# Supplementary material for: Metabolic reprogramming-driven stratification and therapeutic targeting in lung adenocarcinoma: implications for prognosis and personalized treatment
Source: Front Oncol. 2026 Jan 5;15:1696117. doi: 10.3389/fonc.2025.1696117 (PMC12812633; doi:10.3389/fonc.2025.1696117)
Supplement: Supplementary file 7 [file DataSheet1.csv]

Name	p_val	avg_diff	p_val_adj	cluster	direction	methods	target.gene	abs_
GOBP-NEGATIVE-REGULATION-OF-CALCIUM-ION-EXPORT-ACROSS-PLASMA-MEMBRANE	2.89522416851158e-108	0.165467235081594	4.50294214928605e-104	WARS2_pos	up	AUCell	CALM1, CALM2, CALM3, YWHAE	0.165467235081594
GOMF-PEROXIREDOXIN-ACTIVITY	1.58092902810409e-136	0.161667139133678	2.45881891741029e-132	WARS2_pos	up	AUCell	PARK7, PRDX1, PRDX2, PRDX3, PRDX4, PRDX5, PRDX6	0.161667139133678
GOBP-7-METHYLGUANOSINE-CAP-HYPERMETHYLATION	1.75958228499022e-109	0.148000588110163	2.73667832784529e-105	WARS2_pos	up	AUCell	SNRPB, SNRPD1, SNRPD2, SNRPD3, SNRPE, SNRPF, SNRPG, TGS1	0.148000588110163
GOCC-PICLN-SM-PROTEIN-COMPLEX	8.69971321194591e-98	0.144355424329671	1.35306639585395e-93	WARS2_pos	up	AUCell	CLNS1A, SNRPD1, SNRPD2, SNRPD3, SNRPE, SNRPF	0.144355424329671
GOMF-THIOREDOXIN-DEPENDENT-PEROXIREDOXIN-ACTIVITY	4.83651614146415e-101	0.138369809450301	7.52223355481919e-97	WARS2_pos	up	AUCell	PRDX1, PRDX2, PRDX3, PRDX4, PRDX5	0.138369809450301
GOCC-MCRD-MEDIATED-MRNA-STABILITY-COMPLEX	1.29683399012719e-109	0.134562704370548	2.01696590484482e-105	WARS2_pos	up	AUCell	CSDE1, HNRNPD, PABPC1, PAIP1, SYNCRIP	0.134562704370548
GOBP-REGULATION-OF-CALCIUM-ION-EXPORT-ACROSS-PLASMA-MEMBRANE	3.3212426236695e-107	0.131360968443636	5.16552865259318e-103	WARS2_pos	up	AUCell	CALM1, CALM2, CALM3, RGS9, YWHAE	0.131360968443636
GOBP-POSITIVE-REGULATION-OF-ESTABLISHMENT-OF-PROTEIN-LOCALIZATION-TO-TELOMERE	4.05886536151926e-94	0.129172258776439	6.31275329677091e-90	WARS2_pos	up	AUCell	CCT2, CCT3, CCT4, CCT5, CCT6A, CCT7, CCT8, DKC1, TCP1, WRAP53	0.129172258776439
GOBP-METHYLGLYOXAL-METABOLIC-PROCESS	1.39779636442853e-115	0.126144391577396	2.1739926855957e-111	WARS2_pos	up	AUCell	GLO1, HAGH, PARK7, PNKD, TPI1	0.126144391577396
GOBP-MITOCHONDRIAL-ELECTRON-TRANSPORT-CYTOCHROME-C-TO-OXYGEN	2.30583578364617e-166	0.125169797357124	3.58626639430488e-162	WARS2_pos	up	AUCell	COX4I1, COX4I2, COX5A, COX5B, COX6A1, COX6A2, COX6B1, COX6C, COX7A1, COX7A2, COX7A2L, COX7B, COX7B2, COX7C, COX8A, COX8C, CYCS, MT-CO1, MT-CO2, MT-CO3, NDUFA4	0.125169797357124
GOCC-U4-SNRNP	1.56605432837796e-112	0.12440429296595	2.43568429692624e-108	WARS2_pos	up	AUCell	DDX39B, PRPF31, SNRPB, SNRPD1, SNRPD2, SNRPD3, SNRPE, SNRPF, SNRPG, SNRPN	0.12440429296595
GOCC-CHAPERONIN-CONTAINING-T-COMPLEX	1.40810687319315e-95	0.123801408385911	2.19002861987731e-91	WARS2_pos	up	AUCell	CCT2, CCT3, CCT4, CCT5, CCT6A, CCT6B, CCT7, CCT8, CCT8L2, TCP1	0.123801408385911
GOMF-UBIQUINOL-CYTOCHROME-C-REDUCTASE-ACTIVITY	2.13316144672844e-108	0.121630302357773	3.31770599809675e-104	WARS2_pos	up	AUCell	CYC1, MT-CYB, UQCR10, UQCRC1, UQCRFS1, UQCRH	0.121630302357773
GOCC-U7-SNRNP	3.92194449186017e-97	0.116570690763278	6.09980026819012e-93	WARS2_pos	up	AUCell	LSM10, LSM11, SNRPB, SNRPD3, SNRPE, SNRPF, SNRPG	0.116570690763278
GOMF-SMALL-PROTEIN-ACTIVATING-ENZYME-BINDING	1.60153474193137e-103	0.115815792440164	2.49086698412586e-99	WARS2_pos	up	AUCell	PARK7, SAE1, SUMO1, UBA2, UBE2I	0.115815792440164
GOCC-METHYLOSOME	1.28937983101546e-119	0.114540489658472	2.00537245117834e-115	WARS2_pos	up	AUCell	CLNS1A, ERH, FUT6, PRMT1, PRMT5, SNRPB, SNRPD1, SNRPD2, SNRPD3, SNRPE, SNRPF, SNRPG, WDR77	0.114540489658472
GOCC-EUKARYOTIC-TRANSLATION-INITIATION-FACTOR-3-COMPLEX-EIF3M	9.11742369860166e-97	0.111086681372272	1.41803290784352e-92	WARS2_pos	up	AUCell	EIF3A, EIF3B, EIF3D, EIF3F, EIF3H, EIF3I, EIF3M	0.111086681372272
GOCC-CRD-MEDIATED-MRNA-STABILITY-COMPLEX	5.5610132747922e-97	0.110301927466395	8.64904394628431e-93	WARS2_pos	up	AUCell	CSDE1, DHX9, HNRNPU, IGF2BP1, SYNCRIP, YBX1	0.110301927466395
GOMF-MOLECULAR-TAG-ACTIVITY	9.24232310993879e-123	0.110230772814408	1.43745851328878e-118	WARS2_pos	up	AUCell	ISG15, NEDD8, RPS27A, SUMO1, SUMO2, SUMO3, SUMO4, UBA52, UBB, UBC, UBL5, URM1	0.110230772814408
GOBP-NEGATIVE-REGULATION-OF-NUCLEAR-TRANSCRIBED-MRNA-CATABOLIC-PROCESS-DEADENYLATION-DEPENDENT-DECAY	1.97255646232097e-130	0.110128068646403	3.0679170658478e-126	WARS2_pos	up	AUCell	CSDE1, DHX9, HNRNPD, HNRNPU, IGF2BP1, PABPC1, PAIP1, SYNCRIP, TOB1, YBX1	0.110128068646403
GOCC-PROTEASOME-CORE-COMPLEX-BETA-SUBUNIT-COMPLEX	1.82627869012208e-96	0.110109809543381	2.84041124674687e-92	WARS2_pos	up	AUCell	PSMB1, PSMB10, PSMB11, PSMB2, PSMB3, PSMB4, PSMB5, PSMB6, PSMB7, PSMB8, PSMB9	0.110109809543381
GOBP-MITOCHONDRIAL-ELECTRON-TRANSPORT-UBIQUINOL-TO-CYTOCHROME-C	1.93730163957074e-130	0.110059596320143	3.01308524002437e-126	WARS2_pos	up	AUCell	CYC1, CYCS, MT-CYB, UQCC3, UQCR10, UQCR11, UQCRB, UQCRC1, UQCRC2, UQCRFS1, UQCRH, UQCRHL, UQCRQ	0.110059596320143
GOCC-CYTOPLASMIC-SIDE-OF-ROUGH-ENDOPLASMIC-RETICULUM-MEMBRANE	4.90347755185442e-57	0.109627835905147	7.62637863639918e-53	WARS2_pos	up	AUCell	ALG5, RPL27, RPS26, RPS28, RPS29	0.109627835905147
GOBP-POSITIVE-REGULATION-OF-LOW-DENSITY-LIPOPROTEIN-RECEPTOR-ACTIVITY	1.79151768680479e-103	0.109052504427091	2.78634745828749e-99	WARS2_pos	up	AUCell	ANXA2, CNPY2, FGF21, HNRNPK, PPARG	0.109052504427091
GOBP-PROTEIN-LOCALIZATION-TO-NUCLEAR-BODY	3.73520761135024e-93	0.107439511663654	5.80936839793303e-89	WARS2_pos	up	AUCell	CCT2, CCT3, CCT4, CCT5, CCT6A, CCT7, CCT8, DKC1, LARP7, MEPCE, TCP1, WRAP53	0.107439511663654
GOBP-REGULATION-OF-ESTABLISHMENT-OF-PROTEIN-LOCALIZATION-TO-CHROMOSOME	5.57543516570562e-92	0.107368545929176	8.67147431322196e-88	WARS2_pos	up	AUCell	CCT2, CCT3, CCT4, CCT5, CCT6A, CCT7, CCT8, DKC1, SPIDR, TCP1, TERF1, WRAP53	0.107368545929176
GOBP-POSITIVE-REGULATION-OF-TELOMERASE-RNA-LOCALIZATION-TO-CAJAL-BODY	1.007811762863e-117	0.107062031686184	1.56744963478082e-113	WARS2_pos	up	AUCell	CCT2, CCT3, CCT4, CCT5, CCT6A, CCT7, CCT8, DKC1, NAF1, NHP2, NOP10, RUVBL1, RUVBL2, SHQ1, TCP1	0.107062031686184
GOCC-RESPIRATORY-CHAIN-COMPLEX-IV	3.51748657040558e-166	0.106556332442555	5.4707468629518e-162	WARS2_pos	up	AUCell	C15orf48, COA6, COX4I1, COX4I2, COX5A, COX5B, COX6A1, COX6A2, COX6B1, COX6B2, COX6C, COX7A1, COX7A2, COX7A2L, COX7B, COX7B2, COX7C, COX8A, COX8C, MT-CO1, MT-CO2, MT-CO3, NDUFA4, NDUFA4L2, UQCRC2, UQCRFS1	0.106556332442555
GOBP-TELOMERASE-HOLOENZYME-COMPLEX-ASSEMBLY	3.36839690199994e-112	0.104331069459985	5.2388677016805e-108	WARS2_pos	up	AUCell	ATM, ATR, HSP90AA1, HSP90AB1, NAF1, PTGES3	0.104331069459985
GOCC-PROTEASOME-CORE-COMPLEX	6.98133687277602e-111	0.104075182274429	1.08580732382285e-106	WARS2_pos	up	AUCell	PSMA1, PSMA2, PSMA3, PSMA4, PSMA5, PSMA6, PSMA7, PSMA8, PSMB1, PSMB10, PSMB11, PSMB2, PSMB3, PSMB4, PSMB5, PSMB6, PSMB7, PSMB8, PSMB9, PSMF1	0.104075182274429
GOMF-NUCLEASE-INHIBITOR-ACTIVITY	3.73765125955721e-98	0.103417548245645	5.81316900398933e-94	WARS2_pos	up	AUCell	ABCE1, C1QBP, DFFA, DYNLL1, RNH1, TMBIM6	0.103417548245645
GOCC-PROTEASOME-CORE-COMPLEX-ALPHA-SUBUNIT-COMPLEX	2.47430792853554e-90	0.102291426045194	3.84829112125132e-86	WARS2_pos	up	AUCell	PSMA1, PSMA2, PSMA3, PSMA4, PSMA5, PSMA6, PSMA7, PSMA8	0.102291426045194
GOBP-POSITIVE-REGULATION-OF-CYTOPLASMIC-TRANSLATION	2.77435149573843e-155	0.101694835317162	4.31494888132198e-151	WARS2_pos	up	AUCell	CNBP, CSDE1, DHX36, DHX9, HNRNPD, HNRNPU, IGF2BP1, LIN28A, PABPC1, PAIP1, PIWIL2, PKM, SYNCRIP, YBX1, YBX3, ZCCHC13	0.101694835317162
GOMF-OXIDOREDUCTASE-ACTIVITY-ACTING-ON-A-HEME-GROUP-OF-DONORS	1.52968243935522e-149	0.100292937238022	2.37911509792918e-145	WARS2_pos	up	AUCell	COX15, COX4I1, COX4I2, COX5A, COX5B, COX6B1, COX7A1, COX7A2L, COX7B, COX8A, CYB5A, CYGB, MT-CO1, MT-CO2, MT-CO3, SURF1	0.100292937238022
GOBP-SCARNA-LOCALIZATION-TO-CAJAL-BODY	4.92554170242039e-61	0.100243449466337	7.66069500977443e-57	WARS2_pos	up	AUCell	CCT2, CCT4, DKC1, TCP1, WRAP53	0.100243449466337
GOBP-REGULATION-OF-PROTEIN-LOCALIZATION-TO-CHROMOSOME-TELOMERIC-REGION	1.85907879471386e-90	0.09996332945918	2.89142524941847e-86	WARS2_pos	up	AUCell	CCT2, CCT3, CCT4, CCT5, CCT6A, CCT7, CCT8, DKC1, GNL3, GNL3L, TCP1, TERF1, WRAP53	0.09996332945918
GOCC-ARP2-3-PROTEIN-COMPLEX	4.10252864533829e-72	0.0991717810152868	6.38066280209464e-68	WARS2_pos	up	AUCell	ACTR2, ACTR3, ARPC1A, ARPC1B, ARPC2, ARPC3, ARPC4, ARPC5, ARPC5L	0.0991717810152868
GOBP-FORMATION-OF-CYTOPLASMIC-TRANSLATION-INITIATION-COMPLEX	8.55079652552581e-110	0.0983163874169084	1.32990538361503e-105	WARS2_pos	up	AUCell	EIF3A, EIF3B, EIF3C, EIF3CL, EIF3D, EIF3E, EIF3F, EIF3G, EIF3H, EIF3I, EIF3J, EIF3K, EIF3L, EIF3M, EIF5	0.0983163874169084
GOBP-PROTEIN-LOCALIZATION-TO-NUCLEOPLASM	4.55100853031863e-91	0.0981468737761297	7.07818356720456e-87	WARS2_pos	up	AUCell	CCT2, CCT3, CCT4, CCT5, CCT6A, CCT7, CCT8, DKC1, LARP7, MEPCE, TBRG1, TCP1, WRAP53	0.0981468737761297
GOMF-ATP-ADP-ANTIPORTER-ACTIVITY	9.02644438314664e-98	0.0979170379659186	1.4038828949108e-93	WARS2_pos	up	AUCell	SLC25A31, SLC25A4, SLC25A5, SLC25A6, SLC35B1	0.0979170379659186
GOCC-CYTOCHROME-COMPLEX	1.70935137746898e-167	0.0972470317124256	2.6585541973775e-163	WARS2_pos	up	AUCell	BCS1L, C15orf48, COA6, COX10, COX15, COX4I1, COX4I2, COX5A, COX5B, COX6A1, COX6A2, COX6B1, COX6B2, COX6C, COX7A1, COX7A2, COX7A2L, COX7B, COX7B2, COX7C, COX8A, COX8C, CYC1, MT-CO1, MT-CO2, MT-CO3, MT-CYB, NDUFA4, NDUFA4L2, UGT1A1, UQCC3, UQCR10, UQCR11, UQCRB, UQCRC1, UQCRC2, UQCRFS1, UQCRH, UQCRHL, UQCRQ	0.0972470317124256
GOMF-C3HC4-TYPE-RING-FINGER-DOMAIN-BINDING	1.16692213471954e-58	0.0971835846083098	1.8149139961293e-54	WARS2_pos	up	AUCell	DNAJA1, HSPA1A, HSPA1B, HSPA8, KCNH2, PINK1	0.0971835846083098
GOBP-CRD-MEDIATED-MRNA-STABILIZATION	1.23498454961115e-125	0.0967026940385006	1.92077147001022e-121	WARS2_pos	up	AUCell	CSDE1, DHX9, HNRNPD, HNRNPU, IGF2BP1, IGF2BP2, IGF2BP3, PABPC1, PAIP1, SYNCRIP, YBX1	0.0967026940385006
GOBP-PROTEIN-FOLDING-IN-ENDOPLASMIC-RETICULUM	2.44254174525485e-81	0.0959554859854569	3.79888517639487e-77	WARS2_pos	up	AUCell	CALR, CANX, DNAJC10, DNAJC3, ERO1A, ERO1B, HSP90B1, HSPA5, P4HB, PDIA2, PDIA3, VAPA	0.0959554859854569
GOBP-HEAT-ACCLIMATION	6.02751339214583e-66	0.0956631672710339	9.37459157880441e-62	WARS2_pos	up	AUCell	HSBP1, HSBP1L1, HSPA1A, HSPA1B, HSPA6, RBBP7	0.0956631672710339
GOCC-MITOCHONDRIAL-RESPIRATORY-CHAIN-COMPLEX-III	3.47547972580902e-124	0.094376324629409	5.40541361755076e-120	WARS2_pos	up	AUCell	BCS1L, CYC1, MT-CO1, MT-CYB, UQCC3, UQCR10, UQCR11, UQCRB, UQCRC1, UQCRC2, UQCRFS1, UQCRH, UQCRHL, UQCRQ	0.094376324629409
GOBP-MITOCHONDRIAL-ADP-TRANSMEMBRANE-TRANSPORT	9.50209550272979e-101	0.0934497540947381	1.47786091353956e-96	WARS2_pos	up	AUCell	SLC25A31, SLC25A4, SLC25A41, SLC25A5, SLC25A6	0.0934497540947381
GOCC-ZONA-PELLUCIDA-RECEPTOR-COMPLEX	2.85262967042719e-77	0.0933867734187106	4.4366949264154e-73	WARS2_pos	up	AUCell	CCT2, CCT3, CCT4, CCT8, HSPA1L, TCP1, ZPBP, ZPBP2	0.0933867734187106
GOBP-POSITIVE-REGULATION-OF-INTRINSIC-APOPTOTIC-SIGNALING-PATHWAY-BY-P53-CLASS-MEDIATOR	7.25374690032001e-81	0.093314201189493	1.12817525540677e-76	WARS2_pos	up	AUCell	EIF5A, MSX1, MYC, RPL26, RPS7, UBB	0.093314201189493
GOCC-TRANSLOCON-COMPLEX	2.84195875644123e-61	0.0927247366008448	4.42009845389304e-57	WARS2_pos	up	AUCell	ARL6IP1, SEC61A1, SEC61A2, SEC61B, SEC61G, SSR4	0.0927247366008448
GOBP-PEPTIDE-ANTIGEN-ASSEMBLY-WITH-MHC-CLASS-I-PROTEIN-COMPLEX	1.92004994493227e-56	0.0926374226634955	2.98625367935316e-52	WARS2_pos	up	AUCell	B2M, CALR, HLA-A, PDIA3, TAPBP, TAPBPL	0.0926374226634955
GOCC-NASCENT-POLYPEPTIDE-ASSOCIATED-COMPLEX	7.87369633096938e-82	0.092137940908909	1.22459599035567e-77	WARS2_pos	up	AUCell	BTF3, NACA, NACA2, NACAD	0.092137940908909
GOCC-LSM1-7-PAT1-COMPLEX	7.28921231312806e-62	0.0918266432361749	1.13369119106081e-57	WARS2_pos	up	AUCell	LSM1, LSM2, LSM3, LSM5, LSM7	0.0918266432361749
GOMF-OXIDOREDUCTION-DRIVEN-ACTIVE-TRANSMEMBRANE-TRANSPORTER-ACTIVITY	1.6217411239917e-158	0.0908913914318691	2.52229397014429e-154	WARS2_pos	up	AUCell	COX15, COX4I1, COX4I2, COX5A, COX5B, COX6B1, COX7A1, COX7A2L, COX7B, COX8A, CYB561A3, CYB561D1, CYB561D2, CYB5A, CYBRD1, CYC1, MT-CO1, MT-CO2, MT-CO3, MT-CYB, MT-ND1, MT-ND2, MT-ND3, MT-ND4, MT-ND4L, MT-ND5, MT-ND6, NDUFA1, NDUFA10, NDUFA12, NDUFA2, NDUFA3, NDUFA4, NDUFA5, NDUFA6, NDUFA7, NDUFA8, NDUFA9, NDUFB1, NDUFB10, NDUFB2, NDUFB3, NDUFB4, NDUFB5, NDUFB6, NDUFB7, NDUFB8, NDUFB9, NDUFC1, NDUF…	0.0908913914318691
GOBP-ATP-SYNTHESIS-COUPLED-ELECTRON-TRANSPORT	1.42247807365799e-167	0.0906325017647501	2.21238014796028e-163	WARS2_pos	up	AUCell	BID, CCNB1, CDK1, CHCHD2, COA6, COQ9, COX4I1, COX4I2, COX5A, COX5B, COX6A1, COX6A2, COX6B1, COX6C, COX7A1, COX7A2, COX7A2L, COX7B, COX7B2, COX7C, COX8A, COX8C, CYC1, CYCS, DGUOK, DLD, DNAJC15, GHITM, ISCU, MT-CO1, MT-CO2, MT-CO3, MT-CYB, MT-ND1, MT-ND2, MT-ND3, MT-ND4, MT-ND4L, MT-ND5, MT-ND6, NDUFA1, NDUFA10, NDUFA12, NDUFA2, NDUFA3, NDUFA4, NDUFA5, NDUFA6, NDUFA7, NDUFA8, NDUFA9, NDUFAB1, NDUFA…	0.0906325017647501
GOMF-ATP-DEPENDENT-PROTEIN-FOLDING-CHAPERONE	7.40509276673209e-129	0.0902398852174541	1.15171407800984e-124	WARS2_pos	up	AUCell	CCT2, CCT3, CCT4, CCT5, CCT6A, CCT6B, CCT7, CCT8, CCT8L2, CLPX, HSP90AA1, HSP90AB1, HSP90B1, HSPA13, HSPA14, HSPA1A, HSPA1B, HSPA1L, HSPA2, HSPA4, HSPA4L, HSPA5, HSPA6, HSPA8, HSPA9, HSPD1, HSPH1, HYOU1, TCP1, TOR1A, TRAP1	0.0902398852174541
GOCC-EUKARYOTIC-48S-PREINITIATION-COMPLEX	4.91048567222676e-109	0.0894754357791904	7.63727836601428e-105	WARS2_pos	up	AUCell	EIF1, EIF1AX, EIF2S1, EIF3A, EIF3B, EIF3C, EIF3CL, EIF3D, EIF3E, EIF3F, EIF3G, EIF3H, EIF3I, EIF3J, EIF3K, EIF3L, EIF3M	0.0894754357791904
GOMF-LARGE-RIBOSOMAL-SUBUNIT-RRNA-BINDING	2.14148053606791e-83	0.089154328836595	3.33064467774642e-79	WARS2_pos	up	AUCell	MRPL11, RPL12, RPL23, RPLP0, RPUSD4	0.089154328836595
GOCC-U1-SNRNP	1.90238890583714e-116	0.0887695877607721	2.9587854652485e-112	WARS2_pos	up	AUCell	LUC7L, LUC7L2, LUC7L3, PRPF39, PRPF40A, PRPF40B, SNRNP70, SNRPA, SNRPB, SNRPB2, SNRPC, SNRPD1, SNRPD2, SNRPD3, SNRPE, SNRPF, SNRPG, SNRPN, WEE2-AS1	0.0887695877607721
GOMF-NADH-DEHYDROGENASE-UBIQUINONE-ACTIVITY	4.73852984628167e-136	0.0883989680276107	7.36983546992187e-132	WARS2_pos	up	AUCell	MT-ND1, MT-ND2, MT-ND3, MT-ND4, MT-ND4L, MT-ND5, MT-ND6, NDUFA1, NDUFA10, NDUFA12, NDUFA2, NDUFA3, NDUFA4, NDUFA5, NDUFA6, NDUFA7, NDUFA8, NDUFA9, NDUFB1, NDUFB10, NDUFB2, NDUFB3, NDUFB4, NDUFB5, NDUFB6, NDUFB7, NDUFB8, NDUFB9, NDUFC1, NDUFC2, NDUFS1, NDUFS2, NDUFS3, NDUFS4, NDUFS5, NDUFS6, NDUFS7, NDUFS8, NDUFV1, NDUFV2, NDUFV3	0.0883989680276107
GOCC-CYTOSOLIC-LARGE-RIBOSOMAL-SUBUNIT	7.21506381474381e-86	0.0881275180313229	1.1221588751071e-81	WARS2_pos	up	AUCell	RPL10, RPL10A, RPL10L, RPL11, RPL12, RPL13, RPL13A, RPL14, RPL15, RPL17, RPL18, RPL18A, RPL19, RPL21, RPL22, RPL23, RPL23A, RPL24, RPL26, RPL26L1, RPL27, RPL27A, RPL28, RPL29, RPL3, RPL30, RPL31, RPL32, RPL34, RPL35, RPL35A, RPL36, RPL36A, RPL36AL, RPL37, RPL37A, RPL38, RPL39, RPL39L, RPL3L, RPL4, RPL41, RPL5, RPL6, RPL7, RPL7A, RPL7L1, RPL8, RPL9, RPLP0, RPLP1, RPLP2, UBA52, ZCCHC17	0.0881275180313229
GOCC-HISTONE-PRE-MRNA-3-END-PROCESSING-COMPLEX	3.48898266123281e-88	0.0871723480247578	5.42641473301538e-84	WARS2_pos	up	AUCell	ERI1, LSM11, SLBP, SNRPB, SYNCRIP, YBX1	0.0871723480247578
GOCC-EUKARYOTIC-TRANSLATION-INITIATION-FACTOR-3-COMPLEX	1.6631111948486e-101	0.0862623787237197	2.58663684134803e-97	WARS2_pos	up	AUCell	COPS5, DDX3X, EIF3A, EIF3B, EIF3C, EIF3CL, EIF3D, EIF3E, EIF3F, EIF3G, EIF3H, EIF3I, EIF3J, EIF3K, EIF3L, EIF3M	0.0862623787237197
GOMF-NITRIC-OXIDE-SYNTHASE-REGULATOR-ACTIVITY	2.91293160991607e-106	0.0859331686023214	4.53048253290247e-102	WARS2_pos	up	AUCell	AKT1, ATP2B4, DYNLL1, ESR1, HSP90AA1, HSP90AB1, NOS1AP	0.0859331686023214
GOCC-RESPIRASOME	3.38386395394884e-160	0.0854294117504226	5.26292360757664e-156	WARS2_pos	up	AUCell	BCS1L, C15orf48, C2orf69, COA6, COX15, COX4I1, COX4I2, COX5A, COX5B, COX6A1, COX6A2, COX6B1, COX6B2, COX6C, COX7A1, COX7A2, COX7A2L, COX7B, COX7B2, COX7C, COX8A, COX8C, CYC1, CYCS, FOXRED1, HIGD1A, HIGD2A, MT-CO1, MT-CO2, MT-CO3, MT-CYB, MT-ND1, MT-ND2, MT-ND3, MT-ND4, MT-ND4L, MT-ND5, MT-ND6, NDUFA1, NDUFA10, NDUFA11, NDUFA12, NDUFA13, NDUFA2, NDUFA3, NDUFA4, NDUFA4L2, NDUFA5, NDUFA6, NDUFA7, ND…	0.0854294117504226
GOBP-POSITIVE-REGULATION-OF-METALLOPEPTIDASE-ACTIVITY	3.46079250623104e-66	0.0849820731964914	5.38257058494115e-62	WARS2_pos	up	AUCell	CLDN3, CLDN4, DDRGK1, MBP, STAT3	0.0849820731964914
GOBP-REGULATION-OF-ELECTRON-TRANSFER-ACTIVITY	7.71926068479276e-62	0.0846730865045583	1.20057661430582e-57	WARS2_pos	up	AUCell	COX17, NDUFA4, PHB2, SPHK2	0.0846730865045583
GOBP-TELOMERASE-RNA-LOCALIZATION	1.44202309061093e-114	0.0838461374067515	2.24277851282718e-110	WARS2_pos	up	AUCell	CCT2, CCT3, CCT4, CCT5, CCT6A, CCT7, CCT8, DCP2, DKC1, EXOSC10, NAF1, NHP2, NOP10, PARN, RUVBL1, RUVBL2, SHQ1, TCP1, WRAP53	0.0838461374067515
GOCC-LSM2-8-COMPLEX	5.06770292418885e-61	0.0838358530915231	7.88179835799093e-57	WARS2_pos	up	AUCell	LSM2, LSM3, LSM4, LSM5, LSM6, LSM7, LSM8	0.0838358530915231
GOCC-CYTOSOLIC-SMALL-RIBOSOMAL-SUBUNIT	1.23011400651847e-106	0.0837253813770319	1.91319631433818e-102	WARS2_pos	up	AUCell	DDX3X, DHX29, EIF2A, EIF2D, FAU, LARP4, MCTS1, RPS10, RPS11, RPS12, RPS13, RPS14, RPS15, RPS15A, RPS16, RPS17, RPS18, RPS19, RPS2, RPS20, RPS21, RPS23, RPS24, RPS25, RPS26, RPS27, RPS27A, RPS27L, RPS28, RPS29, RPS3, RPS3A, RPS4X, RPS4Y1, RPS4Y2, RPS5, RPS6, RPS7, RPS8, RPS9, RPSA, UBA52	0.0837253813770319
GOBP-TRNA-TRANSPORT	2.26506218039383e-85	0.0832226579554294	3.52285120916652e-81	WARS2_pos	up	AUCell	NOL6, SSB, TOMM20, TOMM20L, XPOT, YBX1	0.0832226579554294
GOCC-SEC61-TRANSLOCON-COMPLEX	7.97297365157055e-51	0.0822181464873847	1.24003659202877e-46	WARS2_pos	up	AUCell	ARL6IP1, SEC61A1, SEC61A2, SEC61B, SSR4	0.0822181464873847
GOCC-NADH-DEHYDROGENASE-COMPLEX	2.17535358823259e-133	0.0821984680556993	3.38332743577815e-129	WARS2_pos	up	AUCell	FOXRED1, MT-ND1, MT-ND2, MT-ND3, MT-ND4, MT-ND4L, MT-ND5, MT-ND6, NDUFA1, NDUFA10, NDUFA11, NDUFA12, NDUFA13, NDUFA2, NDUFA3, NDUFA4, NDUFA5, NDUFA6, NDUFA7, NDUFA8, NDUFA9, NDUFAB1, NDUFAF1, NDUFB1, NDUFB10, NDUFB11, NDUFB2, NDUFB3, NDUFB4, NDUFB5, NDUFB6, NDUFB7, NDUFB8, NDUFB9, NDUFC1, NDUFC2, NDUFC2-KCTD14, NDUFS1, NDUFS2, NDUFS3, NDUFS4, NDUFS5, NDUFS6, NDUFS7, NDUFS8, NDUFV1, NDUFV2, NDUFV3…	0.0821984680556993
GOMF-OXIDOREDUCTASE-ACTIVITY-ACTING-ON-DIPHENOLS-AND-RELATED-SUBSTANCES-AS-DONORS	1.62894581961604e-106	0.0817697835922399	2.53349943324883e-102	WARS2_pos	up	AUCell	CYC1, CYP1A1, LACC1, MT-CYB, NQO2, UQCR10, UQCRC1, UQCRFS1, UQCRH	0.0817697835922399
GOCC-ENDOPLASMIC-RETICULUM-CHAPERONE-COMPLEX	1.02430691165969e-69	0.0815656958500218	1.59310453970431e-65	WARS2_pos	up	AUCell	DNAJB11, DNAJC10, HSP90B1, HSPA5, HYOU1, MZB1, P4HB, PDIA6, PPIB, SDF2L1, UGT1A1	0.0815656958500218
GOBP-POSITIVE-REGULATION-OF-INTRACELLULAR-LIPID-TRANSPORT	1.59031826145803e-70	0.0814189517899061	2.47342199204567e-66	WARS2_pos	up	AUCell	ABCA12, ANXA2, LDLRAP1, SCP2	0.0814189517899061
GOCC-U2-SNRNP	2.2918654549499e-127	0.0808117242223669	3.56453834208358e-123	WARS2_pos	up	AUCell	BUD13, DDX46, HTATSF1, PHF5A, RBMX2, SF3A1, SF3A2, SF3A3, SF3B1, SF3B2, SF3B3, SF3B4, SF3B5, SF3B6, SNIP1, SNRPA1, SNRPB, SNRPB2, SNRPD1, SNRPD2, SNRPD3, SNRPE, SNRPF, SNRPG, SNRPN	0.0808117242223669
GOBP-RNA-CAPPING	7.8111767196778e-100	0.0806486657307453	1.21487231521149e-95	WARS2_pos	up	AUCell	CMTR1, CMTR2, NCBP1, NCBP3, RNGTT, RNMT, SNRPB, SNRPD1, SNRPD2, SNRPD3, SNRPE, SNRPF, SNRPG, TGS1	0.0806486657307453
GOCC-MHC-CLASS-I-PEPTIDE-LOADING-COMPLEX	1.44514733745333e-59	0.0805964606331175	2.24763765394116e-55	WARS2_pos	up	AUCell	B2M, CALR, HLA-A, PDIA3, TAP1, TAP2, TAPBP, TAPBPL	0.0805964606331175
GOCC-COMMITMENT-COMPLEX	4.40297395240565e-68	0.0805433759464956	6.84794538817651e-64	WARS2_pos	up	AUCell	PRPF39, SNRPC, SNRPD1, SNRPD3, U2AF2	0.0805433759464956
GOCC-TRANSLATION-PREINITIATION-COMPLEX	1.83910150417159e-105	0.0801618827505592	2.86035456943807e-101	WARS2_pos	up	AUCell	DHX29, EIF1, EIF1AX, EIF1B, EIF2S1, EIF3A, EIF3B, EIF3C, EIF3CL, EIF3D, EIF3E, EIF3F, EIF3G, EIF3H, EIF3I, EIF3J, EIF3K, EIF3L, EIF3M	0.0801618827505592
GOMF-RISC-COMPLEX-BINDING	1.23236359070273e-77	0.0800781196815627	1.91669509261996e-73	WARS2_pos	up	AUCell	CSDE1, DHX9, NEAT1, SND1, XPO5	0.0800781196815627
GOBP-U2-TYPE-PRESPLICEOSOME-ASSEMBLY	6.84238945131936e-127	0.0799692717106291	1.0641968313637e-122	WARS2_pos	up	AUCell	BUD13, DDX42, DDX46, HTATSF1, PHF5A, RBMX2, SF3A1, SF3A2, SF3A3, SF3B1, SF3B2, SF3B3, SF3B4, SF3B5, SF3B6, SNIP1, SNRPA1, SNRPB, SNRPB2, SNRPD1, SNRPD2, SNRPD3, SNRPE, SNRPF, SNRPG	0.0799692717106291
GOBP-REGULATION-OF-INTRINSIC-APOPTOTIC-SIGNALING-PATHWAY-IN-RESPONSE-TO-HYDROGEN-PEROXIDE	1.1292260490016e-60	0.0795516737552438	1.75628527401218e-56	WARS2_pos	up	AUCell	PARK7, PINK1, TRAP1	0.0795516737552438
GOMF-UBIQUITIN-LIGASE-INHIBITOR-ACTIVITY	2.6321819090183e-82	0.0793813032042876	4.09383252309616e-78	WARS2_pos	up	AUCell	FBXO5, HTRA2, RPL11, RPL23, RPL37, RPL5, RPS15, RPS20, RPS7	0.0793813032042876
GOBP-OXIDATIVE-PHOSPHORYLATION	2.53025582174424e-169	0.0788503349679893	3.93530687955882e-165	WARS2_pos	up	AUCell	ABCD1, ACTN3, AK4, ATP7A, BID, C2orf69, CCNB1, CDK1, CHCHD10, CHCHD2, COA6, COQ9, COX4I1, COX4I2, COX5A, COX5B, COX6A1, COX6A2, COX6B1, COX6B2, COX6C, COX7A1, COX7A2, COX7A2L, COX7B, COX7B2, COX7C, COX8A, COX8C, CYC1, CYCS, DGUOK, DLD, DNAJC15, DNAJC30, FXN, GHITM, ISCU, MLXIPL, MSH2, MT-ATP6, MT-ATP8, MT-CO1, MT-CO2, MT-CO3, MT-CYB, MT-ND1, MT-ND2, MT-ND3, MT-ND4, MT-ND4L, MT-ND5, MT-ND6, NDUFA1…	0.0788503349679893
GOBP-POSITIVE-REGULATION-OF-PLASMINOGEN-ACTIVATION	1.48763059151125e-73	0.0786330699930339	2.31371185897745e-69	WARS2_pos	up	AUCell	ANXA2, CLEC3B, ENO1, F12, HPN, PLGRKT, S100A10	0.0786330699930339
GOMF-L-LACTATE-DEHYDROGENASE-ACTIVITY	3.12519776732044e-85	0.0785660456244887	4.86062008751347e-81	WARS2_pos	up	AUCell	LDHA, LDHAL6A, LDHAL6B, LDHB, LDHC	0.0785660456244887
GOBP-POST-TRANSLATIONAL-PROTEIN-TARGETING-TO-MEMBRANE-TRANSLOCATION	2.26580546732285e-69	0.0784491069088505	3.52400724332723e-65	WARS2_pos	up	AUCell	GLP1R, HSPA5, SEC61A1, SEC61A2, SEC61B, SEC61G, SEC62, SEC63	0.0784491069088505
GOBP-MITOCHONDRIAL-ELECTRON-TRANSPORT-NADH-TO-UBIQUINONE	2.03936844908543e-137	0.0781414074977749	3.17182974886257e-133	WARS2_pos	up	AUCell	COQ9, DLD, DNAJC15, ISCU, MT-ND1, MT-ND2, MT-ND3, MT-ND4, MT-ND4L, MT-ND5, MT-ND6, NDUFA1, NDUFA10, NDUFA2, NDUFA3, NDUFA4, NDUFA5, NDUFA6, NDUFA7, NDUFA8, NDUFA9, NDUFAB1, NDUFAF1, NDUFB1, NDUFB10, NDUFB2, NDUFB3, NDUFB4, NDUFB5, NDUFB6, NDUFB7, NDUFB8, NDUFB9, NDUFC1, NDUFC2, NDUFC2-KCTD14, NDUFS1, NDUFS2, NDUFS3, NDUFS4, NDUFS5, NDUFS6, NDUFS7, NDUFS8, NDUFV1, NDUFV2, NDUFV3, PARK7, PINK1, SNCA	0.0781414074977749
GOCC-U12-TYPE-SPLICEOSOMAL-COMPLEX	1.25342395785866e-134	0.0779039555678937	1.94945028165757e-130	WARS2_pos	up	AUCell	DHX15, LSM7, PDCD7, PHF5A, RBM41, RBMXL2, RBMXL3, RNPC3, SF3B1, SF3B2, SF3B3, SF3B4, SF3B5, SF3B6, SNRNP25, SNRNP35, SNRNP48, SNRPB, SNRPD1, SNRPD2, SNRPD3, SNRPE, SNRPF, SNRPG, YBX1, ZCRB1, ZMAT5, ZRSR2	0.0779039555678937
GOBP-CYTOPLASMIC-TRANSLATION	1.54013338057849e-149	0.0773572078536733	2.39536944681372e-145	WARS2_pos	up	AUCell	ALKBH3, CNBP, CPEB1, CPEB2, CPEB3, CPEB4, CSDE1, DENR, DHX29, DHX36, DHX9, DRG1, DRG2, EIF2AK4, EIF2B1, EIF2B2, EIF2B3, EIF2B4, EIF2B5, EIF2D, EIF2S2, EIF2S3, EIF3A, EIF3B, EIF3C, EIF3CL, EIF3D, EIF3E, EIF3F, EIF3G, EIF3H, EIF3I, EIF3J, EIF3K, EIF3L, EIF3M, EIF4A1, EIF4A2, EIF4G1, EIF5, ETF1, FAU, FMR1, FTSJ1, GTPBP1, HNRNPD, HNRNPU, IGF2BP1, IMPACT, LIN28A, MCTS1, METTL3, MIF4GD, MTOR, NCBP1, NC…	0.0773572078536733
GOCC-SIGNAL-PEPTIDASE-COMPLEX	2.19683727097126e-43	0.0773076872828825	3.41674100754161e-39	WARS2_pos	up	AUCell	SEC11A, SEC11C, SPCS1, SPCS2, SPCS3	0.0773076872828825
GOCC-RAGULATOR-COMPLEX	3.56238811377809e-59	0.077287368200759	5.54058223335906e-55	WARS2_pos	up	AUCell	LAMTOR1, LAMTOR2, LAMTOR3, LAMTOR4, LAMTOR5, SLC38A9	0.077287368200759
GOBP-PROTON-MOTIVE-FORCE-DRIVEN-ATP-SYNTHESIS	9.39855455701046e-136	0.0772267808094507	1.46175719025184e-131	WARS2_pos	up	AUCell	ATP6V0C, ATP6V1A, DNAJC30, MT-ATP6, MT-ATP8, MT-ND1, MT-ND2, MT-ND3, MT-ND4, MT-ND4L, MT-ND5, MT-ND6, NDUFA1, NDUFA10, NDUFA11, NDUFA12, NDUFA13, NDUFA2, NDUFA3, NDUFA5, NDUFA6, NDUFA7, NDUFA8, NDUFA9, NDUFAB1, NDUFB1, NDUFB10, NDUFB11, NDUFB2, NDUFB3, NDUFB4, NDUFB5, NDUFB6, NDUFB7, NDUFB8, NDUFB9, NDUFC1, NDUFC2, NDUFS1, NDUFS2, NDUFS3, NDUFS4, NDUFS5, NDUFS6, NDUFS7, NDUFS8, NDUFV1, NDUFV2, ND…	0.0772267808094507
GOBP-IRES-DEPENDENT-VIRAL-TRANSLATIONAL-INITIATION	1.97682984554549e-96	0.0758106467933978	3.0745634587769e-92	WARS2_pos	up	AUCell	CSDE1, DENR, EIF2D, EIF3A, EIF3B, EIF3D, EIF3F, MCTS1, PCBP2, PTBP1, SSB	0.0758106467933978
GOBP-REGULATION-BY-VIRUS-OF-VIRAL-PROTEIN-LEVELS-IN-HOST-CELL	4.10496515234519e-69	0.0758053679097964	6.38445230144247e-65	WARS2_pos	up	AUCell	DDB1, DYNLT1, HACD3, IFIT1, STAT1, STAU1, TBC1D20	0.0758053679097964
GOMF-CADHERIN-BINDING-INVOLVED-IN-CELL-CELL-ADHESION	5.35340064285474e-109	0.0757252098518383	8.32614401983198e-105	WARS2_pos	up	AUCell	ANXA1, ANXA2, BAIAP2, BAIAP2L1, CDC42EP1, CNN3, EPCAM, KRT18, PAK4, PDLIM1, PDLIM5, PKP3, PPP1CA, RAB10, S100A11, STXBP6, TMOD3, TRIM29	0.0757252098518383
GOBP-POSITIVE-REGULATION-BY-HOST-OF-VIRAL-GENOME-REPLICATION	1.83385532643417e-91	0.0749915755808496	2.85219518920307e-87	WARS2_pos	up	AUCell	EEF1A1, HSPA8, NUCKS1, PIK3C3, PPIB, STOM, TBC1D20, VAPA, YTHDC2, ZFYVE1	0.0749915755808496
GOBP-VIRAL-TRANSLATIONAL-TERMINATION-REINITIATION	1.09962091993383e-52	0.074803873361532	1.71024041677308e-48	WARS2_pos	up	AUCell	EIF3A, EIF3B, EIF3D, EIF3G, EIF3L	0.074803873361532
GOMF-SUPERCOILED-DNA-BINDING	4.76314349603297e-62	0.0747363252492653	7.40811707938008e-58	WARS2_pos	up	AUCell	ABL1, HMGB1, HMGB2, PSIP1, RPS3, TOP1	0.0747363252492653
GOMF-TPR-DOMAIN-BINDING	4.13228545819293e-97	0.0745727958857389	6.42694357312746e-93	WARS2_pos	up	AUCell	HSP90AA1, HSP90AB1, PDE2A, RAB8B, SRP72, STUB1, TRAK1	0.0745727958857389
GOBP-REGULATION-OF-RNA-BINDING	4.2260991034884e-83	0.0740746683109766	6.57285193565551e-79	WARS2_pos	up	AUCell	EIF3C, EIF3D, EIF3E, EIF4G1, GEMIN2, NCBP1, NUCKS1	0.0740746683109766
GOCC-CYTOSOLIC-RIBOSOME	1.73620067875849e-94	0.0739291917560292	2.70031291567308e-90	WARS2_pos	up	AUCell	ABCE1, APOD, ASCC2, ASCC3, DDX3X, DHX29, EEF1A1, EIF2A, EIF2AK4, EIF2D, ETF1, FAU, GCN1, GSPT1, HBS1L, LARP4, LTN1, MCTS1, METAP1, NEMF, PELO, RNF10, RNF14, RNF25, RPL10, RPL10A, RPL10L, RPL11, RPL12, RPL13, RPL13A, RPL14, RPL15, RPL17, RPL18, RPL18A, RPL19, RPL21, RPL22, RPL23, RPL23A, RPL24, RPL26, RPL26L1, RPL27, RPL27A, RPL28, RPL29, RPL3, RPL30, RPL31, RPL32, RPL34, RPL35, RPL35A, RPL36, RPL…	0.0739291917560292
GOCC-MIGRASOME	1.00755792834619e-82	0.0738901614233353	1.56705484595683e-78	WARS2_pos	up	AUCell	C21orf62, HSPD1, PKD1, PKD2, TOMM20	0.0738901614233353
GOCC-PREFOLDIN-COMPLEX	1.11690037929027e-69	0.0738373662111118	1.73711515991015e-65	WARS2_pos	up	AUCell	PDRG1, PFDN1, PFDN2, PFDN4, PFDN5, PFDN6, VBP1	0.0738373662111118
GOMF-PROTEIN-DISULFIDE-REDUCTASE-NAD-P-H-ACTIVITY	3.90020730897759e-86	0.073654293149858	6.06599242765284e-82	WARS2_pos	up	AUCell	NXN, PGK1, TXN, TXNDC17, TXNDC2, TXNRD1, TXNRD2, TXNRD3	0.073654293149858
GOBP-CYTOSOLIC-RIBOSOME-ASSEMBLY	2.11469123520491e-80	0.073476524262079	3.2889792781142e-76	WARS2_pos	up	AUCell	ABT1, C1QBP, DDX3X, EIF6, PRKDC, RPL38, SBDS, XRCC5	0.073476524262079
GOBP-REGULATION-OF-CYCLIC-NUCLEOTIDE-PHOSPHODIESTERASE-ACTIVITY	3.26804541624283e-73	0.0728837253977564	5.08279103588248e-69	WARS2_pos	up	AUCell	CALM1, CALM2, CALM3, EGLN1, GNAT1, SLC39A14	0.0728837253977564
GOBP-PROTEIN-INSERTION-INTO-MITOCHONDRIAL-OUTER-MEMBRANE	5.64033426994669e-118	0.0727238574988151	8.77241189004809e-114	WARS2_pos	up	AUCell	HSP90AA1, HSPA4, MTCH1, MTCH2, MTX1, MTX2, PDCD5, SAMM50, TOMM20, TOMM22, TOMM40, TOMM5, TOMM6, TOMM7	0.0727238574988151
GOCC-U6-SNRNP	2.15987283556158e-59	0.0724953562652219	3.35925022114892e-55	WARS2_pos	up	AUCell	DDX39B, LSM2, LSM3, LSM4, LSM5, LSM6, LSM7, LSM8	0.0724953562652219
GOMF-U1-SNRNP-BINDING	1.97631847529169e-70	0.0723611863542708	3.07376812462116e-66	WARS2_pos	up	AUCell	LEMD3, RBM23, RBM39, SNRPA, SNRPB, SNRPD3	0.0723611863542708
GOBP-PURINE-NUCLEOSIDE-DIPHOSPHATE-BIOSYNTHETIC-PROCESS	2.03658888221607e-88	0.0723589329527559	3.16750668851065e-84	WARS2_pos	up	AUCell	AK1, AK2, AK3, AK4, AK5, GUK1	0.0723589329527559
GOMF-SUPEROXIDE-DISMUTASE-ACTIVITY	2.91061857904878e-50	0.072336606305957	4.52688507599457e-46	WARS2_pos	up	AUCell	CYGB, NQO1, SOD1, SOD2, SOD3	0.072336606305957
GOCC-BOX-C-D-RNP-COMPLEX	7.50565983284131e-69	0.0722874840702669	1.16735527380181e-64	WARS2_pos	up	AUCell	FBL, FBLL1, NOP56, NOP58, RRP9, SNU13	0.0722874840702669
GOBP-POSITIVE-REGULATION-OF-OXIDATIVE-STRESS-INDUCED-INTRINSIC-APOPTOTIC-SIGNALING-PATHWAY	1.46892536264915e-108	0.0721931974867938	2.28461961652822e-104	WARS2_pos	up	AUCell	ADCY10, FBXW7, MCL1, MMP2, NOX1, PARK7, SFPQ, SOD1, VNN1	0.0721931974867938
GOCC-PROTEASOME-REGULATORY-PARTICLE-LID-SUBCOMPLEX	6.64445645418789e-58	0.0721073329849765	1.03341231231984e-53	WARS2_pos	up	AUCell	ADRM1, PSMD11, PSMD12, PSMD13, PSMD14, PSMD3, PSMD8	0.0721073329849765
GOMF-STRUCTURAL-CONSTITUENT-OF-RIBOSOME	1.91151590732152e-140	0.0716951044210782	2.97298069065717e-136	WARS2_pos	up	AUCell	DAP3, FAU, LINC01004, LZTS1-AS1, MRPL1, MRPL10, MRPL11, MRPL12, MRPL13, MRPL14, MRPL15, MRPL16, MRPL17, MRPL18, MRPL19, MRPL2, MRPL20, MRPL21, MRPL22, MRPL23, MRPL24, MRPL27, MRPL28, MRPL3, MRPL30, MRPL32, MRPL33, MRPL34, MRPL35, MRPL36, MRPL37, MRPL4, MRPL41, MRPL42, MRPL43, MRPL45, MRPL46, MRPL47, MRPL49, MRPL51, MRPL52, MRPL54, MRPL55, MRPL57, MRPL9, MRPS11, MRPS12, MRPS14, MRPS15, MRPS16, MRP…	0.0716951044210782
GOBP-NEGATIVE-REGULATION-OF-PROTEIN-EXPORT-FROM-NUCLEUS	6.68578419041804e-83	0.0714735557242498	1.03984001513572e-78	WARS2_pos	up	AUCell	BARD1, CDK5, PARK7, RANGAP1, SP100, TXN	0.0714735557242498
GOCC-TOM-COMPLEX	4.81697233902005e-70	0.0713469223739346	7.49183707887789e-66	WARS2_pos	up	AUCell	TOMM20, TOMM22, TOMM40, TOMM5, TOMM6, TOMM7	0.0713469223739346
GOBP-ELECTRON-TRANSPORT-CHAIN	3.97142492389762e-166	0.0712805870003053	6.17675718413796e-162	WARS2_pos	up	AUCell	AIFM2, BID, CCNB1, CDK1, CHCHD2, COA6, COQ9, COX4I1, COX4I2, COX5A, COX5B, COX6A1, COX6A2, COX6B1, COX6C, COX7A1, COX7A2, COX7A2L, COX7B, COX7B2, COX7C, COX8A, COX8C, CYB561, CYC1, CYCS, DGUOK, DHRS2, DLD, DNAJC15, ENOX2, ETFA, ETFB, ETFDH, FDX1, GHITM, GPD1, GPD2, IMMP2L, ISCU, MT-CO1, MT-CO2, MT-CO3, MT-CYB, MT-ND1, MT-ND2, MT-ND3, MT-ND4, MT-ND4L, MT-ND5, MT-ND6, MYBBP1A, NDOR1, NDUFA1, NDUFA1…	0.0712805870003053
GOBP-ACTIN-POLYMERIZATION-DEPENDENT-CELL-MOTILITY	2.85263347275804e-67	0.0711817069068871	4.43670084018058e-63	WARS2_pos	up	AUCell	ACTR3, ARPC2, ARPC3, ENAH, EPS8, JMY, NCKAP1L	0.0711817069068871
GOBP-MYOBLAST-FUSION-INVOLVED-IN-SKELETAL-MUSCLE-REGENERATION	3.44735854074646e-38	0.0711302620496593	5.36167673842297e-34	WARS2_pos	up	AUCell	CD81, CD9, PTGFRN	0.0711302620496593
GOCC-OLIGOSACCHARYLTRANSFERASE-COMPLEX	7.33588489669801e-81	0.0711215152385587	1.14095017798344e-76	WARS2_pos	up	AUCell	DAD1, DDOST, KRTCAP2, MAGT1, MLEC, OST4, OSTC, RPN1, RPN2, STT3A, STT3B, TMEM258, TREX1, TUSC3	0.0711215152385587
GOBP-ESTABLISHMENT-OF-PROTEIN-LOCALIZATION-TO-TELOMERE	2.87476619612286e-84	0.070445919403874	4.47112386482988e-80	WARS2_pos	up	AUCell	ACD, BRCA2, CCT2, CCT3, CCT4, CCT5, CCT6A, CCT7, CCT8, DKC1, NABP2, POT1, SPDYA, TCP1, TERF1, TERT, WRAP53, ZNF827	0.070445919403874
GOBP-CELLULAR-RESPONSE-TO-NITROSATIVE-STRESS	9.92142801986196e-75	0.0693269336439355	1.54307969992913e-70	WARS2_pos	up	AUCell	ATG5, ATM, DDIT3, DNAJA1, PARK7, STOX1	0.0693269336439355
GOBP-NEGATIVE-REGULATION-OF-HYPOXIA-INDUCED-INTRINSIC-APOPTOTIC-SIGNALING-PATHWAY	5.51487358079586e-80	0.0692182937189285	8.5772828802118e-76	WARS2_pos	up	AUCell	ENO1, HYOU1, NOL3, PIK3CB, PINK1, TMBIM6	0.0692182937189285
GOMF-ATP-DEPENDENT-PROTEIN-DISAGGREGASE-ACTIVITY	5.52940324336473e-46	0.0691444671679194	8.59988086440517e-42	WARS2_pos	up	AUCell	CLPB, HSPA1A, HSPA1B, HSPA8, NSF, VPS4A	0.0691444671679194
GOBP-REGULATION-OF-PROTEIN-FOLDING	1.18708838226463e-84	0.0685200247684214	1.84627856093618e-80	WARS2_pos	up	AUCell	BAG5, DNAJB2, GRN, HSPA5, HSPA8, PDCD5, PDCL3, POFUT2, SNRNP70	0.0685200247684214
GOCC-SMN-SM-PROTEIN-COMPLEX	1.77070181154964e-102	0.0684663107487118	2.75397252750315e-98	WARS2_pos	up	AUCell	DDX20, FMR1, GEMIN2, GEMIN4, GEMIN5, GEMIN6, GEMIN7, GEMIN8, SMN1, SMN2, SNRPB, SNRPD1, SNRPD2, SNRPD3, SNRPE, SNRPF, SNRPG, STRAP	0.0684663107487118
GOMF-7S-RNA-BINDING	3.35813411273183e-91	0.0683882418887169	5.22290598553181e-87	WARS2_pos	up	AUCell	EXOSC2, SRP14, SRP19, SRP54, SRP68, SRP72, SRP9	0.0683882418887169
GOMF-OXIDOREDUCTASE-ACTIVITY-ACTING-ON-NAD-P-H-QUINONE-OR-SIMILAR-COMPOUND-AS-ACCEPTOR	1.51654970804644e-126	0.0683794887296907	2.35868976092463e-122	WARS2_pos	up	AUCell	ADH4, AIFM2, AKR1C1, AKR1C2, AKR1C3, AKR1C4, CBR1, CBR3, CBR4, CRYZ, CRYZL1, DCXR, DHRS4, MT-ND1, MT-ND2, MT-ND3, MT-ND4, MT-ND4L, MT-ND5, MT-ND6, NDUFA1, NDUFA10, NDUFA12, NDUFA2, NDUFA3, NDUFA4, NDUFA5, NDUFA6, NDUFA7, NDUFA8, NDUFA9, NDUFB1, NDUFB10, NDUFB2, NDUFB3, NDUFB4, NDUFB5, NDUFB6, NDUFB7, NDUFB8, NDUFB9, NDUFC1, NDUFC2, NDUFS1, NDUFS2, NDUFS3, NDUFS4, NDUFS5, NDUFS6, NDUFS7, NDUFS8, N…	0.0683794887296907
GOMF-SNRNP-BINDING	1.95323412528378e-81	0.0682096402781122	3.03786503505387e-77	WARS2_pos	up	AUCell	LEMD3, PRPF31, RBM23, RBM39, SNRPA, SNRPB, SNRPD3, SNRPN, STRAP	0.0682096402781122
GOBP-REGULATION-OF-HEART-RATE-BY-CHEMICAL-SIGNAL	1.31887302547246e-81	0.067994926619891	2.05124321651731e-77	WARS2_pos	up	AUCell	KCNH2, NOS1AP, SREBF1, TPM1, YWHAE	0.067994926619891
GOCC-INNER-MITOCHONDRIAL-MEMBRANE-PROTEIN-COMPLEX	4.13648105129915e-164	0.0679500811191087	6.43346897908557e-160	WARS2_pos	up	AUCell	AFG3L2, AGK, APOO, APOOL, BCS1L, C15orf48, CHCHD10, CHCHD3, CHCHD6, COX4I1, COX4I2, COX5A, COX5B, COX6A1, COX6A2, COX6B1, COX6C, COX7A1, COX7A2, COX7A2L, COX7B, COX7C, COX8A, COX8C, CYC1, DNAJC11, DNAJC15, DNAJC19, FOXRED1, GRPEL1, GRPEL2, HSPA9, IMMP1L, IMMP2L, IMMT, MCU, MICU1, MICU2, MICU3, MPC1, MPC2, MT-ATP6, MT-ATP8, MT-CO1, MT-CO2, MT-CO3, MT-CYB, MT-ND1, MT-ND2, MT-ND3, MT-ND4, MT-ND4L, M…	0.0679500811191087
GOBP-NEGATIVE-REGULATION-OF-FERROPTOSIS	9.12333768929871e-65	0.0670921247186158	1.41895271081663e-60	WARS2_pos	up	AUCell	AIFM2, FTH1, GPX4, HMOX1, NFE2L2, NQO1, SLC7A11, SQSTM1	0.0670921247186158
GOCC-U5-SNRNP	4.06876257157895e-103	0.0670617946615464	6.32814642757674e-99	WARS2_pos	up	AUCell	AAR2, CD2BP2, DDX23, PRPF18, PRPF6, PRPF8, SNRNP200, SNRNP40, SNRPB, SNRPD1, SNRPD2, SNRPD3, SNRPE, SNRPF, SNRPG, SNRPN, TSSC4, TXNL4A, TXNL4B	0.0670617946615464
GOCC-RIBOSOMAL-SUBUNIT	5.72582247156786e-146	0.0669618857084117	8.9053716900295e-142	WARS2_pos	up	AUCell	AURKAIP1, CHCHD1, DAP3, DDX3X, DHX29, EIF2A, EIF2D, FAU, GADD45GIP1, LARP4, MCTS1, MPV17L2, MRPL1, MRPL10, MRPL11, MRPL12, MRPL13, MRPL14, MRPL15, MRPL16, MRPL17, MRPL18, MRPL19, MRPL2, MRPL20, MRPL21, MRPL22, MRPL23, MRPL24, MRPL27, MRPL28, MRPL3, MRPL30, MRPL32, MRPL33, MRPL34, MRPL35, MRPL36, MRPL37, MRPL38, MRPL39, MRPL4, MRPL40, MRPL41, MRPL42, MRPL43, MRPL44, MRPL45, MRPL46, MRPL47, MRPL48,…	0.0669618857084117
GOBP-NEGATIVE-REGULATION-OF-RNA-SPLICING	3.40336402744761e-134	0.0668127304007207	5.29325207188926e-130	WARS2_pos	up	AUCell	C1QBP, CELF4, DYRK1A, HNRNPA2B1, HNRNPK, PCBP4, PTBP1, PTBP2, PTBP3, RBM10, RBM20, RBM42, RBMX, RNPS1, RPS13, RPS26, SAP18, SFSWAP, SRSF10, SRSF12, SRSF4, SRSF6, SRSF7, SRSF9, TMBIM6, U2AF2	0.0668127304007207
GOMF-ADENYLATE-CYCLASE-REGULATOR-ACTIVITY	1.90258510427237e-69	0.0665235703427004	2.95909061267482e-65	WARS2_pos	up	AUCell	ADGRV1, CALM1, CALM2, CALM3, GNAS, GNAZ, GRM7, RGS2	0.0665235703427004
GOCC-LARGE-RIBOSOMAL-SUBUNIT	1.01154753804014e-137	0.0661205764457327	1.57325988591383e-133	WARS2_pos	up	AUCell	GADD45GIP1, MPV17L2, MRPL1, MRPL10, MRPL11, MRPL12, MRPL13, MRPL14, MRPL15, MRPL16, MRPL17, MRPL18, MRPL19, MRPL2, MRPL20, MRPL21, MRPL22, MRPL23, MRPL24, MRPL27, MRPL28, MRPL3, MRPL30, MRPL32, MRPL33, MRPL34, MRPL35, MRPL36, MRPL37, MRPL38, MRPL39, MRPL4, MRPL40, MRPL41, MRPL42, MRPL43, MRPL44, MRPL45, MRPL46, MRPL47, MRPL48, MRPL49, MRPL50, MRPL51, MRPL52, MRPL53, MRPL54, MRPL55, MRPL57, MRPL9,…	0.0661205764457327
GOCC-PROTEASOME-COMPLEX	7.15591447432809e-121	0.0660871671587396	1.11295937819225e-116	WARS2_pos	up	AUCell	ADRM1, HSPB1, PAAF1, PRICKLE1, PSMA1, PSMA2, PSMA3, PSMA4, PSMA5, PSMA6, PSMA7, PSMA8, PSMB1, PSMB10, PSMB11, PSMB2, PSMB3, PSMB4, PSMB5, PSMB6, PSMB7, PSMB8, PSMB9, PSMC1, PSMC2, PSMC3, PSMC4, PSMC5, PSMC6, PSMD1, PSMD10, PSMD11, PSMD12, PSMD13, PSMD14, PSMD2, PSMD3, PSMD4, PSMD5, PSMD6, PSMD7, PSMD8, PSMD9, PSME1, PSME2, PSME3, PSME4, PSMF1, RAD23A, RAD23B, TXNL1, UBE3A, UBE3C, UBQLN1, UBQLN4, …	0.0660871671587396
GOCC-PARASPECKLES	8.12948512759893e-85	0.0659119872762691	1.26437882189546e-80	WARS2_pos	up	AUCell	ALKBH5, BCL6, CPSF6, HNRNPM, NEAT1, NONO, NUDT21, PSPC1, SFPQ	0.0659119872762691
GOMF-PROTEIN-FOLDING-CHAPERONE	1.30818482109505e-148	0.0655018342815268	2.03461985224913e-144	WARS2_pos	up	AUCell	ANP32E, APLF, CALR, CALR3, CCDC47, CCT2, CCT3, CCT4, CCT5, CCT6A, CCT6B, CCT7, CCT8, CCT8L2, CD74, CDC123, CLGN, CLPX, DFFA, DNAJB1, DNAJB6, DNAJB7, DNAJB8, DNLZ, FKBP8, HSP90AA1, HSP90AB1, HSP90B1, HSPA13, HSPA14, HSPA1A, HSPA1B, HSPA1L, HSPA2, HSPA4, HSPA4L, HSPA5, HSPA6, HSPA8, HSPA9, HSPB1, HSPB6, HSPD1, HSPE1, HSPH1, HYOU1, HYPK, KHSRP, LYRM7, PDCL3, PDILT, PFDN1, PFDN2, RIC3, TAPBP, TCP1, T…	0.0655018342815268
GOMF-INORGANIC-DIPHOSPHATE-PHOSPHATASE-ACTIVITY	1.70521537596173e-70	0.0654667558872554	2.65212147423329e-66	WARS2_pos	up	AUCell	ALPL, LHPP, PPA1, PPA2	0.0654667558872554
GOMF-THREONINE-TYPE-ENDOPEPTIDASE-ACTIVITY	1.61793450133133e-67	0.0654658038970494	2.51637352992061e-63	WARS2_pos	up	AUCell	PRSS50, PSMB10, PSMB11, PSMB5, PSMB6, PSMB7, PSMB8, PSMB9, TASP1	0.0654658038970494
GOBP-REGULATION-OF-RIBONUCLEASE-ACTIVITY	6.354079775626e-78	0.0652765492318987	9.88250027503111e-74	WARS2_pos	up	AUCell	ABCE1, HSPA1A, NPM1, OAS1, OAS2, OAS3, OASL, PDE3A, TMBIM6	0.0652765492318987
GOCC-TRANSCRIPTION-FACTOR-AP-1-COMPLEX	1.2634588221764e-21	0.0651448167789612	1.96505750613095e-17	WARS2_pos	up	AUCell	FOS, JUN, JUNB, JUND, NFATC2	0.0651448167789612
GOMF-NADH-DEHYDROGENASE-ACTIVITY	1.74979758859106e-79	0.0650950917790402	2.72146018953567e-75	WARS2_pos	up	AUCell	AIFM1, ENOX1, MT-ND1, MT-ND4, MT-ND5, NDUFA9, NDUFS2, NDUFS3, NDUFS7, NDUFS8, NDUFV2, NQO1	0.0650950917790402
GOMF-LACTATE-DEHYDROGENASE-ACTIVITY	9.77876829701456e-84	0.0648618277108476	1.52089183323468e-79	WARS2_pos	up	AUCell	LDHA, LDHAL6A, LDHAL6B, LDHB, LDHC, LDHD	0.0648618277108476
GOBP-ATP-BIOSYNTHETIC-PROCESS	1.27684374218176e-142	0.0648382663300836	1.98587507221529e-138	WARS2_pos	up	AUCell	ADCY10, ALDOA, ATP6V0C, ATP6V1A, COX11, DNAJC30, ENO1, IL4, LDHC, LIPA, MT-ATP6, MT-ATP8, MT-ND1, MT-ND2, MT-ND3, MT-ND4, MT-ND4L, MT-ND5, MT-ND6, NDUFA1, NDUFA10, NDUFA11, NDUFA12, NDUFA13, NDUFA2, NDUFA3, NDUFA5, NDUFA6, NDUFA7, NDUFA8, NDUFA9, NDUFAB1, NDUFB1, NDUFB10, NDUFB11, NDUFB2, NDUFB3, NDUFB4, NDUFB5, NDUFB6, NDUFB7, NDUFB8, NDUFB9, NDUFC1, NDUFC2, NDUFS1, NDUFS2, NDUFS3, NDUFS4, NDUFS…	0.0648382663300836
GOCC-SMALL-RIBOSOMAL-SUBUNIT	5.42374563123697e-141	0.0647441394886175	8.43555158026286e-137	WARS2_pos	up	AUCell	AURKAIP1, CHCHD1, DAP3, DDX3X, DHX29, EIF2A, EIF2D, FAU, LARP4, MCTS1, MRPL42, MRPS10, MRPS11, MRPS12, MRPS14, MRPS15, MRPS16, MRPS17, MRPS18A, MRPS18B, MRPS18C, MRPS2, MRPS21, MRPS22, MRPS23, MRPS24, MRPS25, MRPS26, MRPS27, MRPS28, MRPS31, MRPS33, MRPS34, MRPS35, MRPS5, MRPS6, MRPS7, MRPS9, PTCD3, RPS10, RPS11, RPS12, RPS13, RPS14, RPS15, RPS15A, RPS16, RPS17, RPS18, RPS19, RPS2, RPS20, RPS21, R…	0.0647441394886175
GOMF-OXYGEN-SENSOR-ACTIVITY	9.51665528509681e-72	0.0643861590857344	1.48012539649111e-67	WARS2_pos	up	AUCell	EGLN2, HIF1AN, NDUFS2, NOX4, PARK7	0.0643861590857344
GOBP-CALCIUM-ION-EXPORT-ACROSS-PLASMA-MEMBRANE	4.46583004217265e-99	0.064196132069711	6.94570546459113e-95	WARS2_pos	up	AUCell	ATP2B1, ATP2B3, CALM1, CALM2, CALM3, RGS9, SLC24A4, SLC35G1, SLC8A2, YWHAE	0.064196132069711
GOBP-NEGATIVE-REGULATION-OF-UBIQUITIN-PROTEIN-LIGASE-ACTIVITY	3.47548605219287e-87	0.0641737362739003	5.40542345697558e-83	WARS2_pos	up	AUCell	BAG2, FBXO5, MAD2L1, MAD2L2, RPL11, RPL23, RPL5, RPS7, USP44	0.0641737362739003
GOBP-PROTEIN-UNFOLDING	5.70087187061592e-47	0.0638783531314009	8.86656602036894e-43	WARS2_pos	up	AUCell	ANGPTL4, ERP29, HSP90AA1, PEX1, PEX6	0.0638783531314009
GOBP-COPI-COATED-VESICLE-BUDDING	4.56980838391701e-52	0.0638508737530389	7.10742297950613e-48	WARS2_pos	up	AUCell	ARFGAP2, ARFGAP3, GBF1, TMED10, TMED2, TMED9	0.0638508737530389
GOBP-RIBOSOMAL-SMALL-SUBUNIT-EXPORT-FROM-NUCLEUS	1.12796832428562e-90	0.0638186621392686	1.75432913476142e-86	WARS2_pos	up	AUCell	LTV1, NOP9, NPM1, NUP88, RAN, RIOK2, RPS15, XPO1	0.0638186621392686
GOCC-PROTEIN-FOLDING-CHAPERONE-COMPLEX	4.81605758745853e-145	0.0637770078587785	7.49041436577425e-141	WARS2_pos	up	AUCell	BAG2, BAG3, CCDC47, CCT2, CCT3, CCT4, CCT5, CCT6A, CCT6B, CCT7, CCT8, CCT8L2, CDC37, DNAAF2, DNAJB11, DNAJC9, HSF1, HSP90AB1, HSPA8, HSPB8, PDRG1, PFDN2, PFDN6, PIH1D2, PPP5C, PSMG1, PSMG2, PTGES3, RPAP3, RUVBL1, RUVBL2, SDF2, SDF2L1, SPAG1, STIP1, STUB1, TCP1, TSC1, URI1, UXT, WDR83OS	0.0637770078587785
GOBP-RIBOSOMAL-LARGE-SUBUNIT-EXPORT-FROM-NUCLEUS	4.71663849984069e-80	0.063598046621694	7.33578785880223e-76	WARS2_pos	up	AUCell	MDN1, NMD3, NPM1, NUP88, RAN, SDAD1, XPO1	0.063598046621694
GOCC-LAMIN-FILAMENT	4.00320738940389e-67	0.0635970208708449	6.22618845273987e-63	WARS2_pos	up	AUCell	EIF6, LMNA, LMNB1, LMNTD2, NARF	0.0635970208708449
GOBP-NADH-DEHYDROGENASE-COMPLEX-ASSEMBLY	7.21666058647032e-131	0.0634800859595875	1.12240722101373e-126	WARS2_pos	up	AUCell	ACAD9, BCS1L, COA1, ECSIT, FOXRED1, LYRM2, MT-ND1, MT-ND2, MT-ND4, MT-ND5, MT-ND6, NDUFA1, NDUFA10, NDUFA11, NDUFA12, NDUFA13, NDUFA2, NDUFA3, NDUFA5, NDUFA6, NDUFA8, NDUFA9, NDUFAB1, NDUFAF1, NDUFAF2, NDUFAF3, NDUFAF4, NDUFAF5, NDUFAF6, NDUFAF7, NDUFB1, NDUFB10, NDUFB11, NDUFB2, NDUFB3, NDUFB4, NDUFB5, NDUFB6, NDUFB7, NDUFB8, NDUFB9, NDUFC1, NDUFC2, NDUFS1, NDUFS2, NDUFS3, NDUFS4, NDUFS5, NDUFS7…	0.0634800859595875
GOBP-REGULATION-OF-RNA-POLYMERASE-II-REGULATORY-REGION-SEQUENCE-SPECIFIC-DNA-BINDING	7.46736001631774e-67	0.0634742928322369	1.1613985033379e-62	WARS2_pos	up	AUCell	DAZAP2, DDRGK1, HAND1, LAMTOR5, NSD1, ZNF593	0.0634742928322369
GOBP-PROTEIN-REFOLDING	3.78847714597858e-113	0.06335353727936	5.89221850514048e-109	WARS2_pos	up	AUCell	B2M, BAG5, CRYAA, CRYAB, DNAJA1, DNAJA2, DNAJA4, DNAJB2, FKBP1A, FKBP1B, HSP90AA1, HSPA13, HSPA14, HSPA1A, HSPA1B, HSPA1L, HSPA2, HSPA5, HSPA6, HSPA8, HSPA9, HSPB1, HSPB2, HSPB6, HSPD1, SNRNP70	0.06335353727936
GOMF-STRUCTURAL-CONSTITUENT-OF-CHROMATIN	1.71490935775105e-60	0.06335323279483	2.66719852411021e-56	WARS2_pos	up	AUCell	CENPA, HMGA1, LMNTD2	0.06335323279483
GOMF-ELECTRON-TRANSFER-ACTIVITY	2.12240923613597e-156	0.0629410676326676	3.30098308496228e-152	WARS2_pos	up	AUCell	ADH5, AIFM2, AKR1B1, AKR1C4, AKR7A2, AKR7A3, ALDH2, ALDH4A1, AOC2, ASPH, CIAPIN1, COX11, COX15, COX4I1, COX4I2, COX5A, COX5B, COX6B1, COX7A1, COX7A2L, COX7B, COX8A, CYB5A, CYBA, CYBB, CYC1, CYCS, CYP19A1, CYP1A2, DEGS1, DHRS3, DMGDH, ETFA, ETFB, ETFDH, FDX1, GLDC, GLRX2, GPX2, GSR, HAAO, HSD17B6, IDH3B, IDO1, MAOB, ME1, ME2, MT-CO1, MT-CO2, MT-CO3, MT-CYB, MT-ND1, MT-ND2, MT-ND3, MT-ND4, MT-ND4L,…	0.0629410676326676
GOBP-POSITIVE-REGULATION-OF-DENDRITIC-CELL-DIFFERENTIATION	2.03037707362282e-43	0.0628958739177518	3.15784546260557e-39	WARS2_pos	up	AUCell	AGER, HMGB1, LGALS1, LGALS3, LGALS9, ZBTB46	0.0628958739177518
GOBP-AUTOPHAGOSOME-MEMBRANE-DOCKING	2.17502806507762e-59	0.0628461408496854	3.38282114961523e-55	WARS2_pos	up	AUCell	ATG14, ATP2A2, CALM1, SNAP29, STX17, VAMP8, VMP1	0.0628461408496854
GOBP-AEROBIC-RESPIRATION	5.27203936182251e-173	0.0627378296799468	8.19960281944254e-169	WARS2_pos	up	AUCell	ABCD1, ACO1, ACO2, ACTN3, ADSL, AK4, ARL2, ATP7A, BID, BLOC1S1, BNIP3, C2orf69, CAT, CBFA2T3, CCNB1, CDK1, CHCHD10, CHCHD2, COA6, COL6A1, COQ9, COX10, COX4I1, COX4I2, COX5A, COX5B, COX6A1, COX6A2, COX6B1, COX6B2, COX6C, COX7A1, COX7A2, COX7A2L, COX7B, COX7B2, COX7C, COX8A, COX8C, CS, CYC1, CYCS, DGUOK, DLAT, DLD, DLST, DNAJC15, DNAJC30, FH, FXN, GHITM, HIF1A, IDE, IDH1, IDH2, IDH3A, IDH3B, IDH3G,…	0.0627378296799468
GOBP-REGULATION-OF-NUCLEAR-TRANSCRIBED-MRNA-CATABOLIC-PROCESS-DEADENYLATION-DEPENDENT-DECAY	2.98522702412888e-114	0.0626883101331184	4.64292359062765e-110	WARS2_pos	up	AUCell	AGO2, CNOT1, CNOT7, CPEB3, CSDE1, DHX36, DHX9, HNRNPD, HNRNPU, IGF2BP1, PABPC1, PAIP1, RC3H1, SYNCRIP, TNRC6B, TNRC6C, TOB1, YBX1, ZFP36, ZFP36L1, ZFP36L2	0.0626883101331184
GOBP-REGULATION-OF-MITOCHONDRIAL-ATP-SYNTHESIS-COUPLED-ELECTRON-TRANSPORT	3.33200959575373e-60	0.0622784354081366	5.18227452427577e-56	WARS2_pos	up	AUCell	CCNB1, CDK1, CHCHD2, DNAJC15, GHITM, SNCA	0.0622784354081366
GOBP-NEGATIVE-REGULATION-OF-TRANSLATIONAL-ELONGATION	3.40817884673391e-62	0.0621103516900259	5.30074056032525e-58	WARS2_pos	up	AUCell	CPEB2, CPEB3, EIF4A3, SRP9	0.0621103516900259
GOCC-CATALYTIC-STEP-2-SPLICEOSOME	7.76812994633067e-151	0.0617374607027861	1.20817725055281e-146	WARS2_pos	up	AUCell	ALYREF, AQR, BCAS2, BUD31, CACTIN, CDC40, CDC5L, CRNKL1, CWC15, CWC22, CWC27, DDX23, DDX41, DDX5, DHX35, DHX38, DHX8, EFTUD2, EIF4A3, FRG1, GPATCH1, HNRNPA1, HNRNPA1L2, HNRNPA2B1, HNRNPA3, HNRNPC, HNRNPF, HNRNPH1, HNRNPK, HNRNPM, HNRNPR, HNRNPU, ISY1, LSM2, LSM3, LSM7, MAGOH, MAGOHB, PABPC1, PLRG1, PNN, PPIE, PPIL1, PPIL2, PPIL3, PPWD1, PRPF19, PRPF4B, PRPF6, PRPF8, RALY, RBM22, RBM44, RBM8A, RBM…	0.0617374607027861
GOBP-PML-BODY-ORGANIZATION	1.48728601679467e-74	0.0613336893886823	2.31317594192076e-70	WARS2_pos	up	AUCell	ETS1, HABP4, HIPK2, PML, SERBP1, SUMO1	0.0613336893886823
GOBP-CHAPERONE-MEDIATED-PROTEIN-COMPLEX-ASSEMBLY	4.85811139391697e-127	0.0612655295409824	7.55582065095906e-123	WARS2_pos	up	AUCell	APCS, BBS10, BBS12, CCT2, CLU, DNLZ, HOPX, HSP90AA1, HSP90AB1, HSPA1A, HSPA4, HSPD1, LONP1, MKKS, NDUFAF1, PFDN6, PSMG1, PSMG2, PSMG3, PTGES3, PTGES3L, STUB1	0.0612655295409824
GOCC-ROUGH-ENDOPLASMIC-RETICULUM-MEMBRANE	4.51768062160859e-117	0.0610714042521042	7.02634867078783e-113	WARS2_pos	up	AUCell	ALG5, ARL6IP1, CCDC47, PI4KB, PLOD1, PLOD2, RP9, RPL27, RPS26, RPS28, RPS29, SEC61A1, SEC61A2, SEC61B, SEC61G, SEC63, SRP9, SRPRA, SRPRB, SSR4, SUCO, TMEM97, UBA1, ZC3H12A	0.0610714042521042
GOBP-PROTEIN-TO-MEMBRANE-DOCKING	1.32515395527178e-56	0.061044597515512	2.0610119466342e-52	WARS2_pos	up	AUCell	PEX16, PEX26, RAB7A, SNX3, STXBP3	0.061044597515512
GOBP-VIRAL-TRANSLATION	8.61551577837441e-114	0.0608273003893654	1.33997116901057e-109	WARS2_pos	up	AUCell	ATG12, ATG5, CSDE1, DENR, EIF2AK4, EIF2D, EIF3A, EIF3B, EIF3D, EIF3F, EIF3G, EIF3L, FURIN, MCTS1, PAIP1, PCBP2, PTBP1, SSB, TMPRSS2	0.0608273003893654
GOMF-RNA-POLYMERASE-I-ACTIVITY	4.42835469203878e-76	0.0606211517992096	6.88742005252791e-72	WARS2_pos	up	AUCell	POLR1A, POLR1B, POLR1C, POLR1D, POLR2E, POLR2F, POLR2H, POLR2K, POLR2L	0.0606211517992096
GOMF-TAP-BINDING	1.01051307192884e-18	0.0605998193754099	1.57165098077093e-14	WARS2_pos	up	AUCell	HLA-A, HLA-B, HLA-C, HLA-F, TAP1, TAP2, TAPBP	0.0605998193754099
GOCC-PROTEASOME-ACCESSORY-COMPLEX	1.14646419450129e-80	0.0605195609048066	1.78309576170785e-76	WARS2_pos	up	AUCell	ADRM1, PSMC1, PSMC2, PSMC3, PSMC4, PSMC5, PSMC6, PSMD1, PSMD10, PSMD11, PSMD12, PSMD13, PSMD14, PSMD2, PSMD3, PSMD4, PSMD5, PSMD6, PSMD7, PSMD8, PSMD9, PSME1, PSME2, PSME3	0.0605195609048066
GOBP-CHAPERONE-MEDIATED-PROTEIN-FOLDING	4.23899800242701e-159	0.0604567891554883	6.59291359317473e-155	WARS2_pos	up	AUCell	BAG1, CCT2, CCT3, CCT4, CCT5, CCT6A, CCT7, CCT8, CD74, CHORDC1, CLU, CRTAP, CSNK2A1, DFFA, DNAJB1, DNAJB12, DNAJB13, DNAJB14, DNAJB2, DNAJB4, DNAJB5, DNAJB6, DNAJB7, DNAJB8, DNAJC18, DNAJC24, DNAJC5, DNAJC7, ERO1A, FKBP11, FKBP2, FKBP4, FKBP5, GAK, HSP90AB1, HSPA13, HSPA14, HSPA1A, HSPA1B, HSPA1L, HSPA2, HSPA5, HSPA6, HSPA8, HSPA9, HSPB1, HSPB6, HSPE1, HSPH1, P3H1, PDCD5, PDCL3, PDIA4, PEX19, PFD…	0.0604567891554883
GOBP-PROTEIN-RETENTION-IN-ER-LUMEN	7.67442571165143e-66	0.0602520238824024	1.19360343093315e-61	WARS2_pos	up	AUCell	ANKRD13C, GPAA1, KDELR1, KDELR2, KDELR3, OS9, PDIA2, RER1	0.0602520238824024
GOBP-POSITIVE-REGULATION-OF-RNA-BINDING	7.17844856635768e-51	0.0602075481337095	1.11646410552561e-46	WARS2_pos	up	AUCell	EIF3C, EIF3D, EIF3E, EIF4G1, NCBP1	0.0602075481337095
GOCC-TELOMERASE-HOLOENZYME-COMPLEX	5.32657329348811e-125	0.0599907769433401	8.28441944336205e-121	WARS2_pos	up	AUCell	ACD, DKC1, GAR1, GNL3L, HNRNPC, HNRNPU, LSM11, NAT10, NHP2, NOP10, NVL, PTGES3, SMG5, SMG6, SMG7, SNRPB, SNRPD3, SNRPE, TEP1, TERC, TERT, WRAP53	0.0599907769433401
GOCC-MITOCHONDRIAL-PERMEABILITY-TRANSITION-PORE-COMPLEX	5.47982756278705e-72	0.0599569070185709	8.5227758084027e-68	WARS2_pos	up	AUCell	BAX, PPIF, SLC25A31, SLC25A4, SLC25A5, SPG7, VDAC1	0.0599569070185709
GOCC-PRECATALYTIC-SPLICEOSOME	2.17743956628764e-134	0.0599502042566092	3.38657175744716e-130	WARS2_pos	up	AUCell	BUD13, CWC22, CWC27, DHX16, EFTUD2, IK, LSM2, LSM3, LSM4, LSM5, LSM6, LSM7, LSM8, MAGOHB, MFAP1, PHF5A, PRPF3, PRPF31, PRPF38A, PRPF38B, PRPF4, PRPF6, PRPF8, RBMX2, RNF113A, SART1, SF3A1, SF3A2, SF3A3, SF3B1, SF3B2, SF3B3, SF3B4, SF3B5, SF3B6, SMU1, SNIP1, SNRNP200, SNRPA1, SNRPB, SNRPB2, SNRPD1, SNRPD2, SNRPD3, SNRPE, SNRPF, SNRPG, SNU13, SRRM2, TXNL4A, WBP4, ZMAT2	0.0599502042566092
GOCC-SIGNAL-RECOGNITION-PARTICLE	2.67267012452382e-92	0.0599183223473465	4.1568038446719e-88	WARS2_pos	up	AUCell	BHLHE40-AS1, SNAP25-AS1, SRP14, SRP19, SRP54, SRP68, SRP72, SRP9	0.0599183223473465
GOBP-POSITIVE-REGULATION-OF-PROTEIN-MONOUBIQUITINATION	2.61434091174051e-53	0.0597783274725335	4.06608442003001e-49	WARS2_pos	up	AUCell	BIRC2, FANCM, PDCD6, PEF1, UBB	0.0597783274725335
GOBP-RIBOSOMAL-SMALL-SUBUNIT-ASSEMBLY	1.53962449128172e-106	0.0597547446715136	2.39457797129046e-102	WARS2_pos	up	AUCell	ABT1, ERAL1, MCAT, METTL17, MRPS7, PRKDC, PWP2, RPS14, RPS15, RPS19, RPS27, RPS27L, RPS28, RPS5, RPSA, RRP7A, XRCC5	0.0597547446715136
GOCC-RIBOSOME	4.52105143186317e-156	0.0597094482415453	7.0315912919768e-152	WARS2_pos	up	AUCell	ABCE1, APEX1, APOD, ASCC2, ASCC3, AURKAIP1, CALR, CHCHD1, DAP3, DAZL, DDX3X, DHX29, DNAJC21, EEF1A1, EEF2, EIF2A, EIF2AK2, EIF2AK4, EIF2D, EIF4G1, ELAVL4, ETF1, FAU, FUBP3, FXR1, GADD45GIP1, GCN1, GSPT1, HBS1L, HSPA14, LARP4, LINC01004, LTN1, LZTS1-AS1, MCTS1, METAP1, MPV17L2, MRPL1, MRPL10, MRPL11, MRPL12, MRPL13, MRPL14, MRPL15, MRPL16, MRPL17, MRPL18, MRPL19, MRPL2, MRPL20, MRPL21, MRPL22, MRP…	0.0597094482415453
GOCC-SPLICEOSOMAL-TRI-SNRNP-COMPLEX	7.82186508352099e-116	0.0594985227369622	1.21653467644002e-111	WARS2_pos	up	AUCell	CD2BP2, DDX23, EFTUD2, LSM2, LSM3, LSM4, LSM5, LSM6, LSM7, LSM8, PPIH, PRPF18, PRPF3, PRPF31, PRPF4, PRPF6, PRPF8, RBM42, SART1, SART3, SNRNP200, SNRNP27, SNRNP40, SNRPA, SNRPB, SNRPD1, SNRPD2, SNRPD3, SNRPE, SNRPF, SNRPG, SNRPN, SNU13, TXNL4A, TXNL4B, USP39, ZMAT2	0.0594985227369622
GOMF-UBIQUITIN-PROTEIN-TRANSFERASE-INHIBITOR-ACTIVITY	1.19069362095522e-72	0.0593552182367494	1.85188578867165e-68	WARS2_pos	up	AUCell	FBXO5, GLMN, HTRA2, OTUB1, RPL11, RPL23, RPL37, RPL5, RPS15, RPS20, RPS7, SPRY2	0.0593552182367494
GOCC-BOX-H-ACA-RNP-COMPLEX	1.59402085772712e-54	0.0588312510175217	2.47918064002299e-50	WARS2_pos	up	AUCell	DKC1, GAR1, NHP2, NOP10, TERC	0.0588312510175217
GOCC-BOX-H-ACA-TELOMERASE-RNP-COMPLEX	1.59402085772712e-54	0.0588312510175217	2.47918064002299e-50	WARS2_pos	up	AUCell	DKC1, GAR1, NHP2, NOP10, TERC	0.0588312510175217
GOMF-OXIDOREDUCTASE-ACTIVITY-ACTING-ON-A-SULFUR-GROUP-OF-DONORS-NAD-P-AS-ACCEPTOR	1.17698155511406e-81	0.0587320937928899	1.83055941266889e-77	WARS2_pos	up	AUCell	DLD, GSR, NXN, PGK1, PRDX3, TXN, TXNDC17, TXNDC2, TXNRD1, TXNRD2, TXNRD3	0.0587320937928899
GOMF-PYRIMIDINE-NUCLEOTIDE-BINDING	1.11168268693686e-52	0.0584921855993665	1.7290000829929e-48	WARS2_pos	up	AUCell	DCTPP1, HSP90AA1, MTPAP, NT5C, UGP2	0.0584921855993665
GOBP-ENERGY-COUPLED-PROTON-TRANSMEMBRANE-TRANSPORT-AGAINST-ELECTROCHEMICAL-GRADIENT	9.21417843261961e-16	0.0581785797611736	1.43308117162533e-11	WARS2_pos	up	AUCell	MT-CO1, MT-CYB, MT-ND4, MT-ND5, NDUFS7	0.0581785797611736
GOMF-PHOSPHOSERINE-RESIDUE-BINDING	4.78050947110838e-83	0.057849027086211	7.43512638041486e-79	WARS2_pos	up	AUCell	LEO1, NEDD4, PCIF1, PIN1, SCAF4, SCAF8, SFN, YWHAB, YWHAE, YWHAZ	0.057849027086211
GOCC-U2-TYPE-CATALYTIC-STEP-2-SPLICEOSOME	1.13218920809555e-108	0.0570689288027326	1.760893875351e-104	WARS2_pos	up	AUCell	AQR, BCAS2, BUD31, CDC40, CDC5L, CRNKL1, CWC15, CWC22, DHX8, EFTUD2, PLRG1, PPIE, PPIL1, PRPF19, PRPF8, RBM22, SNRNP40, SNRPA1, SNRPB, SNRPB2, SNRPD1, SNRPD2, SNRPD3, SNRPE, SNRPF, SNRPG, SNW1, SRRM2, SYF2, XAB2	0.0570689288027326
GOCC-PRESPLICEOSOME	9.43476407958936e-98	0.0566256213082248	1.46738885729853e-93	WARS2_pos	up	AUCell	DDX42, LSM7, LUC7L, LUC7L2, LUC7L3, PRPF39, PRPF40A, PRPF40B, SF3A1, SF3A2, SF3B1, SNRNP70, SNRPB, SNRPC, SNRPG, SNRPN, U2AF2	0.0566256213082248
GOBP-MITOCHONDRIAL-ATP-TRANSMEMBRANE-TRANSPORT	1.18374337943665e-91	0.0565632784494614	1.84107607803782e-87	WARS2_pos	up	AUCell	ADCY10, SLC25A23, SLC25A24, SLC25A31, SLC25A4, SLC25A41, SLC25A5, SLC25A6	0.0565632784494614
GOBP-NUCLEOBASE-CONTAINING-SMALL-MOLECULE-INTERCONVERSION	6.32332181378672e-77	0.0565035780612332	9.83466241698249e-73	WARS2_pos	up	AUCell	AK1, AK2, AK4, AK6, CMPK1, GLRX, GUK1, NUDT13	0.0565035780612332
GOMF-TRANSKETOLASE-OR-TRANSALDOLASE-ACTIVITY	3.86444974834613e-46	0.056447550012992	6.01037869360274e-42	WARS2_pos	up	AUCell	ILVBL, TALDO1, TKT, TKTL1, TKTL2	0.056447550012992
GOMF-TRANSLATION-INITIATION-FACTOR-ACTIVITY	9.97698929106146e-138	0.056429788524738	1.55172114443879e-133	WARS2_pos	up	AUCell	AGO2, COPS5, DENR, DHX29, EIF1, EIF1AD, EIF1AX, EIF1AY, EIF1B, EIF2A, EIF2B1, EIF2B2, EIF2B3, EIF2B4, EIF2B5, EIF2D, EIF2S1, EIF2S2, EIF2S3, EIF3A, EIF3B, EIF3C, EIF3CL, EIF3D, EIF3E, EIF3F, EIF3G, EIF3H, EIF3I, EIF3J, EIF3K, EIF3L, EIF3M, EIF4A1, EIF4A2, EIF4B, EIF4E, EIF4E1B, EIF4E2, EIF4E3, EIF4G1, EIF4G2, EIF4G3, EIF4H, EIF5, EIF5B, EIF6, MCTS1, MTIF2, MTIF3	0.056429788524738
GOBP-INTRINSIC-APOPTOTIC-SIGNALING-PATHWAY-IN-RESPONSE-TO-HYPOXIA	9.19294173071867e-90	0.0562198962924148	1.42977822737867e-85	WARS2_pos	up	AUCell	ATF2, BNIP3, ENO1, HYOU1, NOL3, PIK3CB, PINK1, TMBIM6, TP53	0.0562198962924148
GOBP-ASCENDING-AORTA-DEVELOPMENT	1.9408353854905e-68	0.0561038631997571	3.01858127505338e-64	WARS2_pos	up	AUCell	HES1, HEY2, LOX, SOX4, TGFB2	0.0561038631997571
GOBP-COTRANSLATIONAL-PROTEIN-TARGETING-TO-MEMBRANE	1.69016221648867e-117	0.0561015484104521	2.62870929530482e-113	WARS2_pos	up	AUCell	ARL6IP1, BHLHE40-AS1, SEC61A1, SEC61A2, SEC61B, SEC62, SEC63, SIL1, SNAP25-AS1, SRP14, SRP19, SRP54, SRP68, SRP72, SRP9, SRPRA, SRPRB, SSR1, SSR2, SSR3, TRAM1, TRAM1L1, TRAM2, ZFAND2B	0.0561015484104521
GOCC-MITOCHONDRIAL-PROTEIN-CONTAINING-COMPLEX	4.73716906984615e-175	0.0559850600714074	7.36771905433172e-171	WARS2_pos	up	AUCell	ACACB, AFG3L2, AGK, APOO, APOOL, AURKAIP1, BAX, BCS1L, C15orf48, CHCHD1, CHCHD10, CHCHD3, CHCHD6, CLPX, COX4I1, COX4I2, COX5A, COX5B, COX6A1, COX6A2, COX6B1, COX6C, COX7A1, COX7A2, COX7A2L, COX7B, COX7C, COX8A, COX8C, CYC1, DAP3, DNA2, DNAJC11, DNAJC15, DNAJC19, FOXRED1, FXN, GADD45GIP1, GRPEL1, GRPEL2, HADHA, HADHB, HSD17B10, HSPA9, IMMP1L, IMMP2L, IMMT, ISCU, LYRM4, MCCC1, MCCC2, MCU, MFN1, MIC…	0.0559850600714074
GOMF-ER-RETENTION-SEQUENCE-BINDING	2.89806063140761e-57	0.0559076391907051	4.50735370002825e-53	WARS2_pos	up	AUCell	CEMIP, KCNIP2, KDELR1, KDELR2, KDELR3	0.0559076391907051
GOBP-POSITIVE-REGULATION-OF-TOLL-LIKE-RECEPTOR-9-SIGNALING-PATHWAY	4.03572305088733e-61	0.0558483348239657	6.27676006104506e-57	WARS2_pos	up	AUCell	HMGB1, RSAD2, RTN4, SLC15A4, TLR9, ZDHHC3	0.0558483348239657
GOBP-NEGATIVE-REGULATION-OF-MRNA-PROCESSING	2.19945744611076e-106	0.0557238502448236	3.42081616593606e-102	WARS2_pos	up	AUCell	BARD1, C1QBP, CELF4, DYRK1A, HNRNPA2B1, HNRNPK, PCBP4, PTBP1, RBM10, RBM20, RBM42, RBMX, RNPS1, SAP18, SFSWAP, SRSF10, SRSF12, SRSF4, SRSF6, SRSF7, SRSF9, U2AF2	0.0557238502448236
GOMF-RNA-POLYMERASE-III-ACTIVITY	2.20761719866005e-74	0.0556693518297276	3.43350702907598e-70	WARS2_pos	up	AUCell	POLR1C, POLR1D, POLR2E, POLR2F, POLR2H, POLR2K, POLR2L, POLR3A, POLR3B, POLR3K	0.0556693518297276
GOBP-FERROPTOSIS	6.90622283643795e-64	0.0555642193825227	1.07412483775119e-59	WARS2_pos	up	AUCell	AIFM2, FTH1, GPX4, HMOX1, NFE2L2, NQO1, SLC39A7, SLC7A11, SQSTM1, TMEM164	0.0555642193825227
GOBP-NEUTROPHIL-CLEARANCE	7.59064287584852e-55	0.055497571733522	1.18057268648072e-50	WARS2_pos	up	AUCell	ANXA1, AXL, CCR2, HMGB1, MERTK, XKR8	0.055497571733522
GOMF-MRNA-5-UTR-BINDING	2.66279741211919e-111	0.0554926683603066	4.14144881506898e-107	WARS2_pos	up	AUCell	CCT5, DDX3X, DHX36, FMR1, GNL3, IGF2BP1, IGF2BP2, IGF2BP3, LARP1, LARP6, MYH10, NCL, RARA, RPL26, RPL41, RPL5, RPS13, RPS14, RPS3A, RPS7, RSL1D1, SHMT1, SYNCRIP, UTP23	0.0554926683603066
GOCC-EUKARYOTIC-TRANSLATION-INITIATION-FACTOR-2-COMPLEX	6.36493960364852e-43	0.0554071398276834	9.89939056555453e-39	WARS2_pos	up	AUCell	EIF2A, EIF2S1, EIF2S2, EIF2S3	0.0554071398276834
GOBP-MITOCHONDRIAL-RESPIRASOME-ASSEMBLY	4.88627355283593e-71	0.0551698163116097	7.59962125672572e-67	WARS2_pos	up	AUCell	COX7A1, COX7A2, COX7A2L, HIGD1A, HIGD1B, HIGD1C, HIGD2A, HIGD2B	0.0551698163116097
GOBP-PROTEIN-TARGETING-TO-VACUOLE-INVOLVED-IN-AUTOPHAGY	9.91247927612026e-48	0.0551062278711097	1.54168790181498e-43	WARS2_pos	up	AUCell	CLU, HSPA8, IRGM, LAMP2, SMURF1, SQSTM1	0.0551062278711097
GOBP-ENDOPLASMIC-RETICULUM-TUBULAR-NETWORK-FORMATION	7.00117945791824e-47	0.0551002414477735	1.08889344109002e-42	WARS2_pos	up	AUCell	ARL6IP1, RTN1, RTN3, RTN4, ZFYVE27	0.0551002414477735
GOBP-MAINTENANCE-OF-PROTEIN-LOCALIZATION-IN-ENDOPLASMIC-RETICULUM	6.01598011164722e-75	0.0546273149917797	9.35665386764491e-71	WARS2_pos	up	AUCell	ANKRD13C, FKRP, GPAA1, HSPA5, INSIG1, INSIG2, KDELR1, KDELR2, KDELR3, OS9, PDIA2, RER1	0.0546273149917797
GOMF-UNFOLDED-PROTEIN-BINDING	4.39062402533769e-169	0.0545065144547033	6.82873754660772e-165	WARS2_pos	up	AUCell	AFG3L2, AHSP, AIP, AIPL1, APCS, CALR, CALR3, CANX, CCAR2, CCDC115, CCT2, CCT3, CCT4, CCT5, CCT6A, CCT6B, CCT7, CCT8, CCT8L2, CDC37, CDC37L1, CHAF1A, CHAF1B, CLGN, CLPX, CLU, CRYAA, CRYAB, DNAJA1, DNAJA2, DNAJA3, DNAJA4, DNAJB1, DNAJB11, DNAJB13, DNAJB2, DNAJB4, DNAJB5, DNAJB6, DNAJB7, DNAJB8, DNAJC4, ERLEC1, ERN1, ERN2, ERO1B, GRPEL1, GRPEL2, HEATR3, HSP90AA1, HSP90AB1, HSP90B1, HSPA1A, HSPA1B, H…	0.0545065144547033
GOBP-PROTEIN-LOCALIZATION-TO-CYTOPLASMIC-STRESS-GRANULE	2.41974204218905e-65	0.0543598226405608	3.76342479821663e-61	WARS2_pos	up	AUCell	DCP1A, DDX1, DDX3X, DHX9, PAK1, SSB, TIA1, YBX1	0.0543598226405608
GOCC-OXIDOREDUCTASE-COMPLEX	9.94658398869667e-143	0.0543588116453176	1.54699220776199e-138	WARS2_pos	up	AUCell	ABHD11, BCKDHA, BCKDHB, BCKDK, BCS1L, CAT, CBR4, CYB5B, CYB5R3, CYBA, CYBB, CYC1, DBT, DLAT, DLD, DLST, DUOX1, DUOX2, FOXRED1, GCSH, GLDC, GMPR, GMPR2, HSD17B8, KAT2A, LDHA, LDHAL6B, LDHB, LDHC, MRPS36, MT-CO1, MT-CYB, MT-ND1, MT-ND2, MT-ND3, MT-ND4, MT-ND4L, MT-ND5, MT-ND6, NCF1, NCF2, NCF4, NDUFA1, NDUFA10, NDUFA11, NDUFA12, NDUFA13, NDUFA2, NDUFA3, NDUFA4, NDUFA5, NDUFA6, NDUFA7, NDUFA8, NDUFA…	0.0543588116453176
GOBP-NEGATIVE-REGULATION-OF-MITOCHONDRIAL-OUTER-MEMBRANE-PERMEABILIZATION-INVOLVED-IN-APOPTOTIC-SIGNALING-PATHWAY	2.24843871897162e-112	0.0543062258337748	3.49699673961656e-108	WARS2_pos	up	AUCell	ACAA2, BAK1, BOK, FZD9, GCLC, HSPA1A, IER3, MPV17L, SLC25A31, SLC25A4, SLC25A5, SLC25A6, SLC35F6, TMEM14A	0.0543062258337748
GOBP-PROTEIN-MATURATION-BY-PROTEIN-FOLDING	4.49537067397381e-51	0.0542551811518831	6.99165000923147e-47	WARS2_pos	up	AUCell	AIP, CALR, CHCHD4, ERO1A, FKBP1A, FKBP1B, PRDX4, WFS1	0.0542551811518831
GOMF-HEPARAN-SULFATE-BINDING	2.36844045065041e-66	0.0541264525258821	3.68363543289659e-62	WARS2_pos	up	AUCell	COL11A1, FURIN, GFRA2, MDK, NRTN, PPIA, TNFRSF11B	0.0541264525258821
GOBP-REGULATION-OF-MITOCHONDRIAL-ELECTRON-TRANSPORT-NADH-TO-UBIQUINONE	8.3762892478858e-43	0.0540222524563614	1.30276426672368e-38	WARS2_pos	up	AUCell	DNAJC15, ISCU, PARK7, PINK1, SNCA	0.0540222524563614
GOCC-RNA-POLYMERASE-I-COMPLEX	1.67087005057356e-74	0.0540152605802099	2.59870418965706e-70	WARS2_pos	up	AUCell	POLR1A, POLR1B, POLR1C, POLR1D, POLR1E, POLR2E, POLR2F, POLR2H, POLR2K, POLR2L	0.0540152605802099
GOBP-ESTABLISHMENT-OF-GOLGI-LOCALIZATION	4.06361825407579e-55	0.0538851061029926	6.32014547056408e-51	WARS2_pos	up	AUCell	ARHGAP21, CDC42, COPG1, PDCD10, STK25, YWHAZ	0.0538851061029926
GOBP-NUCLEOSIDE-TRIPHOSPHATE-BIOSYNTHETIC-PROCESS	1.4816827134594e-149	0.0538647993016152	2.30446112424341e-145	WARS2_pos	up	AUCell	ADCY10, ADK, AK1, AK3, AK4, ALDOA, ATP6V0C, ATP6V1A, CAD, CMPK2, COX11, CTPS1, CTPS2, DNAJC30, DTYMK, ENO1, IL4, IMPDH1, IMPDH2, LDHC, LIPA, MT-ATP6, MT-ATP8, MT-ND1, MT-ND2, MT-ND3, MT-ND4, MT-ND4L, MT-ND5, MT-ND6, NDUFA1, NDUFA10, NDUFA11, NDUFA12, NDUFA13, NDUFA2, NDUFA3, NDUFA5, NDUFA6, NDUFA7, NDUFA8, NDUFA9, NDUFAB1, NDUFB1, NDUFB10, NDUFB11, NDUFB2, NDUFB3, NDUFB4, NDUFB5, NDUFB6, NDUFB7, …	0.0538647993016152
GOBP-DESMOSOME-ORGANIZATION	1.05889738434043e-59	0.0538334790205248	1.64690310186467e-55	WARS2_pos	up	AUCell	DSG2, DSP, GRHL1, JUP, PERP, PKP2, PKP3, PRKCA, SNAI2	0.0538334790205248
GOBP-PROTEIN-TRANSPORT-INTO-MEMBRANE-RAFT	4.50069217334145e-55	0.053804475221549	6.99992653719795e-51	WARS2_pos	up	AUCell	ATP1B1, CD24, REEP2, RFTN1, UMOD	0.053804475221549
GOMF-MHC-CLASS-II-PROTEIN-COMPLEX-BINDING	6.73192919713274e-43	0.0536932216254542	1.04701694803005e-38	WARS2_pos	up	AUCell	ANXA11, ATP1B1, B2M, CD4, CD74, CD81, HLA-DMA, HLA-DMB, HLA-DOA, HLA-DOB, HLA-DPA1, HLA-DPB1, HLA-DQA1, HLA-DQA2, HLA-DQB1, HLA-DQB2, HLA-DRA, HLA-DRB1, HLA-DRB5, HSP90AA1, HSP90AB1, HSPA8, MS4A1, PKM, YWHAE	0.0536932216254542
GOMF-CALCIUM-CHANNEL-INHIBITOR-ACTIVITY	8.61559336192729e-98	0.0536352533687259	1.33998323558055e-93	WARS2_pos	up	AUCell	AMBP, CALM1, CALM2, FKBP1B, ITPR1, MICU1, PACSIN3, PHPT1, SLC30A1, STX1A, TNNI3, YWHAE	0.0536352533687259
GOMF-PORIN-ACTIVITY	2.01085375031126e-56	0.0534338525550285	3.1274808378591e-52	WARS2_pos	up	AUCell	BAK1, TOMM40, TOMM40L, VDAC1, VDAC2, VDAC3	0.0534338525550285
GOMF-GLUTATHIONE-PEROXIDASE-ACTIVITY	1.24893072376082e-84	0.0533723827433676	1.9424619546652e-80	WARS2_pos	up	AUCell	ALOX5AP, CLIC2, CP, GPX1, GPX2, GPX3, GPX4, GPX5, GPX6, GPX7, GPX8, GSTA1, GSTK1, GSTM2, GSTP1, GSTZ1, LTC4S, MGST1, MGST2, MGST3, PRDX6, PTGES	0.0533723827433676
GOBP-CYTOPLASMIC-TRANSLATIONAL-INITIATION	1.92206474729138e-120	0.0531253857264139	2.98938730146228e-116	WARS2_pos	up	AUCell	DENR, DHX29, EIF2AK4, EIF2B1, EIF2B2, EIF2B3, EIF2B4, EIF2B5, EIF2D, EIF2S2, EIF2S3, EIF3A, EIF3B, EIF3C, EIF3CL, EIF3D, EIF3E, EIF3F, EIF3G, EIF3H, EIF3I, EIF3J, EIF3K, EIF3L, EIF3M, EIF4A1, EIF4A2, EIF4G1, EIF5, IMPACT, MCTS1, METTL3, MIF4GD, MTOR, NCBP1, NCBP2, NCK1, RBM4, RPL13A, SH3BGRL, SLBP, YTHDF2	0.0531253857264139
GOCC-SPERM-MITOCHONDRIAL-SHEATH	1.13245783088857e-68	0.0531217236669614	1.761311664381e-64	WARS2_pos	up	AUCell	AK2, GK2, HSP90AA1, IRGC, PPP3R2, SPATA33	0.0531217236669614
GOBP-DE-NOVO-PROTEIN-FOLDING	2.39286036591994e-116	0.0531120240219649	3.72161572711528e-112	WARS2_pos	up	AUCell	BAG1, CCT2, CD74, CHCHD4, DNAJB1, DNAJB12, DNAJB13, DNAJB14, DNAJB4, DNAJB5, DNAJC18, DNAJC2, DNAJC7, ENTPD5, ERO1A, FKBP1A, FKBP1B, GAK, HSPA13, HSPA14, HSPA1A, HSPA1B, HSPA1L, HSPA2, HSPA5, HSPA6, HSPA8, HSPA9, HSPD1, HSPE1, HSPH1, PTGES3, SDF2, SDF2L1, ST13, TELO2, TOR1A, TOR1B, TOR2A, UGGT1	0.0531120240219649
GOBP-REGULATION-OF-ENDODEOXYRIBONUCLEASE-ACTIVITY	3.41199520211766e-63	0.0529997083078705	5.3066761378536e-59	WARS2_pos	up	AUCell	AKT1, DDX11, GZMA, HMGB1, NPM1, PRKCD, RPS3, SIRT1	0.0529997083078705
GOMF-TRANSLATION-ELONGATION-FACTOR-ACTIVITY	1.35453114845551e-92	0.0529299297228511	2.10670229519285e-88	WARS2_pos	up	AUCell	ABTB1, EEF1A1, EEF1A2, EEF1B2, EEF1D, EEF1G, EEF2, EEFSEC, EIF5A, EIF5A2, EIF5AL1, GFM1, GFM2, GTPBP1, GTPBP2, HBS1L, TSFM, TUFM	0.0529299297228511
GOBP-POSITIVE-REGULATION-OF-RNA-EXPORT-FROM-NUCLEUS	1.14836241318956e-57	0.0525934184151574	1.78604806123373e-53	WARS2_pos	up	AUCell	CPSF6, DHX9, KHDRBS1, NCBP2, NRDE2	0.0525934184151574
GOMF-RIBOSOMAL-LARGE-SUBUNIT-BINDING	7.13664015934775e-86	0.0525654390748331	1.10996164398336e-81	WARS2_pos	up	AUCell	CPEB2, CPSF6, DHX33, EIF6, LTN1, MALSU1, MRRF, NDUFAB1, NEMF, NMD3, NPM1, OLA1, RBM3	0.0525654390748331
GOBP-POST-TRANSLATIONAL-PROTEIN-TARGETING-TO-ENDOPLASMIC-RETICULUM-MEMBRANE	5.2504278990423e-83	0.0525178235481523	8.16599051138049e-79	WARS2_pos	up	AUCell	BAG6, CHMP4A, CHMP4B, GET4, GLP1R, HSPA5, SEC61A1, SEC61A2, SEC61B, SEC61G, SEC62, SEC63, SGTA, SGTB, UBL4A	0.0525178235481523
GOBP-ESTABLISHMENT-OF-PROTEIN-LOCALIZATION-TO-CHROMOSOME	2.53740114507034e-79	0.0524470685675711	3.94642000092789e-75	WARS2_pos	up	AUCell	ACD, BRCA2, CCT2, CCT3, CCT4, CCT5, CCT6A, CCT7, CCT8, CTCFL, DKC1, LRWD1, NABP2, NIPBL, POT1, RUVBL2, SGF29, SPDYA, SPIDR, TCP1, TERF1, TERT, WBP2, WRAP53, ZNF827	0.0524470685675711
GOBP-REGULATION-OF-DNA-TOPOISOMERASE-ATP-HYDROLYZING-ACTIVITY	1.88153750217756e-49	0.052257925873224	2.92635527713675e-45	WARS2_pos	up	AUCell	DHX9, HNRNPU, PLSCR1, SETMAR, UHRF1	0.052257925873224
GOBP-NEGATIVE-REGULATION-OF-RYANODINE-SENSITIVE-CALCIUM-RELEASE-CHANNEL-ACTIVITY	8.89708502921916e-60	0.0522157214984998	1.38376363459446e-55	WARS2_pos	up	AUCell	CALM1, CALM2, CALM3, CASQ2, CLIC2, GSTM2, GSTO1, PKD2, SRI, TRDN	0.0522157214984998
GOBP-CHAPERONE-COFACTOR-DEPENDENT-PROTEIN-REFOLDING	1.10514306543893e-99	0.0522036538260302	1.71882900967716e-95	WARS2_pos	up	AUCell	BAG1, CD74, DNAJB1, DNAJB12, DNAJB13, DNAJB14, DNAJB4, DNAJB5, DNAJC18, DNAJC7, ERO1A, GAK, HSPA13, HSPA14, HSPA1A, HSPA1B, HSPA1L, HSPA2, HSPA5, HSPA6, HSPA8, HSPA9, HSPE1, HSPH1, PTGES3, SDF2, SDF2L1, ST13, TOR1A, TOR1B, TOR2A	0.0522036538260302
GOMF-RNA-POLYMERASE-II-ACTIVITY	6.90170300071017e-68	0.0521123407008988	1.07342186770045e-63	WARS2_pos	up	AUCell	POLR2A, POLR2B, POLR2C, POLR2E, POLR2F, POLR2H, POLR2J, POLR2J2, POLR2J3, POLR2K, POLR2L	0.0521123407008988
GOBP-CELLULAR-RESPIRATION	2.39725839746008e-171	0.0520697259376295	3.72845598556967e-167	WARS2_pos	up	AUCell	ABCD1, ACO1, ACO2, ACTN3, ADSL, AIFM2, AK4, ARL2, ATP7A, BID, BLOC1S1, BNIP3, C2orf69, CAT, CBFA2T3, CCNB1, CDK1, CHCHD10, CHCHD2, CHCHD4, CHCHD5, CISD1, COA6, COL6A1, COQ10A, COQ10B, COQ9, COX10, COX4I1, COX4I2, COX5A, COX5B, COX6A1, COX6A2, COX6B1, COX6B2, COX6C, COX7A1, COX7A2, COX7A2L, COX7B, COX7B2, COX7C, COX8A, COX8C, CS, CYC1, CYCS, CYP1A2, DGUOK, DLAT, DLD, DLST, DNAJC15, DNAJC30, ETFA, …	0.0520697259376295
GOCC-EUKARYOTIC-TRANSLATION-INITIATION-FACTOR-4F-COMPLEX	7.71808516559168e-98	0.0519873785607313	1.20039378580447e-93	WARS2_pos	up	AUCell	EIF4A1, EIF4A2, EIF4B, EIF4E, EIF4E1B, EIF4E2, EIF4E3, EIF4EBP3, EIF4G1, EIF4G2, EIF4G3, EIF4H, OTUD6B	0.0519873785607313
GOCC-SARCOPLASMIC-RETICULUM-LUMEN	2.96425310915945e-58	0.0518545213894824	4.6103028606757e-54	WARS2_pos	up	AUCell	CALR, CALU, CASQ1, CASQ2, HRC, HSP90B1, MANF, SRL, TRDN	0.0518545213894824
GOMF-CELL-ADHESIVE-PROTEIN-BINDING-INVOLVED-IN-BUNDLE-OF-HIS-CELL-PURKINJE-MYOCYTE-COMMUNICATION	4.97634221289712e-50	0.0518448564098429	7.73970504371889e-46	WARS2_pos	up	AUCell	DSC2, DSG2, DSP, JUP, PKP2	0.0518448564098429
GOBP-PROTEIN-POLYUFMYLATION	3.4694297803885e-55	0.0518299782249603	5.39600413743823e-51	WARS2_pos	up	AUCell	DDRGK1, UBA5, UFC1, UFL1, UFM1	0.0518299782249603
GOBP-SEPTUM-PRIMUM-DEVELOPMENT	5.48147121680275e-67	0.0516502873217229	8.52533218349331e-63	WARS2_pos	up	AUCell	ACVR1, GATA4, SOX4, TGFB2	0.0516502873217229
GOBP-NEGATIVE-REGULATION-OF-CELLULAR-RESPONSE-TO-HYPOXIA	1.09568799577975e-91	0.0511794389267902	1.70412353983624e-87	WARS2_pos	up	AUCell	DDAH1, DRD2, ENO1, EPHA4, HYOU1, NFE2L2, NOL3, PIK3CB, PINK1, TMBIM6	0.0511794389267902
GOBP-REGULATION-OF-DEOXYRIBONUCLEASE-ACTIVITY	2.20349990463444e-71	0.0511147194168152	3.42710340167795e-67	WARS2_pos	up	AUCell	AKT1, DDX11, DFFA, GZMA, HMGB1, NPM1, PCNA, PRKCD, RPS3, SIRT1	0.0511147194168152
GOMF-TAT-PROTEIN-BINDING	6.92496472861322e-75	0.0510060798898483	1.07703976424121e-70	WARS2_pos	up	AUCell	ACTB, CTDP1, DLL1, DNAJA1, GABARAPL1, MDFIC, NPM1, SMARCA4, SMARCB1, TRIM32	0.0510060798898483
GOBP-ADENINE-TRANSPORT	1.26202253570325e-62	0.0508955814307523	1.96282364977926e-58	WARS2_pos	up	AUCell	SLC25A4, SLC25A5, SLC29A1, SLC29A2, SLC43A3, VDAC3	0.0508955814307523
GOBP-PURINE-DEOXYRIBONUCLEOTIDE-BIOSYNTHETIC-PROCESS	1.77418515757931e-46	0.0508927514420019	2.7593901755831e-42	WARS2_pos	up	AUCell	ADK, AK5, DCK, DGUOK, GUK1	0.0508927514420019
GOBP-RNA-IMPORT-INTO-MITOCHONDRION	7.31188329638521e-64	0.0508678772587927	1.13721720908679e-59	WARS2_pos	up	AUCell	MRPL18, PNPT1, TOMM20, TOMM20L, TST	0.0508678772587927
GOMF-ADENINE-TRANSMEMBRANE-TRANSPORTER-ACTIVITY	6.60504785969411e-61	0.0506691450062325	1.02728309361823e-56	WARS2_pos	up	AUCell	SLC25A4, SLC25A5, SLC29A1, SLC29A2, SLC43A3	0.0506691450062325
GOMF-CUPRIC-ION-BINDING	8.02230120624438e-42	0.0504223657799394	1.24770850660719e-37	WARS2_pos	up	AUCell	ATP13A2, PARK7, PRNP, SUMF1	0.0504223657799394
GOBP-REGULATION-OF-PROTEIN-DEUBIQUITINATION	2.71548455644142e-73	0.0504088038975862	4.22339313063334e-69	WARS2_pos	up	AUCell	ITCH, OTUD4, PARK7, TANK, TNIP1, TRIM21, UBXN1, VCP, ZC3H12A	0.0504088038975862
GOCC-ENDOPEPTIDASE-COMPLEX	2.86852553459628e-129	0.0503408028502414	4.46141776395759e-125	WARS2_pos	up	AUCell	ADRM1, CAPN1, CAPN2, CAPNS1, CAPNS2, CASP2, CASP9, CFH, COLEC10, COLEC11, CRADD, FCN1, FCN2, FCN3, GPAA1, HSPB1, HTRA2, MBL2, PAAF1, PIDD1, PIGK, PIGS, PIGT, PIGU, PLAU, PLAUR, PRICKLE1, PSMA1, PSMA2, PSMA3, PSMA4, PSMA5, PSMA6, PSMA7, PSMA8, PSMB1, PSMB10, PSMB11, PSMB2, PSMB3, PSMB4, PSMB5, PSMB6, PSMB7, PSMB8, PSMB9, PSMC1, PSMC2, PSMC3, PSMC4, PSMC5, PSMC6, PSMD1, PSMD10, PSMD11, PSMD12, PSMD…	0.0503408028502414
GOCC-RNA-POLYMERASE-II-CORE-COMPLEX	1.23651887979738e-80	0.0502962160873098	1.92315781374887e-76	WARS2_pos	up	AUCell	POLR2A, POLR2B, POLR2C, POLR2D, POLR2E, POLR2F, POLR2G, POLR2H, POLR2I, POLR2J, POLR2J2, POLR2J3, POLR2K, POLR2L, POLR2M	0.0502962160873098
GOBP-PROTEIN-REPAIR	3.04876184619953e-70	0.0502768756610817	4.74173929939412e-66	WARS2_pos	up	AUCell	FN3K, MSRA, MSRB1, MSRB2, MSRB3, PARK7, PCMT1	0.0502768756610817
GOBP-RESPONSE-TO-NITROSATIVE-STRESS	1.89497524102064e-78	0.0502368162932369	2.9472549923594e-74	WARS2_pos	up	AUCell	ADH5, ATG5, ATM, DDIT3, DNAJA1, DUSP6, GCLC, GCLM, PARK7, STOX1	0.0502368162932369
GOBP-SUBSTANTIA-NIGRA-DEVELOPMENT	2.41423149824122e-146	0.0502267719727264	3.75485424921458e-142	WARS2_pos	up	AUCell	ACTB, BASP1, CALM1, CALM2, CALM3, CASP5, CCDC14, CDC42, CKB, CNP, COX6B1, DYNLL1, FGF2, FGF9, G6PD, GLUD1, GNB4, HSPA5, INA, MAOB, MAPKAP1, MBP, NDRG2, NDUFS3, PADI2, PLP1, POTEE, RAD1, RHOA, S100A1, SEC16A, SIRT2, SUDS3, SYNGR3, SYPL2, TTBK1, YWHAE, YWHAH, YWHAQ, ZNF148, ZNF430	0.0502267719727264
GOMF-S100-PROTEIN-BINDING	6.98451838609877e-61	0.050166732843053	1.08630214458994e-56	WARS2_pos	up	AUCell	AGER, AHNAK, ANXA11, ANXA2, ATP2A2, CACYBP, EZR, FGF1, IQGAP1, KCNK3, S100A1, S100A11, S100A6, S100B	0.050166732843053
GOCC-DNA-DEPENDENT-PROTEIN-KINASE-COMPLEX	6.23698059588326e-48	0.0500805450606235	9.70037592077724e-44	WARS2_pos	up	AUCell	PRKDC, UVRAG, XRCC5, XRCC6, ZBTB7A	0.0500805450606235
GOBP-NEGATIVE-REGULATION-OF-UBIQUITIN-PROTEIN-TRANSFERASE-ACTIVITY	3.08883262621935e-102	0.0499341146146272	4.80406138355896e-98	WARS2_pos	up	AUCell	ABL1, BAG2, BAG5, DTX3L, FBXO5, LIMK1, MAD2L1, MAD2L2, PARK7, RPL11, RPL23, RPL5, RPS7, SMAD7, USP44	0.0499341146146272
GOCC-LEWY-BODY	1.23285344358186e-34	0.0498553702406321	1.91745696080286e-30	WARS2_pos	up	AUCell	ARIH1, ATF4, FBXO7, GPX1, HERPUD1, PINK1, SQSTM1	0.0498553702406321
GOBP-PROTEIN-LOCALIZATION-TO-BICELLULAR-TIGHT-JUNCTION	3.60522853751713e-47	0.0497750325942323	5.6072119444004e-43	WARS2_pos	up	AUCell	ACTG1, CDH5, F11R, FLNA, TJP1	0.0497750325942323
GOMF-OXIDATIVE-PHOSPHORYLATION-UNCOUPLER-ACTIVITY	6.68502227893437e-52	0.0497620323426285	1.03972151504266e-47	WARS2_pos	up	AUCell	SLC25A4, SLC25A5, UCP1, UCP2, UCP3	0.0497620323426285
GOBP-NEGATIVE-REGULATION-OF-STRESS-ACTIVATED-PROTEIN-KINASE-SIGNALING-CASCADE	1.03762961541223e-61	0.0495062805339281	1.61382534085064e-57	WARS2_pos	up	AUCell	DUSP10, FOXM1, FOXO1, GSTP1, IGBP1, MYC, PBK, PPIA	0.0495062805339281
GOBP-FUNGIFORM-PAPILLA-MORPHOGENESIS	9.12987859772565e-45	0.0494547736219389	1.41997001830427e-40	WARS2_pos	up	AUCell	CTNNB1, HDAC1, HDAC2, SIX1, SIX4	0.0494547736219389
GOCC-COPI-COATED-VESICLE-MEMBRANE	9.81819936552864e-84	0.0494057302377935	1.52702454732067e-79	WARS2_pos	up	AUCell	ARCN1, COPA, COPB1, COPB2, COPE, COPG1, COPG2, COPZ1, COPZ2, KDELR1, KDELR2, KDELR3, SCYL1, TMED2, TMED3, TMED7, TMEM199	0.0494057302377935
GOBP-POSITIVE-REGULATION-OF-RYANODINE-SENSITIVE-CALCIUM-RELEASE-CHANNEL-ACTIVITY	2.79835293233365e-58	0.0493764062897099	4.35227831565852e-54	WARS2_pos	up	AUCell	AKAP6, CALM1, CALM2, CALM3, CALML3, GSTM2, GSTO1, JPH2, TRDN	0.0493764062897099
GOMF-PROTEASOME-ACTIVATING-ACTIVITY	2.90935306919539e-42	0.0492456973423616	4.52491682851959e-38	WARS2_pos	up	AUCell	PSMC1, PSMC2, PSMC3, PSMC4, PSMC5, PSMC6	0.0492456973423616
GOCC-PROTEASOME-REGULATORY-PARTICLE-BASE-SUBCOMPLEX	9.05542080443101e-61	0.0491514732585837	1.40838959771316e-56	WARS2_pos	up	AUCell	PSMC1, PSMC2, PSMC3, PSMC4, PSMC5, PSMC6, PSMD1, PSMD10, PSMD2, PSMD4, PSMD5, PSMD9	0.0491514732585837
GOMF-ISOCITRATE-DEHYDROGENASE-NAD-P-PLUS-ACTIVITY	2.58117641057301e-43	0.0491246757201625	4.01450367136421e-39	WARS2_pos	up	AUCell	IDH1, IDH2, IDH3A, IDH3B, IDH3G	0.0491246757201625
GOBP-SNORNA-LOCALIZATION	1.01280967373806e-39	0.0488358162566028	1.57522288556481e-35	WARS2_pos	up	AUCell	FBL, NOP58, PIH1D1, PRPF31, ZNHIT3, ZNHIT6	0.0488358162566028
GOCC-MMXD-COMPLEX	1.17473796924491e-50	0.0486888434003847	1.8270699635666e-46	WARS2_pos	up	AUCell	CIAO1, ERCC2, MMS19, SLC25A5	0.0486888434003847
GOMF-TFIID-CLASS-TRANSCRIPTION-FACTOR-COMPLEX-BINDING	2.89989972006835e-73	0.0486198563995247	4.5102140346223e-69	WARS2_pos	up	AUCell	AHR, EDF1, ERCC1, ERCC4, FBL, NOP58, RUVBL1, RUVBL2, TP53, ZNHIT6	0.0486198563995247
GOCC-FICOLIN-1-RICH-GRANULE-LUMEN	1.67060972820312e-145	0.0486071892062016	2.59829931027432e-141	WARS2_pos	up	AUCell	A1BG, ACLY, ACTR10, ACTR1B, ACTR2, AGL, ALAD, ALDOA, ALDOC, ALOX5, AMPD3, APAF1, APEH, ARPC5, ARSB, ASAH1, ATG7, BIN2, C1orf35, CAB39, CALML5, CAND1, CANT1, CAPN1, CAT, CCT8, CDA, CDK13, CFD, COMMD3, COMMD9, COTL1, CRISPLD2, CSNK2B, CST3, CSTB, CTSB, CTSD, CTSH, CTSS, CTSZ, DBNL, DDX3X, DERA, DYNLT1, EEF1A1, EEF2, FCN1, FGL2, FTH1, GLB1, GMFG, GNS, GPI, GSDMD, GSN, GSTP1, GUSB, GYG1, HBB, HK3, HM…	0.0486071892062016
GOMF-MITOCHONDRION-TARGETING-SEQUENCE-BINDING	6.86000252460377e-60	0.0485447761565732	1.06693619265162e-55	WARS2_pos	up	AUCell	TIMM22, TOMM20, TOMM20L, TOMM22, TOMM40L	0.0485447761565732
GOMF-CYCLASE-ACTIVATOR-ACTIVITY	1.28504162084988e-80	0.0484719216134772	1.99862523290782e-76	WARS2_pos	up	AUCell	CALM1, CALM2, CALM3, GNAS, GUCA1A, GUCA1B, GUCA1C, GUCA2A, GUCA2B, NCS1, RCVRN	0.0484719216134772
GOBP-SRP-DEPENDENT-COTRANSLATIONAL-PROTEIN-TARGETING-TO-MEMBRANE	7.39663078791711e-107	0.0483790998386824	1.15039798644475e-102	WARS2_pos	up	AUCell	BHLHE40-AS1, SEC61A1, SEC61A2, SEC61B, SEC63, SNAP25-AS1, SRP14, SRP19, SRP54, SRP68, SRP72, SRP9, SRPRA, SRPRB, SSR3, TRAM1, TRAM1L1, TRAM2, ZFAND2B	0.0483790998386824
GOBP-GLYCOLYTIC-PROCESS-THROUGH-GLUCOSE-6-PHOSPHATE	4.61131170359274e-96	0.0483522564575592	7.17197309259779e-92	WARS2_pos	up	AUCell	ADPGK, ENO1, ENO2, ENO3, FOXK1, FOXK2, GALK1, GCK, HK1, HK2, HK3, PFKL, PFKM, PFKP, PGAM1, PGAM2, PGK1, PGK2, PKM, TPI1	0.0483522564575592
GOBP-REGULATION-OF-CYTOPLASMIC-TRANSLATION	1.06895610929381e-139	0.0483499050159541	1.66254743678466e-135	WARS2_pos	up	AUCell	ALKBH3, CNBP, CPEB1, CPEB2, CPEB3, CPEB4, CSDE1, DHX36, DHX9, EIF2AK4, FMR1, HNRNPD, HNRNPU, IGF2BP1, IMPACT, LIN28A, METTL3, MTOR, NCK1, NMNAT2, PABPC1, PAIP1, PARP16, PIWIL2, PKM, RBM24, RPL13A, SH3BGRL, SYNCRIP, UNK, YBX1, YBX3, YTHDF2, ZCCHC13, ZNF385A	0.0483499050159541
GOBP-CELLULAR-DETOXIFICATION-OF-ALDEHYDE	6.19105835960201e-68	0.0482821144148262	9.628953066689e-64	WARS2_pos	up	AUCell	ADH4, ADH5, AKR1A1, AKR1B10, ALDH1A1, ESD, PARK7, RDH11, RDH12	0.0482821144148262
GOMF-IMPORTIN-ALPHA-FAMILY-PROTEIN-BINDING	2.12652288403156e-68	0.0482584858351481	3.30738104153429e-64	WARS2_pos	up	AUCell	CDADC1, DESI1, DHX9, EI24, GOLGA2, KPNB1, RAN, RB1, TPX2	0.0482584858351481
GOBP-RIBONUCLEOSIDE-DIPHOSPHATE-BIOSYNTHETIC-PROCESS	2.12827790910317e-85	0.0482339290804527	3.31011063202816e-81	WARS2_pos	up	AUCell	AK1, AK2, AK3, AK4, AK5, CAD, CMPK1, DHODH, GUK1, UMPS	0.0482339290804527
GOMF-SPLICING-FACTOR-BINDING	2.22808540961806e-52	0.0481709562536457	3.46534123757897e-48	WARS2_pos	up	AUCell	RBM14, RBM20, SF3B1, SF3B4, SF3B5, UHMK1	0.0481709562536457
GOBP-POSITIVE-REGULATION-OF-NUCLEASE-ACTIVITY	3.41526853475702e-45	0.0481179809481583	5.31176715210759e-41	WARS2_pos	up	AUCell	AKT1, DDX11, HSPA1A, PCNA, PRKCD, RPS3	0.0481179809481583
GOMF-TRANSLATION-FACTOR-ACTIVITY-RNA-BINDING	2.36501678800616e-142	0.0480901603087875	3.67831061038598e-138	WARS2_pos	up	AUCell	ABCF1, ABTB1, AGO2, COPS5, CPEB1, CPEB2, CPEB3, CPEB4, DENR, DHX29, EEF1A1, EEF1A2, EEF1B2, EEF1D, EEF1G, EEF2, EEF2K, EEFSEC, EIF1, EIF1AD, EIF1AX, EIF1AY, EIF1B, EIF2A, EIF2B1, EIF2B2, EIF2B3, EIF2B4, EIF2B5, EIF2D, EIF2S1, EIF2S2, EIF2S3, EIF3A, EIF3B, EIF3C, EIF3CL, EIF3D, EIF3E, EIF3F, EIF3G, EIF3H, EIF3I, EIF3J, EIF3K, EIF3L, EIF3M, EIF4A1, EIF4A2, EIF4B, EIF4E, EIF4E1B, EIF4E2, EIF4E3, EIF…	0.0480901603087875
GOCC-B-WICH-COMPLEX	5.63605678220528e-55	0.0480501562350445	8.76575911336388e-51	WARS2_pos	up	AUCell	BAZ1B, DDX21, DEK, ERCC6, MYBBP1A, SF3B1, SMARCA5	0.0480501562350445
GOBP-REGULATION-OF-PROTEIN-MONOUBIQUITINATION	2.12249562257132e-49	0.0479933024651458	3.30111744178517e-45	WARS2_pos	up	AUCell	BIRC2, FANCM, PDCD6, PEF1, UBB, WDR48	0.0479933024651458
GOBP-POSITIVE-REGULATION-OF-TELOMERE-MAINTENANCE-VIA-TELOMERE-LENGTHENING	8.60151973630676e-108	0.0479112485616301	1.33779436458779e-103	WARS2_pos	up	AUCell	ACD, ATM, ATR, AURKB, CCT2, CCT3, CCT4, CCT5, CCT6A, CCT7, CCT8, CTNNB1, DHX36, DKC1, FBXO4, GCH1, HMBOX1, HNRNPA1, HNRNPA2B1, MAP2K7, MAP3K4, MAPK1, MAPK15, MAPK3, MAPKAPK5, NAF1, NEK2, NEK7, PARN, PKIB, PNKP, POT1, PRKCQ, RTEL1, TCP1, TNKS, TNKS2, XRCC5	0.0479112485616301
GOBP-TUBULIN-COMPLEX-ASSEMBLY	9.25754084473641e-61	0.0477384323698625	1.43982532758185e-56	WARS2_pos	up	AUCell	CRYAB, TBCA, TBCB, TBCC, TBCD, TBCE, TBCEL, TCP1, VBP1	0.0477384323698625
GOBP-CELLULAR-RESPONSE-TO-SODIUM-ARSENITE	3.03794991415494e-43	0.0475870089742476	4.72492350148517e-39	WARS2_pos	up	AUCell	DAXX, HNRNPA1, HSF1, MAPK13, ZC3H12A	0.0475870089742476
GOBP-CARDIAC-MUSCLE-CELL-CARDIAC-MUSCLE-CELL-ADHESION	2.17509077712533e-50	0.0474023634516616	3.38291868566302e-46	WARS2_pos	up	AUCell	CTNNA3, CXADR, DSC2, DSG2, DSP, JUP, PKP2	0.0474023634516616
GOBP-PENTOSE-PHOSPHATE-SHUNT-NON-OXIDATIVE-BRANCH	9.4404154720741e-45	0.0473983540371285	1.46826781837168e-40	WARS2_pos	up	AUCell	RPE, RPEL1, RPIA, SHPK, TALDO1, TKT	0.0473983540371285
GOBP-REGULATION-OF-PLASMA-MEMBRANE-REPAIR	4.54250008783443e-30	0.0473642343822942	7.06495038660889e-26	WARS2_pos	up	AUCell	AHNAK, ANXA2, CASP7, MYH9, RAB3A, S100A10, SYTL4	0.0473642343822942
GOBP-NEGATIVE-REGULATION-OF-IRE1-MEDIATED-UNFOLDED-PROTEIN-RESPONSE	2.6962862170511e-38	0.0473462430606337	4.19353395337957e-34	WARS2_pos	up	AUCell	BFAR, DDRGK1, DNAJB9, HSPA5, UFL1	0.0473462430606337
GOBP-MEMBRANE-RAFT-ASSEMBLY	1.6566505628933e-43	0.0472668007083684	2.57658862046795e-39	WARS2_pos	up	AUCell	ANXA2, CAV1, CAV2, CAV3, COL6A1, EMP2, FLOT1, LRCH4, PACSIN2, RFTN1, S100A10	0.0472668007083684
GOCC-GRANULAR-COMPONENT	4.35115694981176e-61	0.0471640997102403	6.76735440404224e-57	WARS2_pos	up	AUCell	CARF, CDKN2AIP, CLEC3B, FBL, NPM1, RRP1B, SURF6	0.0471640997102403
GOCC-PIGMENT-GRANULE	3.66565123196689e-116	0.0470656076509444	5.70118736107811e-112	WARS2_pos	up	AUCell	ABCB6, AHCY, ANKRD27, ANXA11, ANXA2, ANXA6, APOE, ATP1A1, ATP1B3, ATP6V0A1, ATP6V1B2, ATP6V1G2, ATP7A, BACE2, BSG, CALU, CANX, CAPG, CCT4, CD63, CLTC, CNP, CTNS, CTSB, CTSD, DCT, DNAJC5, DTNBP1, ERP29, FASN, FLOT1, GANAB, GCHFR, GGH, GNA13, GPNMB, GPR143, HPS4, HSP90AA1, HSP90AB1, HSP90B1, HSPA5, HSPA8, ITGB1, ITGB3, LAMP1, MFSD12, MLANA, MMP14, MREG, MYH11, MYO5A, MYO7A, MYRIP, NAP1L1, NCSTN, OC…	0.0470656076509444
GOBP-RESPONSE-TO-INTERLEUKIN-7	1.56091594661801e-82	0.0470506336837641	2.42769257177499e-78	WARS2_pos	up	AUCell	ATIC, BTK, CRKL, FOSL2, GIPC1, HSPD1, IL2RG, IL7, IL7R, LSP1, P4HB, PDIA3, RAD23B, STIP1, TSLP, YBX1	0.0470506336837641
GOBP-REGULATION-OF-UBIQUITIN-PROTEIN-LIGASE-ACTIVITY	2.54378439482431e-92	0.0470058130315866	3.95634786927026e-88	WARS2_pos	up	AUCell	BAG2, BTRC, CDC14B, CDC20, FBXO5, FZR1, MAD2L1, MAD2L2, PLK1, PTEN, RPL11, RPL23, RPL5, RPS7, SKP1, UBE2C, UBE2S, USP44	0.0470058130315866
GOCC-POSTSYNAPTIC-ENDOCYTIC-ZONE	9.50401816576588e-63	0.0469243607482213	1.47815994532157e-58	WARS2_pos	up	AUCell	CALY, CLTA, CLTB, DNM3, GRIA2	0.0469243607482213
GOBP-REGULATION-OF-NUCLEAR-TRANSCRIBED-MRNA-CATABOLIC-PROCESS-NONSENSE-MEDIATED-DECAY	4.19382220659709e-83	0.0469001867649671	6.52265167792045e-79	WARS2_pos	up	AUCell	A1CF, APOBEC1, CASC3, DHX34, EIF4A3, HNRNPAB, MAGOH, MAGOHB, NBAS, PABPC1, RBM8A, SECISBP2, UPF3A	0.0469001867649671
GOBP-RIBOSOME-ASSEMBLY	1.33866572039895e-138	0.0468744615453003	2.08202679493648e-134	WARS2_pos	up	AUCell	ABT1, BOP1, BRIX1, C1QBP, DDX28, DDX3X, DHX29, DHX30, DHX37, EIF1AX, EIF2A, EIF5, EIF5B, EIF6, ERAL1, FASTKD2, MCAT, MDN1, METTL17, MPV17L2, MRPS2, MRPS7, MTERF3, MTERF4, NGRN, NIP7, NLE1, NOA1, NOP2, NPM1, PPAN, PRKDC, PWP2, RPF2, RPL10, RPL10L, RPL11, RPL23A, RPL38, RPL5, RPL6, RPLP0, RPS14, RPS15, RPS19, RPS27, RPS27L, RPS28, RPS5, RPSA, RRP7A, RRS1, SBDS, TRAF7, VCX, XRCC5	0.0468744615453003
GOBP-PROTEIN-LOCALIZATION-TO-CHROMOSOME-TELOMERIC-REGION	1.95793309134324e-78	0.0468231023472556	3.04517333696615e-74	WARS2_pos	up	AUCell	ACD, ATR, ATRX, BRCA2, CCT2, CCT3, CCT4, CCT5, CCT6A, CCT7, CCT8, DKC1, GNL3, GNL3L, NABP2, PINX1, POT1, SPDYA, TCP1, TERF1, TERF2, TERF2IP, TERT, TINF2, TNKS, TNKS2, TPP1, WRAP53, XRCC5, ZNF827	0.0468231023472556
GOBP-ADP-BIOSYNTHETIC-PROCESS	1.2629879638383e-60	0.0467298995656241	1.96432518015772e-56	WARS2_pos	up	AUCell	AK1, AK2, AK3, AK4, AK5	0.0467298995656241
GOMF-THIOREDOXIN-DISULFIDE-REDUCTASE-NADPH-ACTIVITY	7.71034143374818e-48	0.0464367010881934	1.19918940319085e-43	WARS2_pos	up	AUCell	NXN, TXN, TXNDC2, TXNRD1, TXNRD2, TXNRD3	0.0464367010881934
GOBP-INTRINSIC-APOPTOTIC-SIGNALING-PATHWAY-IN-RESPONSE-TO-HYDROGEN-PEROXIDE	2.70628244256192e-58	0.0463866456294534	4.20908108291656e-54	WARS2_pos	up	AUCell	MAP2K4, PARK7, PDCD10, PINK1, STK25, TRAP1	0.0463866456294534
GOMF-OLIGOSACCHARYL-TRANSFERASE-ACTIVITY	1.77331271055578e-32	0.046369799644864	2.7580332587274e-28	WARS2_pos	up	AUCell	OSTC, RPN1, RPN2, STT3A, STT3B	0.046369799644864
GOBP-PROTEIN-LOCALIZATION-TO-ENDOPLASMIC-RETICULUM	6.68195457651255e-141	0.0463639357173361	1.039244395285e-136	WARS2_pos	up	AUCell	AKT1, ANK2, ANKRD13C, BAG6, BCAP29, BCAP31, BHLHE40-AS1, BTF3, CHMP4A, CHMP4B, DDRGK1, EDEM1, FKRP, GABARAPL2, GBF1, GET4, GLP1R, GPAA1, HERPUD1, HSPA5, INSIG1, INSIG2, KDELR1, KDELR2, KDELR3, LRRK2, MAN1A1, MIA3, OS9, PDIA2, PPP1R15A, RAB10, RAB3GAP1, RAB3GAP2, RER1, RTN4, RYR2, SEC16A, SEC16B, SEC61A1, SEC61A2, SEC61B, SEC61G, SEC62, SEC63, SGTA, SGTB, SNAP25-AS1, SPCS1, SPCS2, SPCS3, SRP14, SR…	0.0463639357173361
GOBP-HAIR-FOLLICLE-PLACODE-FORMATION	1.53228034247727e-42	0.0463591101824603	2.38315561665489e-38	WARS2_pos	up	AUCell	CTNNB1, DKK4, EDA, HDAC1, HDAC2	0.0463591101824603
GOBP-NAD-CATABOLIC-PROCESS	2.18082795318067e-100	0.0462234911493629	3.3918417155819e-96	WARS2_pos	up	AUCell	ENO1, ENO2, ENO3, FOXK1, FOXK2, GCK, HK1, HK2, HK3, NUDT12, NUDT17, PFKL, PFKM, PFKP, PGAM1, PGAM2, PGK1, PGK2, PKM, SARM1, TPI1	0.0462234911493629
GOBP-REGULATION-OF-CELL-COMMUNICATION-BY-ELECTRICAL-COUPLING-INVOLVED-IN-CARDIAC-CONDUCTION	2.36973989952626e-68	0.0461045337062345	3.68565646573319e-64	WARS2_pos	up	AUCell	CALM1, CALM2, CALM3, CAMK2D, CAV1, GJD3, HRC, IRX3, PDE4D, SRI, TBX5, TRDN	0.0461045337062345
GOBP-NUCLEAR-PORE-LOCALIZATION	6.668466379385e-54	0.0460957422675796	1.03714657598575e-49	WARS2_pos	up	AUCell	FXR1, LMNA, LMNB1, LMNB2, NDC1	0.0460957422675796
GOCC-ROUGH-ENDOPLASMIC-RETICULUM	1.39407621016298e-134	0.0460924584562955	2.16820672966649e-130	WARS2_pos	up	AUCell	ALG5, ARL6IP1, CA4, CCDC47, CDKAL1, CKAP4, EDN1, EPHA5, F12, FKRP, HCRT, HGFAC, HM13, LIN28A, LRAT, LRPAP1, MYOC, PI4KB, PKM, PLOD1, PLOD2, PLOD3, PSEN1, PTGDS, RAB14, RANGRF, RP9, RPL18, RPL27, RPL4, RPL6, RPN1, RPS21, RPS23, RPS26, RPS28, RPS29, SEC61A1, SEC61A2, SEC61B, SEC61G, SEC62, SEC63, SPPL3, SRP9, SRPRA, SRPRB, SSR4, STAU1, STX17, SUCO, SYNE3, TMCC1, TMEM97, UBA1, VTN, ZC3H12A	0.0460924584562955
GOBP-POSITIVE-REGULATION-OF-AUTOPHAGY-OF-MITOCHONDRION	2.76794695991077e-103	0.0458915917646011	4.30498790674923e-99	WARS2_pos	up	AUCell	AMBRA1, BNIP3, CAMKK2, CERS1, EIF2AK1, FBXO7, HIF1A, HTT, IRGM, NOD2, PARK7, SLC25A4, SLC25A5, STUB1, UBE2A, VDAC1, VPS13D	0.0458915917646011
GOBP-CELL-REDOX-HOMEOSTASIS	1.21134761585243e-118	0.0456798924424112	1.88400894693528e-114	WARS2_pos	up	AUCell	APEX1, BOLA1, BOLA2, BOLA2B, BOLA3, CHD6, DDIT3, EGLN2, ERO1A, ERP44, GCLC, GIT1, GLRX2, GLRX3, GLRX5, GPX1, GSR, HVCN1, KRIT1, NFE2L2, NNT, NOS1, NOS2, NOS3, NQO1, PRDX1, PRDX2, PRDX3, PRDX4, PRDX5, PRDX6, SLC11A1, SLC2A10, TXN, TXN2, TXNDC2, TXNRD1, TXNRD2, TXNRD3	0.0456798924424112
GOMF-5S-RRNA-BINDING	5.79843822256903e-58	0.0455631418051164	9.01831096756162e-54	WARS2_pos	up	AUCell	GTF3A, MDM2, MRPL18, RPF2, RPL11, RPL5, RRS1, TST	0.0455631418051164
GOBP-NEGATIVE-REGULATION-OF-PROTEIN-ACETYLATION	8.84975950401052e-82	0.0455449450410288	1.37640309565876e-77	WARS2_pos	up	AUCell	GSK3B, HDAC2, HDAC6, HINT2, KLF15, MAGEA2, MAGEA2B, PARK7, SIRT1	0.0455449450410288
GOBP-NEGATIVE-REGULATION-OF-PROTEIN-KINASE-ACTIVITY-BY-REGULATION-OF-PROTEIN-PHOSPHORYLATION	1.31662630690122e-52	0.0455184333999293	2.04774889512346e-48	WARS2_pos	up	AUCell	ADAR, ADARB1, CDK5RAP3, CORO1C, NPM1, PPM1F	0.0455184333999293
GOCC-GTPASE-ACTIVATOR-COMPLEX	3.44612886621718e-61	0.0454911223660697	5.35976422562759e-57	WARS2_pos	up	AUCell	FLCN, FNIP2, GNB5, LAMTOR1, LAMTOR2, LAMTOR3, LAMTOR4, LAMTOR5, RRAGA, RRAGC, SLC38A9	0.0454911223660697
GOBP-SNRNA-TRANSPORT	4.98675385499544e-56	0.0454522025091595	7.7558982706744e-52	WARS2_pos	up	AUCell	NCBP1, NCBP2, NCBP3, PHAX, RAN, SNUPN	0.0454522025091595
GOMF-POTASSIUM-CHANNEL-INHIBITOR-ACTIVITY	1.91056851217758e-49	0.0453718308863535	2.97150720698978e-45	WARS2_pos	up	AUCell	CAV1, CAV3, ENSA, NEDD4L, RASA1	0.0453718308863535
GOMF-NUCLEOSOMAL-DNA-BINDING	5.54780911610748e-104	0.0452523496914908	8.62850751828196e-100	WARS2_pos	up	AUCell	ACTB, ACTL6A, CHD4, GATAD2B, HDAC1, HDAC2, HMGA2, HMGN1, HMGN2, HMGN3, HMGN4, HMGN5, HNRNPC, MBD2, MBD3, MTA2, RBBP4, RCC1, SMARCA4, SMARCB1, SMARCC1, SMARCC2, SMARCD2, SMARCE1, VRK1	0.0452523496914908
GOMF-TELOMERASE-RNA-BINDING	1.94625821793923e-105	0.0452337573173865	3.02701540636089e-101	WARS2_pos	up	AUCell	DCP2, DHX36, DKC1, EXOSC10, GAR1, HNRNPC, HNRNPU, NAF1, NHP2, NOP10, PARN, PINX1, SMG5, SMG6, SMG7, SNRPB, SNRPD3, TEP1, TERT, WRAP53, XRN1	0.0452337573173865
GOMF-UBIQUITIN-SPECIFIC-PROTEASE-BINDING	1.66669779620723e-90	0.0450423989023009	2.5922150824411e-86	WARS2_pos	up	AUCell	AMFR, BAG6, CHMP3, CLTC, DERL1, LCOR, PARK7, PTEN, RAD23A, SART3, SPATA2, SUMO1, SYVN1, VCP	0.0450423989023009
GOMF-PROCOLLAGEN-PROLINE-4-DIOXYGENASE-ACTIVITY	8.56512881590613e-40	0.0450288382704769	1.33213448473788e-35	WARS2_pos	up	AUCell	P4HA1, P4HA2, P4HA3, P4HB, P4HTM	0.0450288382704769
GOBP-REGULATION-OF-METALLOPEPTIDASE-ACTIVITY	4.78363448151181e-54	0.0448685516880646	7.43998670909531e-50	WARS2_pos	up	AUCell	CLDN3, CLDN4, DDRGK1, LRP1, MBP, RECK, STAT3, SVBP, TIMP1, TIMP2, TIMP3	0.0448685516880646
GOMF-OXIDOREDUCTASE-ACTIVITY-ACTING-ON-NAD-P-H	2.96194078006744e-114	0.0448652428101066	4.60670649523888e-110	WARS2_pos	up	AUCell	ADH4, AIFM1, AIFM2, AIFM3, AKR1C1, AKR1C2, AKR1C3, AKR1C4, CBR1, CBR3, CBR4, COX15, CRYZ, CRYZL1, CYB5R1, CYB5R2, CYB5R3, CYB5R4, CYB5RL, CYBA, CYBB, DCXR, DHRS4, DUOX1, DUOX2, ENOX1, FMO5, KMO, MICAL1, MICAL2, MIOX, MT-ND1, MT-ND2, MT-ND3, MT-ND4, MT-ND4L, MT-ND5, MT-ND6, MTRR, NCF1, NCF2, NDOR1, NDUFA1, NDUFA10, NDUFA12, NDUFA2, NDUFA3, NDUFA4, NDUFA5, NDUFA6, NDUFA7, NDUFA8, NDUFA9, NDUFB1, ND…	0.0448652428101066
GOBP-REGULATION-OF-OXIDATIVE-STRESS-INDUCED-INTRINSIC-APOPTOTIC-SIGNALING-PATHWAY	1.99868113008355e-141	0.0448358817258937	3.10854876161894e-137	WARS2_pos	up	AUCell	ADCY10, AKT1, ATF4, BAG5, CTNNB1, FBXO7, FBXW7, FYN, FZD1, GATA4, GPX1, HIF1A, HSPB1, HTRA2, IL10, INS, MAPK7, MCL1, MMP2, NFE2L2, NME5, NOL3, NONO, NOX1, P4HB, PARK7, PARP1, PINK1, PPIA, PRODH, PYCR1, SFPQ, SIRT1, SOD1, SOD2, TRAP1, TREM2, UBQLN1, VNN1, WNT1	0.0448358817258937
GOBP-NEGATIVE-REGULATION-OF-HEMATOPOIETIC-STEM-CELL-DIFFERENTIATION	5.12964860109919e-26	0.0448313875368915	7.97814246928957e-22	WARS2_pos	up	AUCell	HSPA9, N4BP2L2, NFE2L2, TCF15, ZFP36	0.0448313875368915
GOBP-REGULATION-OF-AEROBIC-RESPIRATION	8.13394309577118e-124	0.0448291038705354	1.26507216968529e-119	WARS2_pos	up	AUCell	ABCD1, ACTN3, AK4, ARL2, ATP7A, BNIP3, CBFA2T3, COX7A1, COX7A2, COX7A2L, DNAJC15, HIF1A, IDE, ISCU, MLXIPL, NUPR1, PARK7, PINK1, PPIF, RHOA, SHMT2, SLC25A23, SLC25A33, SNCA, TMEM135, TNF, TRPV4, UQCC2, VCP	0.0448291038705354
GOBP-SPLICEOSOMAL-SNRNP-ASSEMBLY	1.08194807845101e-98	0.0446924566959095	1.68275384641485e-94	WARS2_pos	up	AUCell	AAR2, CD2BP2, CLNS1A, COIL, DDX20, GEMIN2, GEMIN4, GEMIN5, GEMIN6, GEMIN7, GEMIN8, LSM2, LSM4, PRMT5, PRMT7, PRPF19, PRPF3, PRPF31, PRPF4B, PRPF6, PRPF8, SART1, SART3, SMN1, SMN2, SNRPB, SNRPC, SNRPD1, SNRPD2, SNRPD3, SNRPE, SNRPF, SNRPG, SRSF10, SRSF12, STRAP, TGS1, TSSC4, USP4, WDR77	0.0446924566959095
GOMF-DNA-POLYMERASE-BINDING	6.12294548691365e-115	0.0446545860607161	9.52301711579679e-111	WARS2_pos	up	AUCell	ACD, CDK2AP1, CDT1, FANCD2, FANCI, HMGB1, HSP90AA1, HSP90AB1, LONP1, NABP2, NAT10, NHEJ1, PCNA, POLG2, PTGES3, RAD51, RTEL1, SMARCA4, SMG6, TERC	0.0446545860607161
GOBP-POSITIVE-REGULATION-BY-HOST-OF-VIRAL-PROCESS	2.77379609605002e-83	0.0446159080513676	4.3140850681866e-79	WARS2_pos	up	AUCell	APOE, CAV2, CFL1, CSF1R, EEF1A1, HSPA8, IGF2R, NUCKS1, PAIP1, PC, PIK3C3, PPIB, STOM, TBC1D20, VAPA, YTHDC2, ZDHHC20, ZDHHC8, ZDHHC9, ZFYVE1, ZNF502	0.0446159080513676
GOBP-XYLULOSE-5-PHOSPHATE-METABOLIC-PROCESS	3.79798042842676e-44	0.0446105676790738	5.90699896033214e-40	WARS2_pos	up	AUCell	AKR1A1, CRYL1, DCXR, SORD, TKT, XYLB	0.0446105676790738
GOBP-NEGATIVE-REGULATION-OF-MACROPHAGE-CHEMOTAXIS	5.7115329778381e-58	0.0444914603364496	8.88314724043161e-54	WARS2_pos	up	AUCell	C5, CYP19A1, DDT, MIF, MMP28, SLAMF8, STAP1	0.0444914603364496
GOMF-U6-SNRNA-BINDING	7.50981886952459e-67	0.0444551717174686	1.16800212877716e-62	WARS2_pos	up	AUCell	DDX39B, EIF5A, LARP7, LSM2, LSM3, LSM4, LSM7, LSM8, METTL16, PRPF4, PRPF8, RBM22, SART3, TUT1	0.0444551717174686
GOCC-SMALL-NUCLEAR-RIBONUCLEOPROTEIN-COMPLEX	3.27427055586762e-127	0.0444271988780002	5.09247299554091e-123	WARS2_pos	up	AUCell	AAR2, ARFGEF1, BUD13, CD2BP2, DDX23, DDX39B, DDX46, EFTUD2, GEMIN4, HEXIM1, HTATSF1, LARP7, LSM10, LSM11, LSM2, LSM3, LSM4, LSM5, LSM6, LSM7, LSM8, LUC7L, LUC7L2, LUC7L3, MEPCE, PHF5A, PPIH, PRPF18, PRPF3, PRPF31, PRPF39, PRPF4, PRPF40A, PRPF40B, PRPF6, PRPF8, RBM42, RBMX2, RNU11, SART1, SART3, SF3A1, SF3A2, SF3A3, SF3B1, SF3B2, SF3B3, SF3B4, SF3B5, SF3B6, SLU7, SNIP1, SNRNP200, SNRNP27, SNRNP40,…	0.0444271988780002
GOBP-MITOCHONDRIAL-RESPIRATORY-CHAIN-COMPLEX-ASSEMBLY	8.4700415513663e-124	0.0444219315187712	1.317345562484e-119	WARS2_pos	up	AUCell	ACAD9, AIFM1, BCS1L, CHCHD4, CHCHD7, COA1, COA3, COA4, COA5, COX14, COX16, COX17, COX18, COX19, COX20, ECSIT, FASTKD3, FOXRED1, IMMP2L, LYRM2, LYRM7, MT-ND1, MT-ND2, MT-ND4, MT-ND5, MT-ND6, NDUFA1, NDUFA10, NDUFA11, NDUFA12, NDUFA13, NDUFA2, NDUFA3, NDUFA5, NDUFA6, NDUFA8, NDUFA9, NDUFAB1, NDUFAF1, NDUFAF2, NDUFAF3, NDUFAF4, NDUFAF5, NDUFAF6, NDUFAF7, NDUFB1, NDUFB10, NDUFB11, NDUFB2, NDUFB3, NDU…	0.0444219315187712
GOCC-U2-TYPE-SPLICEOSOMAL-COMPLEX	1.73204437558234e-131	0.0443565177739675	2.69384861734322e-127	WARS2_pos	up	AUCell	AQR, BCAS2, BUD13, BUD31, CASC3, CCDC12, CDC40, CDC5L, CRNKL1, CWC15, CWC22, CWC25, CWC27, DDX42, DDX46, DHX15, DHX16, DHX8, EFTUD2, EIF4A3, GCFC2, HTATSF1, IK, ISY1, LSM2, LSM3, LSM4, LSM5, LSM6, LSM7, LSM8, LUC7L, LUC7L2, LUC7L3, MAGOHB, MFAP1, PHF5A, PLRG1, PPIE, PPIL1, PRPF18, PRPF19, PRPF3, PRPF31, PRPF38A, PRPF39, PRPF4, PRPF40A, PRPF40B, PRPF6, PRPF8, RBM22, RBM8A, RBMX2, RNF113A, RNF113B,…	0.0443565177739675
GOMF-RRNA-BINDING	1.57786062779599e-117	0.0443025939171702	2.45404663441111e-113	WARS2_pos	up	AUCell	ANG, BRIX1, CIRBP, DDX21, DDX28, EMG1, ERAL1, ERI1, FASTKD2, FASTKD5, GTF3A, IMP3, IMP4, KDM2B, MDM2, MRPL11, MRPL16, MRPL18, MRPL20, MRPS17, MRPS18A, MRPS18C, MRPS27, MRPS6, MRPS7, MTERF4, NGRN, NOL12, NPM1, NSUN4, PPAN, PTCD3, RBM34, RNASEL, RPF1, RPF2, RPL11, RPL12, RPL23, RPL23A, RPL37, RPL5, RPL8, RPL9, RPLP0, RPS11, RPS13, RPS18, RPS3, RPS4X, RPS4Y1, RPS4Y2, RPS5, RPS9, RPUSD4, RRS1, SBDS, …	0.0443025939171702
GOBP-POSITIVE-REGULATION-OF-RECEPTOR-BINDING	4.97465440790375e-32	0.0442579496476687	7.7370800006127e-28	WARS2_pos	up	AUCell	ANXA2, B2M, BDNF, HFE, MMP9	0.0442579496476687
GOMF-MHC-CLASS-I-PROTEIN-BINDING	4.53215628981349e-69	0.0442028654807679	7.04886267754692e-65	WARS2_pos	up	AUCell	BCAP31, CD244, CD8A, CD8B, DERL1, HLA-E, KLRC4-KLRK1, KLRK1, LILRB1, LILRB2, PILRA, PILRB, TAP1, TAPBP, TUBB, TUBB4B, VCP	0.0442028654807679
GOCC-ENZYME-ACTIVATOR-COMPLEX	2.23416665504628e-72	0.044118376538341	3.47479939859349e-68	WARS2_pos	up	AUCell	FLCN, FNIP2, GNB5, LAMTOR1, LAMTOR2, LAMTOR3, LAMTOR4, LAMTOR5, PCNA, PSMC3IP, RRAGA, RRAGC, SLC38A9	0.044118376538341
GOBP-MITOCHONDRION-ENDOPLASMIC-RETICULUM-MEMBRANE-TETHERING	1.04482939265458e-44	0.0438560489960043	1.62502315439567e-40	WARS2_pos	up	AUCell	AHCYL1, ATP2A2, CALM1, PACS2, PDZD8, PSEN2, VMP1	0.0438560489960043
GOMF-WD40-REPEAT-DOMAIN-BINDING	1.65178250281764e-51	0.0437936317260861	2.56901732663227e-47	WARS2_pos	up	AUCell	CCT6A, CDC5L, DDB1, TERC, USP47	0.0437936317260861
GOBP-DENDRITIC-TRANSPORT-OF-RIBONUCLEOPROTEIN-COMPLEX	6.27282117054526e-47	0.0437914472812452	9.75611876654905e-43	WARS2_pos	up	AUCell	HNRNPU, KIF5C, PURA, STAU1, STAU2	0.0437914472812452
GOBP-ESTABLISHMENT-OF-PROTEIN-LOCALIZATION-TO-MITOCHONDRIAL-MEMBRANE	1.75028746732884e-108	0.0436738809655017	2.72222209793654e-104	WARS2_pos	up	AUCell	AGK, AP3B1, BAX, BCS1L, COX18, HSP90AA1, HSPA4, MOAP1, MTCH1, MTCH2, MTX1, MTX2, NDUFA13, OXA1L, PDCD5, ROMO1, SAMM50, TIMM10, TIMM10B, TIMM13, TIMM22, TIMM8A, TIMM8B, TIMM9, TMEM126A, TOMM20, TOMM22, TOMM40, TOMM5, TOMM6, TOMM7, TRMT10B	0.0436738809655017
GOBP-POSITIVE-REGULATION-OF-CELLULAR-RESPIRATION	2.4156312751832e-75	0.0435926169165665	3.75703132229243e-71	WARS2_pos	up	AUCell	CHCHD4, IFNAR1, IFNG, IFNLR1, IL10RB, IL4, ISCU, NUPR1, OPN3, PARK7, PINK1, PRELID1, VCP	0.0435926169165665
GOCC-DENDRITIC-GROWTH-CONE	2.87071070446786e-75	0.0433633394881396	4.46481635865886e-71	WARS2_pos	up	AUCell	CDKL5, COBL, CYFIP1, HSP90AA1, HSP90AB1, MAP2, PTCH1, SRC, TAOK2	0.0433633394881396
GOBP-CELLULAR-RESPONSE-TO-X-RAY	8.13920278162305e-71	0.0431553903846493	1.26589020862583e-66	WARS2_pos	up	AUCell	ATM, CCND2, GATA3, NIPBL, NUCKS1, PRAP1, SFRP1, SFRP2, TP53BP1, XRCC5, XRCC6	0.0431553903846493
GOBP-NEGATIVE-REGULATION-OF-REGULATORY-T-CELL-DIFFERENTIATION	4.50331165227549e-38	0.0431535403495338	7.00400061278408e-34	WARS2_pos	up	AUCell	CTLA4, IRF1, LAG3, MDK, TNFSF4	0.0431535403495338
GOBP-ESTABLISHMENT-OF-SERTOLI-CELL-BARRIER	2.6845309520303e-39	0.043148643607345	4.17525098969272e-35	WARS2_pos	up	AUCell	ARID4A, ARID4B, FLNA, IL1A, RAB13	0.043148643607345
GOCC-AMPHISOME	1.4060587004461e-62	0.043134656313934	2.18684309680382e-58	WARS2_pos	up	AUCell	CHMP1A, CHMP1B, CHMP2A, CHMP2B, CHMP3, CHMP4A, CHMP4B, CHMP4C, CHMP5, CHMP6, CHMP7, LRRK2, SQSTM1	0.043134656313934
GOCC-RPAP3-R2TP-PREFOLDIN-LIKE-COMPLEX	5.41454874659601e-60	0.0430523518142019	8.42124766558077e-56	WARS2_pos	up	AUCell	PDRG1, PFDN2, PFDN6, PIH1D1, POLR2E, RPAP3, RUVBL1, RUVBL2, URI1, UXT	0.0430523518142019
GOMF-CADHERIN-BINDING	3.50572247628578e-194	0.0430111016269159	5.45245016736728e-190	WARS2_pos	up	AUCell	ABCF3, ABI1, ACVR1, ADD1, AHNAK, AHSA1, ALDOA, ANK3, ANLN, ANXA1, ANXA2, APC, ARFIP2, ARGLU1, ARHGAP1, ARHGAP18, ARHGEF16, ARVCF, ASAP1, ATIC, ATXN2L, BAG3, BAIAP2, BAIAP2L1, BMPR2, BSG, BZW1, BZW2, CALD1, CAPG, CAPZA1, CAPZB, CAST, CBL, CC2D1A, CCNB2, CCS, CCT8, CD2AP, CD46, CDC42EP1, CDH1, CDH10, CDH11, CDH12, CDH13, CDH15, CDH17, CDH18, CDH19, CDH2, CDH20, CDH22, CDH23, CDH24, CDH26, CDH3, CDH…	0.0430111016269159
GOCC-PEPTIDASE-COMPLEX	2.36908918512356e-151	0.0429979057994003	3.68464440962267e-147	WARS2_pos	up	AUCell	ADRM1, AFG3L2, ATXN7, ATXN7L3, CAPN1, CAPN2, CAPNS1, CAPNS2, CASP2, CASP9, CFH, COLEC10, COLEC11, CRADD, ENY2, F3, F7, FAP, FCN1, FCN2, FCN3, GPAA1, HSPB1, HTRA2, KAT2A, KAT2B, MBL2, PAAF1, PIDD1, PIGK, PIGS, PIGT, PIGU, PLAU, PLAUR, PRICKLE1, PSMA1, PSMA2, PSMA3, PSMA4, PSMA5, PSMA6, PSMA7, PSMA8, PSMB1, PSMB10, PSMB11, PSMB2, PSMB3, PSMB4, PSMB5, PSMB6, PSMB7, PSMB8, PSMB9, PSMC1, PSMC2, PSMC3,…	0.0429979057994003
GOBP-REGULATION-OF-OXIDATIVE-PHOSPHORYLATION	1.88767349477001e-107	0.0429926393321927	2.9358985864158e-103	WARS2_pos	up	AUCell	ABCD1, ACTN3, AK4, ATP7A, COX7A1, COX7A2, COX7A2L, DNAJC15, MLXIPL, NUPR1, PINK1, PPIF, RHOA, SHMT2, SLC25A23, SLC25A33, SNCA, TMEM135, TNF, UQCC2, VCP	0.0429926393321927
GOBP-POSITIVE-REGULATION-OF-NUCLEOBASE-CONTAINING-COMPOUND-TRANSPORT	2.51037443303919e-54	0.0429188739781805	3.90438535570586e-50	WARS2_pos	up	AUCell	ADORA1, CPSF6, DHX9, KHDRBS1, NCBP2, NRDE2	0.0429188739781805
GOMF-SMALL-RIBOSOMAL-SUBUNIT-RRNA-BINDING	1.66325597125019e-30	0.0428943776716623	2.58686201208542e-26	WARS2_pos	up	AUCell	CIRBP, MRPS18A, MRPS18C, MRPS6, RPS13, RPS3, UTP23	0.0428943776716623
GOMF-PRIMARY-ACTIVE-TRANSMEMBRANE-TRANSPORTER-ACTIVITY	4.23032510957523e-156	0.0428739400213359	6.57942464292235e-152	WARS2_pos	up	AUCell	ABCA1, ABCA10, ABCA12, ABCA13, ABCA2, ABCA3, ABCA4, ABCA5, ABCA6, ABCA7, ABCA8, ABCA9, ABCB1, ABCB10, ABCB11, ABCB4, ABCB5, ABCB6, ABCB7, ABCB8, ABCB9, ABCC1, ABCC10, ABCC11, ABCC12, ABCC2, ABCC3, ABCC4, ABCC5, ABCC6, ABCC8, ABCC9, ABCD1, ABCD2, ABCD3, ABCD4, ABCG1, ABCG2, ABCG4, ABCG5, ABCG8, ATP12A, ATP13A1, ATP13A2, ATP13A3, ATP13A4, ATP13A5, ATP1A1, ATP1A2, ATP1A3, ATP1A4, ATP1B1, ATP2A1, ATP…	0.0428739400213359
GOBP-POSITIVE-REGULATION-OF-T-CELL-MEDIATED-IMMUNE-RESPONSE-TO-TUMOR-CELL	4.04124249616517e-25	0.042855628416617	6.28534445428568e-21	WARS2_pos	up	AUCell	FBXO38, HLA-DRB1, HSPD1, MR1, SLC22A13	0.042855628416617
GOBP-LACTATE-METABOLIC-PROCESS	6.97425413236608e-100	0.0428505536453809	1.0847057452069e-95	WARS2_pos	up	AUCell	ACTN3, HAGH, HIF1A, LDHA, LDHAL6A, LDHAL6B, LDHB, LDHC, LDHD, MRS2, PARK7, PER2, PFKFB2, PNKD, TIGAR, TP53	0.0428505536453809
GOBP-REGULATION-OF-INTRINSIC-APOPTOTIC-SIGNALING-PATHWAY-IN-RESPONSE-TO-DNA-DAMAGE-BY-P53-CLASS-MEDIATOR	3.93865477410123e-75	0.0428323310721003	6.12578977015964e-71	WARS2_pos	up	AUCell	ATAD5, BCL2, CD44, CD74, ELL3, HNRNPK, ING2, KDM1A, MIF, MUC1, RPL26, SIRT1, TAF9, TAF9B, TRIAP1, ZNF385A	0.0428323310721003
GOCC-SPLICEOSOMAL-COMPLEX	2.40929982981233e-153	0.0428011224890041	3.74718402530712e-149	WARS2_pos	up	AUCell	AAR2, ADAR, AKAP17A, ALYREF, API5, AQR, ARMC7, BCAS2, BUD13, BUD31, C9orf78, CACTIN, CASC3, CCDC12, CDC40, CDC5L, CIRBP, CLNS1A, CRIPT, CRNKL1, CTNNBL1, CWC15, CWC22, CWC25, CWC27, CWF19L1, CWF19L2, DDX23, DDX39B, DDX41, DDX42, DDX46, DDX5, DHX15, DHX16, DHX32, DHX35, DHX38, DHX8, DNAJC17, DQX1, EFTUD2, EIF4A3, FRG1, GCFC2, GEMIN2, GPATCH1, GPKOW, HNRNPA1, HNRNPA1L2, HNRNPA2B1, HNRNPA3, HNRNPC, H…	0.0428011224890041
GOBP-PROTEIN-RNA-COMPLEX-ORGANIZATION	1.27382732067005e-160	0.0427391648816996	1.98118363183813e-156	WARS2_pos	up	AUCell	AAR2, ABT1, ADAR, AGO1, AGO2, AGO3, AGO4, ATM, ATR, BOP1, BRIX1, BUD13, CD2BP2, CELF1, CELF2, CELF3, CELF4, CELF5, CELF6, CLNS1A, CLP1, COIL, CRNKL1, DDX1, DDX20, DDX23, DDX28, DDX39B, DDX42, DDX46, DENR, DHX29, DHX30, DHX8, DHX9, DICER1, DNAJC17, DYRK3, EIF2D, EIF2S2, EIF2S3, EIF3A, EIF3B, EIF3C, EIF3CL, EIF3D, EIF3E, EIF3F, EIF3G, EIF3H, EIF3I, EIF3J, EIF3K, EIF3L, EIF3M, EIF5, EIF6, ERAL1, FAF…	0.0427391648816996
GOBP-RESPONSE-TO-MERCURY-ION	5.40016194623121e-79	0.0427085746117243	8.39887187497339e-75	WARS2_pos	up	AUCell	ALAD, AQP1, AQP2, BSG, MT-CYB, PARK7, PGAM2, SLC1A1, SLC34A1, SLC39A8, TAT	0.0427085746117243
GOBP-MAMMARY-GLAND-INVOLUTION	1.46862193900564e-65	0.0426826056733522	2.28414770173548e-61	WARS2_pos	up	AUCell	BAX, BSX, CAPN1, CAV1, ELF3, IGFBP5, NFKB1, VDR	0.0426826056733522
GOCC-APICOLATERAL-PLASMA-MEMBRANE	6.27578794445007e-71	0.0426664271339973	9.76073299000319e-67	WARS2_pos	up	AUCell	CDH2, CLDN3, CLDN4, CLDN5, CLDN6, CLDN7, CLDN8, CRB2, CTNNB1, CXADR, EPPK1, FZD6, KRT19, KRT8, MPDZ, MTCL1, NEDD4, OCLN, PALM, SLC28A2, THBD, TMEM114, ZG16B	0.0426664271339973
GOBP-MITOCHONDRIAL-ELECTRON-TRANSPORT-SUCCINATE-TO-UBIQUINONE	7.54990285660233e-39	0.0426306130542556	1.17423639128736e-34	WARS2_pos	up	AUCell	SDHA, SDHAF2, SDHB, SDHC, SDHD	0.0426306130542556
GOBP-REGULATION-OF-MITOTIC-SPINDLE-ASSEMBLY	3.81942961655286e-80	0.0425718373507883	5.94035888262466e-76	WARS2_pos	up	AUCell	CCSAP, CEP97, CHMP1A, CHMP1B, CHMP2A, CHMP2B, CHMP3, CHMP4A, CHMP4B, CHMP4C, CHMP5, CHMP6, CHMP7, DRG1, EML3, HNRNPU, HSPA1A, HSPA1B, PDCD6IP, PLK1, TPR, VPS4B	0.0425718373507883
GOBP-NEGATIVE-REGULATION-OF-ENDOPLASMIC-RETICULUM-STRESS-INDUCED-INTRINSIC-APOPTOTIC-SIGNALING-PATHWAY	8.25327927964141e-84	0.0424902108826385	1.28363252636263e-79	WARS2_pos	up	AUCell	BCL2L1, CREB3, CREB3L1, GRINA, HERPUD1, HSPA1A, HYOU1, LRRK2, MAGEA3, OPA1, PARK7, PDX1, PTPN1, SYVN1, TMBIM6, TXNDC12, WFS1, XBP1	0.0424902108826385
GOMF-PRIMARY-MIRNA-BINDING	6.77910428033883e-56	0.0424828178999005	1.0543540887211e-51	WARS2_pos	up	AUCell	DDX5, DGCR8, DROSHA, EZH2, PUS10, SMAD1, SRF, SRSF3, STAT3	0.0424828178999005
GOBP-RIBOSOMAL-SUBUNIT-EXPORT-FROM-NUCLEUS	2.13466469978649e-87	0.0424107831019726	3.32004400757792e-83	WARS2_pos	up	AUCell	ABCE1, EIF6, LSG1, LTV1, MDN1, NMD3, NOP9, NPM1, NUP88, RAN, RIOK2, RPS15, SDAD1, TSC1, XPO1	0.0424107831019726
GOMF-METAL-DEPENDENT-DEUBIQUITINASE-ACTIVITY	2.33578620351682e-66	0.0423452452373021	3.63284828232972e-62	WARS2_pos	up	AUCell	BRCC3, COPS5, COPS6, EIF3F, EIF3H, MPND, MYSM1, PRPF8, PSMD14, PSMD7, STAMBP, STAMBPL1	0.0423452452373021
GOBP-ALDEHYDE-CATABOLIC-PROCESS	1.94827896986425e-78	0.0423062565241957	3.03015828182987e-74	WARS2_pos	up	AUCell	ADH4, ADH5, AGXT, AGXT2, AKR1A1, ALDH2, ALDH3B1, ESD, HAGH, HOGA1, PARK7, PDXP, PNKD	0.0423062565241957
GOMF-PROTON-TRANSMEMBRANE-TRANSPORTER-ACTIVITY	9.4675780903283e-149	0.0423060886110362	1.47249242038876e-144	WARS2_pos	up	AUCell	ASIC5, ATP12A, ATP4A, ATP4B, ATP6V0A1, ATP6V0A2, ATP6V0A4, ATP6V0B, ATP6V0C, ATP6V0D1, ATP6V0D2, ATP6V0E1, ATP6V0E2, ATP6V1A, ATP6V1B1, ATP6V1B2, ATP6V1C1, ATP6V1C2, ATP6V1D, ATP6V1E1, ATP6V1E2, ATP6V1F, ATP6V1G1, ATP6V1G2, ATP6V1G3, ATP6V1H, CHP1, COX15, COX4I1, COX4I2, COX5A, COX5B, COX6B1, COX7A1, COX7A2L, COX7B, COX8A, CTNS, CYB5A, CYC1, GHITM, HVCN1, LETM1, MT-ATP6, MT-ATP8, MT-CO1, MT-CO2, …	0.0423060886110362
GOBP-REGULATION-OF-POLYAMINE-TRANSMEMBRANE-TRANSPORT	4.03492541586341e-36	0.0422987343056378	6.27551949929236e-32	WARS2_pos	up	AUCell	AZIN1, AZIN2, OAZ1, OAZ2, OAZ3	0.0422987343056378
GOMF-ORNITHINE-DECARBOXYLASE-REGULATOR-ACTIVITY	4.03492541586341e-36	0.0422987343056378	6.27551949929236e-32	WARS2_pos	up	AUCell	AZIN1, AZIN2, OAZ1, OAZ2, OAZ3	0.0422987343056378
GOBP-MAINTENANCE-OF-PROTEIN-LOCALIZATION-IN-ORGANELLE	3.07807785059015e-136	0.0422885187602948	4.78733448102286e-132	WARS2_pos	up	AUCell	AKT1, ANKRD13C, ARL2, ARL2BP, BARD1, BBS4, CDK5, CHCHD10, CIZ1, FKRP, GPAA1, HK1, HK2, HNRNPU, HSPA5, INSIG1, INSIG2, KDELR1, KDELR2, KDELR3, MORC3, NR5A1, OS9, PARK7, PDIA2, PGR, PINK1, PML, RANGAP1, RER1, SKP1, SP100, SUN1, SUN2, SUPT7L, SYNE1, TAF3, TAF8, TMED2, TOPORS, TSPO, TXN	0.0422885187602948
GOBP-PROTEIN-UFMYLATION	7.43027571562564e-48	0.0421875451403392	1.15563078205126e-43	WARS2_pos	up	AUCell	CDK5RAP3, DDRGK1, UBA5, UFC1, UFL1, UFM1	0.0421875451403392
GOBP-REGULATION-OF-RNA-POLYMERASE-II-TRANSCRIPTION-PREINITIATION-COMPLEX-ASSEMBLY	3.34540673955386e-50	0.0421749764924258	5.20311110202812e-46	WARS2_pos	up	AUCell	CAND1, HMGB1, PSMC6, THRA, TP53, WNT10B	0.0421749764924258
GOMF-PROTEIN-TRANSMEMBRANE-TRANSPORTER-ACTIVITY	1.9105433773702e-114	0.0421068308916599	2.97146811482387e-110	WARS2_pos	up	AUCell	ABCA1, AP4M1, AZGP1, BLOC1S3, MCL1, PEX10, PEX12, PEX13, PEX14, PEX2, SEC61A1, SEC61A2, SEC61G, SEC63, TIMM17A, TIMM17B, TIMM22, TIMM23, TIMM23B, TMED10, TOMM20, TOMM20L, TOMM22, TOMM40, TOMM40L, TOMM7	0.0421068308916599
GOBP-ISOCITRATE-METABOLIC-PROCESS	7.0718830326028e-40	0.0421005234413332	1.09988996806071e-35	WARS2_pos	up	AUCell	ACO2, IDH1, IDH2, IDH3A, IDH3B, IDH3G	0.0421005234413332
GOBP-CHAPERONE-MEDIATED-AUTOPHAGY	2.4439897099952e-63	0.0420909148965394	3.80113719595554e-59	WARS2_pos	up	AUCell	ATG5, ATP13A2, BAG3, CLU, CTSA, EEF1A1, EEF1A2, GFAP, HSP90AA1, HSPA8, LAMP2, PLK3, SNCA, SNRNP70, STUB1	0.0420909148965394
GOBP-NADH-METABOLIC-PROCESS	1.00786035909488e-112	0.0419772515641079	1.56752521650026e-108	WARS2_pos	up	AUCell	ALDOB, ENO1, ENO2, ENO3, FOXK1, FOXK2, GCK, GPD1, GPD1L, GPD2, HK1, HK2, HK3, MDH1, MDH1B, MDH2, ME1, NQO1, NUDT12, NUDT13, NUDT17, PC, PCK2, PFKL, PFKM, PFKP, PGAM1, PGAM2, PGK1, PGK2, PKM, TPI1, VCP	0.0419772515641079
GOBP-NEGATIVE-REGULATION-OF-HEMATOPOIETIC-STEM-CELL-PROLIFERATION	1.29964557043717e-31	0.0419539570158751	2.02133875570092e-27	WARS2_pos	up	AUCell	CEBPA, SNAI2, TSC22D1	0.0419539570158751
GOCC-RNA-CAP-BINDING-COMPLEX	1.84698794033387e-94	0.041927510640507	2.87262034360127e-90	WARS2_pos	up	AUCell	EIF4A1, EIF4A2, EIF4B, EIF4E, EIF4E1B, EIF4E2, EIF4E3, EIF4EBP3, EIF4G1, EIF4G2, EIF4G3, EIF4H, NCBP1, NCBP2, NCBP2L, NCBP3, OTUD6B	0.041927510640507
GOBP-SYNOVIOCYTE-PROLIFERATION	4.88279308038399e-26	0.041731988646119	7.59420807792122e-22	WARS2_pos	up	AUCell	BTK, NEAT1, SAAL1, TNF	0.041731988646119
GOBP-NEGATIVE-REGULATION-OF-MONOCYTE-CHEMOTACTIC-PROTEIN-1-PRODUCTION	1.26975293794533e-36	0.0417296792567725	1.97484674438637e-32	WARS2_pos	up	AUCell	APOD, C1QTNF3, GSTP1, NR1H4, SOCS5	0.0417296792567725
GOBP-NEGATIVE-REGULATION-OF-MHC-CLASS-II-BIOSYNTHETIC-PROCESS	3.46870701627444e-38	0.0417133537763566	5.39488002241164e-34	WARS2_pos	up	AUCell	HDAC2, IL10, NFX1, PF4, TAF7	0.0417133537763566
GOCC-CYTOPLASMIC-DYNEIN-COMPLEX	9.19946377397071e-86	0.0416732104921268	1.43079260076566e-81	WARS2_pos	up	AUCell	DCTN4, DYNC1H1, DYNC1I1, DYNC1I2, DYNC1LI1, DYNC1LI2, DYNC2H1, DYNC2LI1, DYNLL1, DYNLL2, DYNLRB1, DYNLRB2, DYNLT1, DYNLT3, NUDCD3, SNX4, TPR	0.0416732104921268
GOBP-REGULATION-OF-NUCLEASE-ACTIVITY	7.34029063471636e-89	0.0416573729388807	1.14163540241744e-84	WARS2_pos	up	AUCell	ABCE1, AKT1, DDX11, DFFA, GZMA, HMGB1, HSPA1A, NEIL1, NPM1, OAS1, OAS2, OAS3, OASL, PCNA, PDE3A, PRKCD, RPS3, SIRT1, TERF1, TERF2, TMBIM6	0.0416573729388807
GOBP-REGULATION-OF-TRANSLATIONAL-ELONGATION	8.78112315567135e-68	0.0416334468670784	1.36572808440156e-63	WARS2_pos	up	AUCell	ALKBH1, CPEB2, CPEB3, EIF4A3, EIF5A, EIF5A2, EIF5AL1, METTL18, SRP9, USP16	0.0416334468670784
GOMF-FK506-BINDING	1.0065670700923e-58	0.0416047096673806	1.56551376411456e-54	WARS2_pos	up	AUCell	FKBP10, FKBP1A, FKBP1B, FKBP2, FKBP3, FKBP4, FKBP5, FKBP6, FKBP7, NFATC1	0.0416047096673806
GOBP-POSITIVE-REGULATION-OF-PROTEIN-DEUBIQUITINATION	4.01900123475515e-40	0.0415709222151952	6.25075262041468e-36	WARS2_pos	up	AUCell	TANK, TNIP1, VCP, ZC3H12A	0.0415709222151952
GOMF-TRANSLATION-REGULATOR-ACTIVITY-NUCLEIC-ACID-BINDING	2.10198366522013e-147	0.0415708157140793	3.26921519451687e-143	WARS2_pos	up	AUCell	ABCF1, ABTB1, AGO2, BOLL, CELF1, CELF4, COPS5, CPEB1, CPEB2, CPEB3, CPEB4, CTIF, DAZ1, DAZ2, DAZ3, DAZ4, DAZL, DENR, DHFR, DHX29, EEF1A1, EEF1A2, EEF1B2, EEF1D, EEF1G, EEF2, EEF2K, EEFSEC, EIF1, EIF1AD, EIF1AX, EIF1AY, EIF1B, EIF2A, EIF2B1, EIF2B2, EIF2B3, EIF2B4, EIF2B5, EIF2D, EIF2S1, EIF2S2, EIF2S3, EIF3A, EIF3B, EIF3C, EIF3CL, EIF3D, EIF3E, EIF3F, EIF3G, EIF3H, EIF3I, EIF3J, EIF3K, EIF3L, EIF…	0.0415708157140793
GOCC-DNA-DEPENDENT-PROTEIN-KINASE-DNA-LIGASE-4-COMPLEX	2.2235389654399e-45	0.0415598394285292	3.45827015294867e-41	WARS2_pos	up	AUCell	LIG4, NHEJ1, PRKDC, XRCC4, XRCC5, XRCC6	0.0415598394285292
GOCC-DENSE-BODY	9.10714953733354e-42	0.0415490958801139	1.41643496754149e-37	WARS2_pos	up	AUCell	ACTB, ACTG1, PIWIL1, PIWIL2, SND1	0.0415490958801139
GOMF-ADP-TRANSMEMBRANE-TRANSPORTER-ACTIVITY	2.98141471097751e-83	0.0414695735554685	4.63699429998331e-79	WARS2_pos	up	AUCell	SLC17A9, SLC25A17, SLC25A23, SLC25A24, SLC25A31, SLC25A4, SLC25A41, SLC25A42, SLC25A5, SLC25A6, SLC35B1	0.0414695735554685
GOCC-MITOCHONDRIAL-LARGE-RIBOSOMAL-SUBUNIT	6.81070927819553e-118	0.0414394343886462	1.05926961403775e-113	WARS2_pos	up	AUCell	GADD45GIP1, MPV17L2, MRPL1, MRPL10, MRPL11, MRPL12, MRPL13, MRPL14, MRPL15, MRPL16, MRPL17, MRPL18, MRPL19, MRPL2, MRPL20, MRPL21, MRPL22, MRPL23, MRPL24, MRPL27, MRPL28, MRPL3, MRPL30, MRPL32, MRPL33, MRPL34, MRPL35, MRPL36, MRPL37, MRPL38, MRPL39, MRPL4, MRPL40, MRPL41, MRPL42, MRPL43, MRPL44, MRPL45, MRPL46, MRPL47, MRPL48, MRPL49, MRPL50, MRPL51, MRPL52, MRPL53, MRPL54, MRPL55, MRPL57, MRPL9,…	0.0414394343886462
GOMF-INTRAMOLECULAR-OXIDOREDUCTASE-ACTIVITY-INTERCONVERTING-ALDOSES-AND-KETOSES	6.77634906047013e-49	0.0414297336925618	1.05392556937492e-44	WARS2_pos	up	AUCell	GPI, HYI, MPI, MRI1, RPIA, TPI1	0.0414297336925618
GOBP-NEGATIVE-REGULATION-OF-AMYLOID-FIBRIL-FORMATION	5.58225121136733e-55	0.0414050887526865	8.68207530903961e-51	WARS2_pos	up	AUCell	APOE, CLU, CRYAB, IAPP, LDLR, PFDN1, PFDN2, PFDN4, PFDN5, PFDN6, TREM2, VBP1	0.0414050887526865
GOBP-BRANCHING-INVOLVED-IN-LABYRINTHINE-LAYER-MORPHOGENESIS	3.14598177239738e-51	0.0412959397686212	4.89294545060964e-47	WARS2_pos	up	AUCell	ADM, FGFR2, FZD5, GCM1, GRB2, GRHL2, IL10, RSPO3, SOCS3, SPINT1, SPINT2, ST14, TMED2	0.0412959397686212
GOBP-NEGATIVE-REGULATION-OF-CYSTEINE-TYPE-ENDOPEPTIDASE-ACTIVITY-INVOLVED-IN-APOPTOTIC-SIGNALING-PATHWAY	7.65435871804876e-37	0.0412602938484622	1.19048241141812e-32	WARS2_pos	up	AUCell	CAAP1, MMP9, PARK7, PIH1D1, PLAUR	0.0412602938484622
GOBP-POSITIVE-REGULATION-OF-SIGNAL-TRANSDUCTION-BY-P53-CLASS-MEDIATOR	1.22778146752079e-84	0.0411793877358492	1.90956851643509e-80	WARS2_pos	up	AUCell	ANKRD1, ATM, ATR, CDK5RAP3, CHD5, DDX5, EEF1E1, EIF5A, HEXIM1, HIC1, ING4, MSX1, MYC, PLA2R1, PMAIP1, PML, PYHIN1, RPL11, RPL23, RPL26, RPL37, RPS15, RPS20, RPS7, SPRED1, SPRED2, UBB, ZNF385A, ZNHIT1	0.0411793877358492
GOBP-REGULATION-OF-TETRAPYRROLE-METABOLIC-PROCESS	1.55794810497346e-72	0.0411391448138204	2.42307668766523e-68	WARS2_pos	up	AUCell	ABCB10, ABCB7, CLYBL, SLC6A9, SRRD, TMEM14A, TMEM14B, TMEM14C, TMEM14EP	0.0411391448138204
GOBP-POSITIVE-REGULATION-OF-PHOSPHOPROTEIN-PHOSPHATASE-ACTIVITY	2.12637941583772e-79	0.0410520390021838	3.3071579054524e-75	WARS2_pos	up	AUCell	AGTR2, CALM1, CALM2, CALM3, CD300A, FCRL3, GNA12, HSP90AB1, ITGA1, MAGI2, MTOR, PDGFRB, PPP1R12A, PPP1R14D, PPP1R15A, PPP1R15B	0.0410520390021838
GOBP-ESTABLISHMENT-OF-PROTEIN-LOCALIZATION-TO-ENDOPLASMIC-RETICULUM	5.55195315369032e-108	0.0410493221684082	8.63495273993456e-104	WARS2_pos	up	AUCell	BAG6, BHLHE40-AS1, CHMP4A, CHMP4B, EDEM1, GET4, GLP1R, HERPUD1, HSPA5, MAN1A1, RAB10, RAB3GAP1, RAB3GAP2, RYR2, SEC61A1, SEC61A2, SEC61B, SEC61G, SEC62, SEC63, SGTA, SGTB, SNAP25-AS1, SPCS1, SPCS2, SPCS3, SRP14, SRP19, SRP54, SRP68, SRP72, SRP9, SRPRA, SRPRB, SSR3, TRAM1, TRAM1L1, TRAM2, UBL4A, VPS54, ZFAND2A, ZFAND2B	0.0410493221684082
GOBP-ARP2-3-COMPLEX-MEDIATED-ACTIN-NUCLEATION	2.19471134560295e-86	0.0410372339131891	3.41343455581627e-82	WARS2_pos	up	AUCell	ABI2, ACTR2, ACTR3, AP1AR, ARF1, ARFIP1, ARFIP2, ARPC1A, ARPC1B, ARPC2, ARPC3, ARPC4, ARPC5, ARPC5L, BRK1, CORO1B, CTNNA2, CYFIP1, FCHSD2, GMFB, GMFG, HIP1R, IQGAP2, JMY, MAGEL2, NCKAP1, PICK1, RNH1, TRIM27, WASF1, WASF2, WASF3, WHAMM, WIPF3	0.0410372339131891
GOBP-LNCRNA-MEDIATED-POST-TRANSCRIPTIONAL-GENE-SILENCING	8.21442561154631e-45	0.0409479797773133	1.2775896153638e-40	WARS2_pos	up	AUCell	DNM3OS, MALAT1, NEAT1, PTENP1-AS, SMAD5-AS1, STAU1, TUSC8, XIST	0.0409479797773133
GOBP-REGULATION-OF-MODIFICATION-OF-POSTSYNAPTIC-STRUCTURE	3.29750059116024e-53	0.0408968896998883	5.12860266943152e-49	WARS2_pos	up	AUCell	BAIAP2, CAMKV, CDC42, CHMP2B, CTTNBP2, CYFIP1, EGLN1, RHOA, RHOB, TIAM1	0.0408968896998883
GOCC-GAMMA-TUBULIN-RING-COMPLEX	1.48613903304772e-64	0.0408884309190106	2.31139203809911e-60	WARS2_pos	up	AUCell	BRCA1, CDK5RAP2, MZT1, MZT2A, MZT2B, NME7, TUBGCP4, TUBGCP5, TUBGCP6	0.0408884309190106
GOBP-TRANSLATIONAL-INITIATION	1.73664188375887e-153	0.0408835520960552	2.70099912181017e-149	WARS2_pos	up	AUCell	ABCE1, AGO2, ALKBH1, ATF4, BANK1, BOLL, BZW1, BZW2, C8orf88, CCL5, COPS5, CSDE1, CTIF, DAZ1, DAZ2, DAZ3, DAZ4, DAZL, DDX1, DDX3X, DENR, DHX29, DHX33, DNAJC3, EIF1, EIF1AD, EIF1AX, EIF1AY, EIF1B, EIF2A, EIF2AK1, EIF2AK2, EIF2AK3, EIF2AK4, EIF2B1, EIF2B2, EIF2B3, EIF2B4, EIF2B5, EIF2D, EIF2S1, EIF2S2, EIF2S3, EIF3A, EIF3B, EIF3C, EIF3CL, EIF3D, EIF3E, EIF3F, EIF3G, EIF3H, EIF3I, EIF3J, EIF3K, EIF3L…	0.0408835520960552
GOBP-REGULATION-OF-NAD-P-H-OXIDASE-ACTIVITY	1.33426203376345e-43	0.0408834672324509	2.07517774111229e-39	WARS2_pos	up	AUCell	DRD5, INS, PARK7, RFK, SLAMF8	0.0408834672324509
GOBP-NEGATIVE-REGULATION-OF-OXIDATIVE-STRESS-INDUCED-NEURON-INTRINSIC-APOPTOTIC-SIGNALING-PATHWAY	3.98168145884641e-69	0.0408044855585381	6.19270917294382e-65	WARS2_pos	up	AUCell	ATF4, CTNNB1, FBXO7, FZD1, HIF1A, IL10, NONO, PARK7, PINK1, PYCR1, WNT1	0.0408044855585381
GOBP-REGULATION-OF-PEPTIDYL-LYSINE-ACETYLATION	8.88066483770485e-65	0.0407888794753041	1.38120980220824e-60	WARS2_pos	up	AUCell	DIP2A, DIP2B, HDAC2, HINT2, KLF15, PML, PRKAA1, PRKAA2, SIRT1, SOX4	0.0407888794753041
GOBP-GLYCOLYTIC-PROCESS-THROUGH-FRUCTOSE-6-PHOSPHATE	5.83677852257073e-94	0.0406672417344165	9.07794163615426e-90	WARS2_pos	up	AUCell	ADPGK, ENO1, ENO2, ENO3, FOXK1, FOXK2, GALK1, GCK, HK1, HK2, HK3, PFKFB1, PFKL, PFKM, PFKP, PGAM1, PGAM2, PGK1, PGK2, PKM, PPP2CA, PRKACA, SLC4A1, TPI1	0.0406672417344165
GOBP-GOLGI-VESICLE-BUDDING	7.39911373815555e-52	0.0406619633379144	1.15078415969533e-47	WARS2_pos	up	AUCell	ARFGAP2, ARFGAP3, GBF1, GOLPH3, GOLPH3L, MYO18A, PRKCI, TMED10, TMED2, TMED9	0.0406619633379144
GOBP-RNA-TEMPLATED-DNA-BIOSYNTHETIC-PROCESS	8.39755779506548e-138	0.0405291974277827	1.30607216386653e-133	WARS2_pos	up	AUCell	ACD, ATM, ATR, AURKB, CCT2, CCT3, CCT4, CCT5, CCT6A, CCT7, CCT8, CTC1, CTNNB1, DCP2, DKC1, EXOSC10, FBXO4, GAR1, GCH1, GNL3L, HMBOX1, HNRNPA1, HNRNPC, HNRNPU, HSP90AA1, HSP90AB1, MAP2K7, MAP3K4, MAPK1, MAPK15, MAPK3, MAPKAPK5, NAF1, NAT10, NEK2, NEK7, NHP2, NOP10, PARN, PIF1, PINX1, PKIB, PNKP, POLQ, POT1, PRKCQ, PTGES3, RAD50, RFC1, RPA1, SMG5, SMG6, SRC, TCP1, TEN1, TEP1, TERC, TERF1, TERF2, TE…	0.0405291974277827
GOCC-ENDOPLASMIC-RETICULUM-PROTEIN-CONTAINING-COMPLEX	1.44163468710515e-116	0.0404147143999071	2.24217442885464e-112	WARS2_pos	up	AUCell	ALG14, AMFR, ARL6IP1, B2M, CALR, CAMLG, DAD1, DDOST, DERL1, DNAJB11, DNAJC10, DPM2, ELOVL6, EMC1, EMC10, EMC2, EMC3, EMC4, EMC6, EMC7, EMC8, EMC9, ERN1, ERN2, EXT2, FAF1, FAF2, FAM8A1, FKBP1A, GANAB, GPAA1, HLA-A, HM13, HSD17B12, HSP90B1, HSPA5, HYOU1, INSIG1, INSIG2, KRTCAP2, MAGT1, MAP3K5, MLEC, MMGT1, MZB1, NBAS, NPLOC4, ORMDL1, ORMDL2, ORMDL3, OS9, OST4, OSTC, P4HA1, P4HB, PDIA3, PDIA6, PIGA,…	0.0404147143999071
GOBP-FUNGIFORM-PAPILLA-DEVELOPMENT	2.45869805979148e-42	0.0403617717418412	3.82401309239369e-38	WARS2_pos	up	AUCell	CTNNB1, HDAC1, HDAC2, SIX1, SIX4, WNT10B	0.0403617717418412
GOBP-RIBOSOMAL-LARGE-SUBUNIT-ASSEMBLY	3.54540692188143e-89	0.0403239428229601	5.51417138560219e-85	WARS2_pos	up	AUCell	BOP1, BRIX1, DDX28, DHX30, EIF6, FASTKD2, MDN1, NLE1, NOP2, PPAN, RPF2, RPL10, RPL10L, RPL11, RPL23A, RPL5, RPL6, RPLP0, RRS1, TRAF7	0.0403239428229601
GOBP-DEOXYRIBONUCLEOSIDE-DIPHOSPHATE-METABOLIC-PROCESS	1.43667590868008e-37	0.0402525342637185	2.23446204077012e-33	WARS2_pos	up	AUCell	AK5, CMPK2, DTYMK, GUK1, NUDT18	0.0402525342637185
GOBP-T-CELL-MEDIATED-IMMUNE-RESPONSE-TO-TUMOR-CELL	7.63861494596179e-45	0.0402434938595277	1.18803378254544e-40	WARS2_pos	up	AUCell	AHR, CD274, FBXO38, HLA-A, HLA-DRB1, HMGB1, HSPD1, IL4I1, MR1, PDCD1, SLC22A13, UFL1	0.0402434938595277
GOBP-REGULATION-OF-NEUTROPHIL-EXTRAVASATION	2.88393505620194e-40	0.0402237325812513	4.48538419291087e-36	WARS2_pos	up	AUCell	ADAM8, CD99, CD99L2, FUT7, IL1R1, MDK, XG	0.0402237325812513
GOBP-POSITIVE-REGULATION-OF-NUCLEAR-TRANSCRIBED-MRNA-CATABOLIC-PROCESS-DEADENYLATION-DEPENDENT-DECAY	3.06632699030868e-44	0.0401825328655757	4.76905836802709e-40	WARS2_pos	up	AUCell	AGO2, CNOT1, CNOT7, CPEB3, DHX36, PABPC1, TNRC6B, TNRC6C, TOB1, ZFP36, ZFP36L1, ZFP36L2	0.0401825328655757
GOCC-SM-LIKE-PROTEIN-FAMILY-COMPLEX	2.46523775181895e-126	0.0401516294623209	3.83418427540402e-122	WARS2_pos	up	AUCell	AAR2, ARFGEF1, BUD13, CD2BP2, CLNS1A, DDX20, DDX23, DDX39B, DDX46, EFTUD2, FMR1, GEMIN2, GEMIN4, GEMIN5, GEMIN6, GEMIN7, GEMIN8, HEXIM1, HTATSF1, LARP7, LSM1, LSM10, LSM11, LSM2, LSM3, LSM4, LSM5, LSM6, LSM7, LSM8, LUC7L, LUC7L2, LUC7L3, MEPCE, PHF5A, PPIH, PRPF18, PRPF3, PRPF31, PRPF39, PRPF4, PRPF40A, PRPF40B, PRPF6, PRPF8, RBM42, RBMX2, RNU11, SART1, SART3, SF3A1, SF3A2, SF3A3, SF3B1, SF3B2, S…	0.0401516294623209
GOBP-ATP-METABOLIC-PROCESS	7.76946890567094e-169	0.0400063563459796	1.208385498899e-164	WARS2_pos	up	AUCell	ABCC6, ACTN3, ADCY10, ADPGK, AK1, AK2, AK4, AK5, ALDOA, ALDOB, ALDOC, APP, ARL2, ATP1A2, ATP1B1, ATP6V0C, ATP6V1A, ATP6V1B1, ATP6V1B2, BAD, BEND3, BLOC1S6, BPGM, CBFA2T3, CLPX, COL6A1, COX11, CTNS, DDIT4, DHTKD1, DNAJC30, DNM1L, EIF6, ENO1, ENO2, ENO3, ENO4, ENPP1, ENPP3, EP300, FBP1, FIGNL1, FIS1, FKRP, FLCN, FOXK1, FOXK2, GALK1, GAPDH, GAPDHS, GCK, GIT1, GPD1, GPI, HDAC4, HIF1A, HK1, HK2, HK3, …	0.0400063563459796
GOBP-TELOMERE-MAINTENANCE-VIA-TELOMERE-LENGTHENING	9.15519080730914e-140	0.0399335356443972	1.42390682626079e-135	WARS2_pos	up	AUCell	ACD, ATM, ATR, AURKB, CCT2, CCT3, CCT4, CCT5, CCT6A, CCT7, CCT8, CTC1, CTNNB1, DCLRE1B, DCP2, DHX36, DKC1, ERCC4, EXOSC10, FBXO4, GAR1, GCH1, GNL3L, HMBOX1, HNRNPA1, HNRNPA2B1, HNRNPC, HNRNPU, HSP90AA1, HSP90AB1, MAP2K7, MAP3K4, MAPK1, MAPK15, MAPK3, MAPKAPK5, NAF1, NAT10, NEK2, NEK7, NHP2, NOP10, PARN, PARP1, PIF1, PINX1, PKIB, PNKP, POT1, PRKCQ, PTGES3, RAD50, RAD51, RFC1, RPA1, RTEL1, SLX1A, S…	0.0399335356443972
GOBP-REGULATION-OF-CELLULAR-RESPONSE-TO-HYPOXIA	2.08327198459388e-103	0.0399280484801816	3.24011291763887e-99	WARS2_pos	up	AUCell	AJUBA, CHCHD2, DDAH1, DNMT3A, DRD2, ENO1, EPHA4, HYOU1, KCNK2, NFE2L2, NOL3, PIK3CB, PINK1, ROCK2, TMBIM6, USP19, VHL	0.0399280484801816
GOBP-SNRNA-MODIFICATION	7.27975242768168e-48	0.0398744663752168	1.13221989507733e-43	WARS2_pos	up	AUCell	DKC1, LARP7, MEPCE, METTL16, METTL4, NHP2, NOP10	0.0398744663752168
GOBP-GLYCERALDEHYDE-3-PHOSPHATE-METABOLIC-PROCESS	2.57798682866539e-68	0.0398734803479345	4.00954291462328e-64	WARS2_pos	up	AUCell	ALDOB, GLYCTK, PCK1, RPE, RPEL1, RPIA, SHPK, SLC25A10, TALDO1, TKFC, TKT, TPI1	0.0398734803479345
GOBP-PURINE-DEOXYRIBONUCLEOSIDE-TRIPHOSPHATE-METABOLIC-PROCESS	2.11147039935669e-44	0.0398332476347009	3.28396991211945e-40	WARS2_pos	up	AUCell	ADA, ADK, DGUOK, GUK1, NUDT15, NUDT16, SAMHD1	0.0398332476347009
GOBP-REGULATION-OF-INTRINSIC-APOPTOTIC-SIGNALING-PATHWAY-BY-P53-CLASS-MEDIATOR	9.68136430500415e-108	0.0398222676720128	1.5057425903573e-103	WARS2_pos	up	AUCell	ARMC10, ATAD5, BCL2, BDKRB2, CD44, CD74, EIF5A, ELL3, HNRNPK, ING2, KDM1A, MDM2, MIF, MSX1, MUC1, MYC, PTTG1IP, RPL26, RPS7, RRM2B, RRN3, SIRT1, TAF9, TAF9B, TIFAB, TP53, TRIAP1, UBB, USP15, ZNF385A	0.0398222676720128
GOBP-REGULATION-OF-PROTEIN-COMPLEX-STABILITY	7.34031742846384e-74	0.0397470556340219	1.14163956964898e-69	WARS2_pos	up	AUCell	ATG14, ECSIT, HSPA8, IRGM, NCLN, PCM1, SCOC, SNF8, SQSTM1, TAPBP, TBX3, TRAPPC11, TREX1	0.0397470556340219
GOMF-MHC-PROTEIN-COMPLEX-BINDING	1.12339531641577e-39	0.0396922761099068	1.74721673562145e-35	WARS2_pos	up	AUCell	ANXA11, ATP1B1, B2M, CD160, CD4, CD74, CD81, CD8A, HLA-DMA, HLA-DMB, HLA-DOA, HLA-DOB, HLA-DPA1, HLA-DPB1, HLA-DQA1, HLA-DQA2, HLA-DQB1, HLA-DQB2, HLA-DRA, HLA-DRB1, HLA-DRB5, HSP90AA1, HSP90AB1, HSPA8, KLRC1, KLRC2, KLRD1, LILRB1, LILRB2, MS4A1, PKM, TAPBP, TAPBPL, YWHAE	0.0396922761099068
GOCC-PRESYNAPTIC-ENDOCYTIC-ZONE	1.33404751651343e-63	0.0396566681394126	2.07484410243333e-59	WARS2_pos	up	AUCell	AP2M1, CLTA, CLTB, DNAJC6, DNM1, FCHO2, PACSIN1, PICALM, SNAP91	0.0396566681394126
GOBP-REGULATION-OF-HIGH-VOLTAGE-GATED-CALCIUM-CHANNEL-ACTIVITY	7.83866117937086e-47	0.0396259031681587	1.21914697322755e-42	WARS2_pos	up	AUCell	CACNA2D1, CACNB2, CACNB3, CALM1, CALM3, NOS1AP, NPPA, SRI	0.0396259031681587
GOBP-PROTEIN-FOLDING	9.1694345283428e-175	0.0395359709548268	1.42612215219316e-170	WARS2_pos	up	AUCell	AHSA1, AHSP, AIP, ALG12, ANP32E, APCS, APLF, ARL2, ATF6, B2M, BAG1, BAG2, BAG3, BAG4, BAG5, CALR, CALR3, CANX, CCDC47, CCT2, CCT3, CCT4, CCT5, CCT6A, CCT6B, CCT7, CCT8, CCT8L2, CD74, CDC123, CDC37, CDC37L1, CHCHD4, CHORDC1, CLGN, CLPX, CLU, CRTAP, CRYAA, CRYAB, CSNK2A1, CWC27, DFFA, DNAJA1, DNAJA2, DNAJA3, DNAJA4, DNAJB1, DNAJB11, DNAJB12, DNAJB13, DNAJB14, DNAJB2, DNAJB4, DNAJB5, DNAJB6, DNAJB7,…	0.0395359709548268
GOBP-NEGATIVE-REGULATION-OF-MEMBRANE-PERMEABILITY	6.17761867474809e-110	0.039499256647301	9.60805032483569e-106	WARS2_pos	up	AUCell	ACAA2, ARHGAP11B, BAK1, BCL2L2, BNIP3, BOK, FZD9, GCLC, HEG1, HK2, HSPA1A, IER3, MPV17L, NOL3, RASIP1, SLC25A31, SLC25A4, SLC25A5, SLC25A6, SLC35F6, TMEM14A	0.039499256647301
GOBP-KERATINOCYTE-APOPTOTIC-PROCESS	2.13801638805221e-28	0.0393770433133452	3.32525688833759e-24	WARS2_pos	up	AUCell	GSN, PIAS4, SAV1, SERPINB13, SFRP4, ZFP36, ZFP36L1	0.0393770433133452
GOCC-TRANSCRIPTION-EXPORT-COMPLEX-2	3.46359896768234e-43	0.0393522744983594	5.38693547443634e-39	WARS2_pos	up	AUCell	CETN2, CETN3, ENY2, MCM3AP, PCID2	0.0393522744983594
GOMF-G-RICH-STRAND-TELOMERIC-DNA-BINDING	2.08868692311083e-57	0.039259291462117	3.24853477151428e-53	WARS2_pos	up	AUCell	CTC1, HNRNPA1, HNRNPA2B1, NABP2, POT1, RPA1, RPA2, TERF1, TERF2, TERF2IP	0.039259291462117
GOBP-MODULATION-BY-HOST-OF-VIRAL-GENOME-REPLICATION	5.47646733235454e-100	0.0392575879925952	8.51754964201101e-96	WARS2_pos	up	AUCell	APOBEC3H, CCL8, CCNK, DDX56, EEF1A1, EIF2AK4, FBXL2, FMR1, HSPA8, IFI27, NUCKS1, PIK3C3, PPIB, SMC5, SMC6, STOM, TBC1D20, TMEM41B, VAPA, YTHDC2, ZBED1, ZC3H12A, ZFYVE1	0.0392575879925952
GOBP-NEGATIVE-REGULATION-OF-HYDROGEN-PEROXIDE-MEDIATED-PROGRAMMED-CELL-DEATH	6.14312329755918e-55	0.0392507766101101	9.55439966469379e-51	WARS2_pos	up	AUCell	DDR2, HGF, MET, PARK7, PINK1, TRAP1	0.0392507766101101
GOMF-TRANSLATION-REGULATOR-ACTIVITY	1.14783013761052e-153	0.0391863553976853	1.78522021302565e-149	WARS2_pos	up	AUCell	ABCF1, ABTB1, AGO2, AIRE, BOLL, CELF1, CELF4, CIRBP, CNBP, COPS5, CPEB1, CPEB2, CPEB3, CPEB4, CTIF, CYFIP1, DAPL1, DAZ1, DAZ2, DAZ3, DAZ4, DAZL, DENR, DHFR, DHX29, EEF1A1, EEF1A2, EEF1B2, EEF1D, EEF1G, EEF2, EEF2K, EEFSEC, EIF1, EIF1AD, EIF1AX, EIF1AY, EIF1B, EIF2A, EIF2B1, EIF2B2, EIF2B3, EIF2B4, EIF2B5, EIF2D, EIF2S1, EIF2S2, EIF2S3, EIF3A, EIF3B, EIF3C, EIF3CL, EIF3D, EIF3E, EIF3F, EIF3G, EIF3…	0.0391863553976853
GOBP-ENERGY-DERIVATION-BY-OXIDATION-OF-ORGANIC-COMPOUNDS	2.74302958890506e-175	0.0391652208513875	4.26623391962404e-171	WARS2_pos	up	AUCell	ABCD1, ACADM, ACADVL, ACO1, ACO2, ACSM1, ACTN3, ADCY10, ADGRF1, ADGRF5, ADRB3, ADSL, AGL, AIFM2, AK4, AKT1, AKT2, ARL2, ATG12, ATG2A, ATG2B, ATG3, ATP7A, BID, BLOC1S1, BNIP3, C2orf69, CAT, CBFA2T3, CCNB1, CDK1, CHCHD10, CHCHD2, CHCHD4, CHCHD5, CISD1, COA6, COL6A1, COMT, COQ10A, COQ10B, COQ9, COX10, COX4I1, COX4I2, COX5A, COX5B, COX6A1, COX6A2, COX6B1, COX6B2, COX6C, COX7A1, COX7A2, COX7A2L, COX7B…	0.0391652208513875
GOMF-SEQUENCE-SPECIFIC-SINGLE-STRANDED-DNA-BINDING	1.74128410388462e-68	0.0391565153623995	2.70821916677175e-64	WARS2_pos	up	AUCell	CTC1, HNRNPA1, HNRNPA2B1, HSF1, NABP2, PCBP1, POT1, RAD50, RPA1, RPA2, TERF1, TERF2, TERF2IP	0.0391565153623995
GOMF-THIOL-OXIDASE-ACTIVITY	6.31330018991693e-26	0.0391271042130652	9.81907578537781e-22	WARS2_pos	up	AUCell	ERO1A, ERO1B, GFER, P4HB, QSOX1, QSOX2	0.0391271042130652
GOBP-RIBOSOMAL-LARGE-SUBUNIT-BIOGENESIS	6.59077147658187e-112	0.0391212008024398	1.02506268775278e-107	WARS2_pos	up	AUCell	BOP1, BRIX1, CINP, DDX18, DDX28, DHX30, EBNA1BP2, EIF6, FASTKD2, FTSJ3, GTF3A, GTPBP4, HEATR3, LAS1L, MAK16, MALSU1, MDN1, MRTO4, NIFK, NIP7, NLE1, NOC2L, NOL9, NOP16, NOP2, NPM1, NSA2, NVL, PAK1IP1, PES1, PPAN, RBM34, RPF1, RPF2, RPL10, RPL10L, RPL11, RPL14, RPL23A, RPL26, RPL26L1, RPL35, RPL35A, RPL5, RPL6, RPL7, RPL7A, RPL7L1, RPLP0, RRP15, RRS1, RSL24D1, SDAD1, SURF6, TMA16, TRAF7, URB1, WDR1…	0.0391212008024398
GOBP-RNA-5-END-PROCESSING	7.76751369403852e-98	0.0390839195411446	1.20808140483381e-93	WARS2_pos	up	AUCell	ABT1, CMTR1, CMTR2, HSD17B10, NCBP1, NCBP3, NOP14, NOP9, PNPT1, POP1, POP4, POP5, POP7, RNGTT, RNMT, RPP14, RPP21, RPP25, RPP25L, RPP30, RPP38, RPP40, SNRPB, SNRPD1, SNRPD2, SNRPD3, SNRPE, SNRPF, SNRPG, SSB, TBL3, TGS1, THG1L, TRMT10C, UTP20	0.0390839195411446
GOCC-COPI-COATED-VESICLE	7.71508173796343e-80	0.0390015100360626	1.19992666270545e-75	WARS2_pos	up	AUCell	ARCN1, CCDC115, CCDC88A, CIDEB, COPA, COPB1, COPB2, COPE, COPG1, COPG2, COPZ1, COPZ2, KDELR1, KDELR2, KDELR3, PACS1, PACSIN1, SCYL1, TMED10, TMED2, TMED3, TMED7, TMEM199, USE1	0.0390015100360626
GOBP-NEGATIVE-REGULATION-OF-MESENCHYMAL-CELL-PROLIFERATION	5.23805070812404e-55	0.039000500256456	8.14674026634532e-51	WARS2_pos	up	AUCell	BMP4, CTNNBIP1, LMNA, NFIB, PHF14, WNT11, WNT5A	0.039000500256456
GOMF-ATP-DEPENDENT-PROTEIN-BINDING	1.04395123141799e-46	0.0389906264770538	1.62365735022441e-42	WARS2_pos	up	AUCell	DDX39B, DNAJC5, HSP90AB1, PLK2, PRNP, SAE1	0.0389906264770538
GOBP-DNA-TOPOLOGICAL-CHANGE	1.42884637688244e-43	0.0389717092833638	2.22228476996527e-39	WARS2_pos	up	AUCell	ERCC3, HMGB1, HMGB2, TOP1, TOP1MT, TOP2A, TOP2B, TOP3A, TOP3B	0.0389717092833638
GOBP-REGULATION-OF-MRNA-SPLICING-VIA-SPLICEOSOME	1.17556785361326e-140	0.0389366888648467	1.8283606827247e-136	WARS2_pos	up	AUCell	C1QBP, CELF1, CELF2, CELF3, CELF4, CELF5, CELF6, CIRBP, CLNS1A, CWC22, DAZAP1, DDX17, DDX5, DYRK1A, EIF1, EXOSC10, FMR1, HMX2, HNRNPA1, HNRNPA2B1, HNRNPK, HNRNPL, HNRNPU, HSPA8, JMJD6, KHDRBS1, KHDRBS2, KHDRBS3, LARP7, MAGOH, METTL16, MYOD1, NCBP1, NCL, NOVA1, NOVA2, NSRP1, NUP98, PCBP4, PRDX6, PRMT5, PRPF19, PTBP1, PUF60, QKI, RBFOX1, RBFOX2, RBFOX3, RBM10, RBM11, RBM15, RBM15B, RBM20, RBM23, RB…	0.0389366888648467
GOCC-ORGANELLAR-RIBOSOME	1.33692335905227e-123	0.0388598601799468	2.079316900334e-119	WARS2_pos	up	AUCell	AURKAIP1, CHCHD1, DAP3, GADD45GIP1, MPV17L2, MRPL1, MRPL10, MRPL11, MRPL12, MRPL13, MRPL14, MRPL15, MRPL16, MRPL17, MRPL18, MRPL19, MRPL2, MRPL20, MRPL21, MRPL22, MRPL23, MRPL24, MRPL27, MRPL28, MRPL3, MRPL30, MRPL32, MRPL33, MRPL34, MRPL35, MRPL36, MRPL37, MRPL38, MRPL39, MRPL4, MRPL40, MRPL41, MRPL42, MRPL43, MRPL44, MRPL45, MRPL46, MRPL47, MRPL48, MRPL49, MRPL50, MRPL51, MRPL52, MRPL53, MRPL54…	0.0388598601799468
GOBP-RESPONSE-TO-SODIUM-ARSENITE	9.80154258182895e-42	0.0388362910436657	1.52443391775186e-37	WARS2_pos	up	AUCell	DAXX, HNRNPA1, HSF1, MAPK13, NEFL, ZC3H12A	0.0388362910436657
GOBP-CELLULAR-RESPONSE-TO-SALT	1.45767318558737e-41	0.0388259132970149	2.26711910554403e-37	WARS2_pos	up	AUCell	DAXX, GRP, HNRNPA1, HSF1, MAPK13, ZC3H12A	0.0388259132970149
GOBP-RELAXATION-OF-VASCULAR-ASSOCIATED-SMOOTH-MUSCLE	4.62654815524407e-19	0.038810636164737	7.19567034585109e-15	WARS2_pos	up	AUCell	ADORA2B, PRKG1, RGS2, SOD1	0.038810636164737
GOBP-REGULATION-OF-CIRCULATING-FIBRINOGEN-LEVELS	4.37950513472625e-10	0.0387516203911082	6.81144433603974e-06	WARS2_pos	up	AUCell	B4GALT1	0.0387516203911082
GOBP-RECEPTOR-MEDIATED-ENDOCYTOSIS-INVOLVED-IN-CHOLESTEROL-TRANSPORT	1.35401766464368e-32	0.0387332230140292	2.10590367382032e-28	WARS2_pos	up	AUCell	ABCA2, ANXA2, LDLR, LDLRAP1, PCSK9	0.0387332230140292
GOBP-CHROMOSOME-ATTACHMENT-TO-THE-NUCLEAR-ENVELOPE	8.06628030000726e-38	0.0386865289086809	1.25454857506013e-33	WARS2_pos	up	AUCell	IFFO1, LMNA, SPDYA, SUN1	0.0386865289086809
GOMF-PROTEIN-RNA-ADAPTOR-ACTIVITY	9.40695001572131e-89	0.0386838802590081	1.46306293594513e-84	WARS2_pos	up	AUCell	ALYREF, DGCR8, FMR1, HNRNPA2B1, HNRNPC, IGF2BP1, IGF2BP2, IGF2BP3, LIN28A, QKI, RBM33, SH3BGRL, SRSF3, TIAL1, YBX1, YTHDC1, YTHDC2, YTHDF1, YTHDF2, YTHDF3, ZNF598	0.0386838802590081
GOMF-N6-METHYLADENOSINE-CONTAINING-RNA-READER-ACTIVITY	4.23612493515081e-74	0.0385985867487567	6.58844511164006e-70	WARS2_pos	up	AUCell	FMR1, HNRNPA2B1, HNRNPC, IGF2BP1, IGF2BP2, IGF2BP3, RBM33, YTHDC1, YTHDC2, YTHDF1, YTHDF2, YTHDF3	0.0385985867487567
GOBP-MITOTIC-SISTER-CHROMATID-COHESION-CENTROMERIC	1.31110166538369e-36	0.0385956485500642	2.03915642017125e-32	WARS2_pos	up	AUCell	BOD1, BUB1, NAA10, NAA50	0.0385956485500642
GOBP-CELLULAR-RESPONSE-TO-INDOLE-3-METHANOL	2.16752437849978e-34	0.0385689219275209	3.37115066588071e-30	WARS2_pos	up	AUCell	BRCA1, CDH1, CTNNA1, CTNNB1, JUP	0.0385689219275209
GOBP-REGULATION-OF-ENDOSOME-ORGANIZATION	1.77160777832256e-37	0.0385409095425324	2.75538157762508e-33	WARS2_pos	up	AUCell	RAB7A, SCARB2, SYNJ1, TOM1	0.0385409095425324
GOMF-RS-DOMAIN-BINDING	3.58866231269441e-36	0.0385038501095135	5.58144649493361e-32	WARS2_pos	up	AUCell	LUC7L, RBM39, SRSF10, SRSF12, U2AF1	0.0385038501095135
GOBP-HEPATOCYTE-APOPTOTIC-PROCESS	2.19691877200023e-77	0.0384793865707564	3.41686776609196e-73	WARS2_pos	up	AUCell	ADAR, ARF6, ATF2, BCL2L1, BID, CASP6, CFLAR, DNMT3A, GSN, IGF1R, KRT18, KRT8, PIK3CG, PPARA, PRKAA1, PRKAA2, RB1, STK3, STK4	0.0384793865707564
GOCC-SPERM-PLASMA-MEMBRANE	7.61004192875804e-90	0.0384764149115287	1.18358982117974e-85	WARS2_pos	up	AUCell	ABHD2, ADAM20, ADAM21, ADAM29, ADAM30, CCR6, EPPIN, HSP90AA1, HSP90B1, HSPD1, LYZL6, OPN4, RHO, TMEM95	0.0384764149115287
GOCC-COSTAMERE	7.56420839378579e-79	0.0384478544216474	1.1764613314855e-74	WARS2_pos	up	AUCell	AHNAK, AHNAK2, ANK2, ANK3, DAG1, DMD, FLNC, FXR1, HOMER1, KRT19, KRT8, PGM5, PLEC, SDC4, SMPX, SVIL, SYNM, VCL	0.0384478544216474
GOCC-MITOCHONDRIAL-SMALL-RIBOSOMAL-SUBUNIT	1.30501023505418e-88	0.0382761564482639	2.02968241857977e-84	WARS2_pos	up	AUCell	AURKAIP1, CHCHD1, DAP3, MRPL42, MRPS10, MRPS11, MRPS12, MRPS14, MRPS15, MRPS16, MRPS17, MRPS18A, MRPS18B, MRPS18C, MRPS2, MRPS21, MRPS22, MRPS23, MRPS24, MRPS25, MRPS26, MRPS27, MRPS28, MRPS31, MRPS33, MRPS34, MRPS35, MRPS5, MRPS6, MRPS7, MRPS9, PTCD3	0.0382761564482639
GOBP-REGULATION-OF-TRANSLATIONAL-INITIATION-BY-EIF2-ALPHA-PHOSPHORYLATION	7.88157277285078e-78	0.0382232634827463	1.22582101336148e-73	WARS2_pos	up	AUCell	DNAJC3, EIF2AK1, EIF2AK2, EIF2AK3, EIF2AK4, FECH, NCK1, NCK2, NPM1, PDIK1L, STK35, TMED2	0.0382232634827463
GOMF-COPPER-CHAPERONE-ACTIVITY	9.56016115314383e-37	0.0382160741479239	1.48689186414846e-32	WARS2_pos	up	AUCell	ATOX1, ATP7A, CCS, COX17, PARK7, SCO1, SCO2	0.0382160741479239
GOBP-POSITIVE-REGULATION-OF-TRANSLATION	2.91218124867357e-175	0.0382110855813359	4.52931549606201e-171	WARS2_pos	up	AUCell	AGO2, BARHL2, BCL3, BOLL, C1QBP, CCL5, CD28, CDK5RAP1, CIRBP, CNBP, COA3, CPEB3, CSDE1, CTIF, CYP1B1, DAZ1, DAZ2, DAZ3, DAZ4, DAZL, DDX3X, DHX29, DHX36, DHX9, DNAJC3, EEF2, EIF2AK4, EIF2B5, EIF3C, EIF3D, EIF3E, EIF4A3, EIF4G1, EIF4G2, EIF4G3, EIF5A, EIF5A2, EIF5AL1, EIF6, ELAVL1, ERBB2, FASTKD2, FASTKD3, FMR1, FXR1, FXR2, GUF1, HABP4, HNRNPD, HNRNPU, IGF2BP1, IL6, ITGA2, JMJD4, KHDRBS1, KRT17, LA…	0.0382110855813359
GOBP-GLUCOSE-CATABOLIC-PROCESS	3.39804163531165e-100	0.0381989409159597	5.28497415540021e-96	WARS2_pos	up	AUCell	ACTN3, ADCY10, BAD, ENO1, ENO2, ENO3, FOXK1, FOXK2, GCK, HK1, HK2, HK3, LRP5, PFKFB2, PFKL, PFKM, PFKP, PGAM1, PGAM2, PGK1, PGK2, PKM, TIGAR, TKTL1, TP53, TPI1	0.0381989409159597
GOBP-POSITIVE-REGULATION-OF-ACUTE-INFLAMMATORY-RESPONSE-TO-ANTIGENIC-STIMULUS	8.45829585169385e-39	0.0381237016227273	1.31551875381394e-34	WARS2_pos	up	AUCell	BTK, C3, CCR7, CNR1, FCGR1A, HLA-E, PARK7, ZP3	0.0381237016227273
GOBP-PROTEIN-DNA-COMPLEX-DISASSEMBLY	7.06332839550893e-84	0.0380669917833136	1.0985594653535e-79	WARS2_pos	up	AUCell	ARID1A, ARID2, ATAD2, ATAD2B, GRWD1, HMGA1, MYC, NFE2, RPL23, SET, SMARCA4, SMARCB1, SMARCC1, SMARCC2, SMARCD1, SMARCD2, SMARCD3, SMARCE1, SSRP1, SUPT16H, TNP1	0.0380669917833136
GOCC-SMALL-SUBUNIT-PROCESSOME	4.0524272821507e-106	0.0379862430740945	6.30274015192898e-102	WARS2_pos	up	AUCell	AATF, BMS1, C1orf131, DCAF13, DHX37, DIMT1, DNTTIP2, EMG1, EXOSC10, FBL, FBLL1, FCF1, HEATR1, IMP3, IMP4, KRR1, MPHOSPH10, NAT10, NGDN, NOC4L, NOL10, NOL6, NOL7, NOP14, NOP56, NOP58, PDCD11, PNO1, PRKDC, PWP2, RCL1, RPS11, RPS12, RPS13, RPS14, RPS15A, RPS16, RPS17, RPS19, RPS19BP1, RPS23, RPS24, RPS27, RPS27A, RPS28, RPS3A, RPS4X, RPS5, RPS6, RPS7, RPS8, RPS9, RRP7A, RRP9, SNU13, TBL3, UTP14A, UT…	0.0379862430740945
GOMF-POLY-G-BINDING	2.87032522383443e-52	0.0379723928510732	4.4642168206297e-48	WARS2_pos	up	AUCell	ATXN1, DAZAP1, FMR1, HNRNPDL, HNRNPU, MCRS1, PATL1, PNPT1	0.0379723928510732
GOBP-NUCLEOSIDE-DIPHOSPHATE-BIOSYNTHETIC-PROCESS	9.64941990004613e-81	0.0379645763523753	1.50077427705417e-76	WARS2_pos	up	AUCell	AK1, AK2, AK3, AK4, AK5, CAD, CMPK1, CMPK2, DHODH, DTYMK, ENTPD8, GUK1, UMPS	0.0379645763523753
GOMF-OXIDOREDUCTASE-ACTIVITY-ACTING-ON-PEROXIDE-AS-ACCEPTOR	3.23293787604507e-109	0.0379477283031405	5.0281882786129e-105	WARS2_pos	up	AUCell	ALOX5AP, CAT, CLIC2, CP, CYGB, DUOX1, DUOX2, EPX, GPX1, GPX2, GPX3, GPX4, GPX5, GPX6, GPX7, GPX8, GSTA1, GSTK1, GSTM2, GSTP1, GSTZ1, HBA1, HBA2, HBB, HBD, HBE1, HBG1, HBG2, HBM, HBQ1, HBZ, IPCEF1, LPO, LTC4S, MB, MGST1, MGST2, MGST3, MPO, PARK7, PRDX1, PRDX2, PRDX3, PRDX4, PRDX5, PRDX6, PTGES, PTGS1, PTGS2, PXDN, PXDNL, SESN1, SESN2, SESN3, TPO, TXNDC17, TXNRD1	0.0379477283031405
GOBP-PROTEIN-LOCALIZATION-TO-NUCLEAR-ENVELOPE	1.29261496467227e-66	0.037943791181707	2.01040405455477e-62	WARS2_pos	up	AUCell	LMNA, LMNB1, LMNB2, NUP155, NUP54, NUTF2, OSBPL8, PLK1, SUMO1, TMEM147, TOR1AIP1, TOR1AIP2	0.037943791181707
GOBP-CHROMOSOME-MOVEMENT-TOWARDS-SPINDLE-POLE	1.42735463644935e-39	0.0378795562042539	2.21996466606967e-35	WARS2_pos	up	AUCell	ACTR2, ACTR3, CENPE, DLGAP5, FMN2, KATNB1, KPNB1	0.0378795562042539
GOCC-MYELIN-SHEATH-ADAXONAL-REGION	8.86288398154465e-33	0.0378652055151976	1.37844434564964e-28	WARS2_pos	up	AUCell	ANXA2, CNP, MAG, PTEN, STX4	0.0378652055151976
GOBP-REGULATION-OF-T-CELL-MEDIATED-IMMUNE-RESPONSE-TO-TUMOR-CELL	4.88552494752506e-48	0.0378481804536346	7.59845695088572e-44	WARS2_pos	up	AUCell	AHR, CD274, FBXO38, HLA-DRB1, HMGB1, HSPD1, IL4I1, MR1, PDCD1, SLC22A13, UFL1	0.0378481804536346
GOMF-DISORDERED-DOMAIN-SPECIFIC-BINDING	3.8892197789184e-101	0.0378351908994687	6.04890352215179e-97	WARS2_pos	up	AUCell	AP2A2, AP2M1, BCL2L2, CLTC, CTNNB1, DFFB, EZR, FKBP8, FYN, GAPDH, GJA5, HSP90AA1, HSP90AB1, HSPA1A, HSPA2, KCNA1, KEAP1, MDM2, NCOA3, NUMA1, PPIL1, RB1, RRM1, SMAD2, SMTNL1, TEAD2, TP53	0.0378351908994687
GOBP-NEGATIVE-REGULATION-OF-OXIDATIVE-STRESS-INDUCED-INTRINSIC-APOPTOTIC-SIGNALING-PATHWAY	2.92691931667216e-91	0.0377837778184944	4.5522376132202e-87	WARS2_pos	up	AUCell	AKT1, ATF4, BAG5, CTNNB1, FBXO7, FYN, FZD1, GATA4, GPX1, HIF1A, HSPB1, HTRA2, IL10, INS, MAPK7, NFE2L2, NME5, NOL3, NONO, PARK7, PINK1, PPIA, PYCR1, SIRT1, SOD2, TRAP1, WNT1	0.0377837778184944
GOCC-NUCLEAR-ENVELOPE-LUMEN	1.39529959334361e-56	0.0377712831943296	2.17010945752732e-52	WARS2_pos	up	AUCell	ALOX5, APP, BCHE, CACYBP, CCAR1, CD2AP, IGF2R, PTGES, SORL1, TUBB	0.0377712831943296
GOBP-POSITIVE-REGULATION-OF-CATECHOLAMINE-METABOLIC-PROCESS	9.71722737237206e-46	0.0376844093013234	1.51132037322503e-41	WARS2_pos	up	AUCell	ABAT, GPR37, HPRT1, MAOB, PARK7, VPS35	0.0376844093013234
GOBP-POSITIVE-REGULATION-OF-ARP2-3-COMPLEX-MEDIATED-ACTIN-NUCLEATION	1.42007430975107e-58	0.0376347019966737	2.20864157395584e-54	WARS2_pos	up	AUCell	ABI2, BRK1, CYFIP1, FCHSD2, NCKAP1, WASF1, WASF2, WASF3	0.0376347019966737
GOBP-FORMATION-OF-TRANSLATION-PREINITIATION-COMPLEX	3.72033802728258e-40	0.0376046574780645	5.7862417338326e-36	WARS2_pos	up	AUCell	DENR, DHX29, EIF2D, EIF2S2, EIF2S3, MCTS1, RPL13A	0.0376046574780645
GOBP-RIBOSOMAL-SMALL-SUBUNIT-BIOGENESIS	7.58912730093805e-121	0.0375846315100939	1.18033696911489e-116	WARS2_pos	up	AUCell	AATF, ABT1, AK6, BMS1, BYSL, C1orf131, DCAF13, DDX52, DHX37, DIMT1, DNTTIP2, EMG1, ERAL1, ERCC2, EXOSC10, FBL, FCF1, GTF2H5, HEATR1, IMP3, IMP4, KRI1, KRR1, LSM6, LTV1, MCAT, METTL17, MPHOSPH10, MRPS7, NAT10, NGDN, NOB1, NOL10, NOL11, NOL6, NOL7, NOM1, NOP14, NOP56, NOP58, NOP9, NPM1, PNO1, PRKDC, PWP2, RCL1, RIOK1, RIOK2, RIOK3, RPP40, RPS11, RPS12, RPS13, RPS14, RPS15, RPS15A, RPS16, RPS17, RPS…	0.0375846315100939
GOBP-REGULATION-OF-MITOCHONDRIAL-OUTER-MEMBRANE-PERMEABILIZATION-INVOLVED-IN-APOPTOTIC-SIGNALING-PATHWAY	2.74747506614383e-102	0.0374794814748143	4.2731479703735e-98	WARS2_pos	up	AUCell	ACAA2, BAK1, BOK, CHCHD10, FZD9, GCLC, GSK3A, GSK3B, HIP1R, HSPA1A, IER3, MPV17L, MUL1, SLC25A31, SLC25A4, SLC25A5, SLC25A6, SLC35F6, TMEM102, TMEM14A, ZNF205	0.0374794814748143
GOMF-MALATE-DEHYDROGENASE-ACTIVITY	1.75402235601718e-49	0.0374705368606753	2.72803097031351e-45	WARS2_pos	up	AUCell	LIPF, MDH1, MDH1B, MDH2, ME1, ME2, ME3, PHGDH	0.0374705368606753
GOBP-NUCLEOSIDE-TRIPHOSPHATE-METABOLIC-PROCESS	1.23073617313893e-175	0.0374673012796617	1.91416397008298e-171	WARS2_pos	up	AUCell	ABCC6, ACTN3, ADA, ADCY10, ADK, ADPGK, AK1, AK2, AK3, AK4, AK5, ALDOA, ALDOB, ALDOC, APP, ARL2, ATP1A2, ATP1B1, ATP6V0C, ATP6V1A, ATP6V1B1, ATP6V1B2, BAD, BEND3, BLOC1S6, BPGM, CAD, CBFA2T3, CLPX, CMPK2, COL6A1, COX11, CTNS, CTPS1, CTPS2, DCTPP1, DDIT4, DGUOK, DHTKD1, DNAJC30, DNM1L, DTYMK, DUT, EIF6, ENO1, ENO2, ENO3, ENO4, ENPP1, ENPP3, ENTPD3, ENTPD4, ENTPD7, EP300, FBP1, FIGNL1, FIS1, FKRP, F…	0.0374673012796617
GOBP-MITOCHONDRIAL-OUTER-MEMBRANE-PERMEABILIZATION	1.45866196175762e-110	0.0374661154832912	2.26865694912163e-106	WARS2_pos	up	AUCell	ACAA2, BAK1, BID, BLOC1S2, BNIP3, BNIP3L, BOK, CHCHD10, EYA2, FZD9, GCLC, GSK3A, GSK3B, HIP1R, HSPA1A, IER3, MPV17L, MUL1, RHOT1, RHOT2, SLC25A31, SLC25A4, SLC25A5, SLC25A6, SLC35F6, TMEM102, TMEM14A, VDAC2, ZNF205	0.0374661154832912
GOBP-POSITIVE-REGULATION-OF-MITOCHONDRIAL-DEPOLARIZATION	1.23296674906279e-57	0.0374238641763903	1.91763318481736e-53	WARS2_pos	up	AUCell	ADCY10, DCN, KDR, MLLT11, MYOC, P2RX7, PARP1, TSPO	0.0374238641763903
GOBP-ADP-TRANSPORT	1.35802747489419e-80	0.0374084973747699	2.11214013170293e-76	WARS2_pos	up	AUCell	SLC17A9, SLC25A17, SLC25A23, SLC25A24, SLC25A25, SLC25A31, SLC25A4, SLC25A41, SLC25A42, SLC25A5, SLC25A6, SLC35B1	0.0374084973747699
GOBP-PARKIN-MEDIATED-STIMULATION-OF-MITOPHAGY-IN-RESPONSE-TO-MITOCHONDRIAL-DEPOLARIZATION	2.26609626606408e-37	0.0373824929218387	3.52445952260946e-33	WARS2_pos	up	AUCell	HDAC6, MFN2, OPTN, VDAC1, VPS13C	0.0373824929218387
GOCC-MITOCHONDRIAL-INTERMEMBRANE-SPACE-PROTEIN-TRANSPORTER-COMPLEX	5.04527877922681e-39	0.037292376805325	7.84692208533145e-35	WARS2_pos	up	AUCell	TIMM10, TIMM10B, TIMM13, TIMM8A, TIMM8B, TIMM9	0.037292376805325
GOCC-TIM23-MITOCHONDRIAL-IMPORT-INNER-MEMBRANE-TRANSLOCASE-COMPLEX	1.3272917263166e-75	0.0371995952481311	2.06433682194021e-71	WARS2_pos	up	AUCell	DNAJC15, DNAJC19, GRPEL1, GRPEL2, HSPA9, PAM16, ROMO1, SLC25A6, TIMM10, TIMM17A, TIMM17B, TIMM21, TIMM23, TIMM23B, TIMM44, TIMM50	0.0371995952481311
GOBP-REGULATION-OF-ATP-BIOSYNTHETIC-PROCESS	4.58610064061199e-71	0.0371436432976593	7.13276232634383e-67	WARS2_pos	up	AUCell	ADCY10, DNAJC30, ENO1, IL4, PARP1, PID1, PINK1, PPARA, SPHK2, TMSB4X, TREM2, VCP	0.0371436432976593
GOCC-CYTOPLASMIC-SIDE-OF-ENDOPLASMIC-RETICULUM-MEMBRANE	3.96577927720965e-71	0.0370709705245878	6.16797650984417e-67	WARS2_pos	up	AUCell	ALG1, ALG14, ALG2, ALG5, DNAJA1, EPM2AIP1, HM13, ITPR3, PKD2, PTPN1, RPL27, RPS26, RPS28, RPS29, SPPL2A, SPPL2B, SPPL2C, SPPL3, THADA	0.0370709705245878
GOBP-REGULATION-OF-TELOMERE-MAINTENANCE-VIA-TELOMERE-LENGTHENING	1.95854424456849e-108	0.0370194523739232	3.04612386357737e-104	WARS2_pos	up	AUCell	ACD, ATM, ATR, AURKB, CCT2, CCT3, CCT4, CCT5, CCT6A, CCT7, CCT8, CTC1, CTNNB1, DCP2, DHX36, DKC1, ERCC4, EXOSC10, FBXO4, GCH1, GNL3L, HMBOX1, HNRNPA1, HNRNPA2B1, HNRNPC, HNRNPU, MAP2K7, MAP3K4, MAPK1, MAPK15, MAPK3, MAPKAPK5, NAF1, NAT10, NEK2, NEK7, PARN, PARP1, PIF1, PINX1, PKIB, PNKP, POT1, PRKCQ, RTEL1, SLX1A, SLX1B, SLX4, SMG5, SMG6, SRC, TCP1, TEN1, TERF1, TERF2, TINF2, TNKS, TNKS2, TP53, X…	0.0370194523739232
GOCC-SPERMATOPROTEASOME-COMPLEX	9.36879606218615e-20	0.036973284954179	1.45712885155181e-15	WARS2_pos	up	AUCell	PSMA8, PSMB10, PSMB8, PSMB9, PSME4	0.036973284954179
GOCC-ENDOPLASMIC-RETICULUM-TUBULAR-NETWORK-MEMBRANE	3.18860765035619e-31	0.0369450629173805	4.95924147859898e-27	WARS2_pos	up	AUCell	ATL1, ATL2, ATL3, RTN4	0.0369450629173805
GOMF-RETROMER-COMPLEX-BINDING	1.51871921838964e-41	0.0368910603527732	2.36206400036141e-37	WARS2_pos	up	AUCell	IGF2R, M6PR, RAB7A, RCSD1, SNX3, SORT1, TBC1D5	0.0368910603527732
GOBP-ESTABLISHMENT-OR-MAINTENANCE-OF-CYTOSKELETON-POLARITY	5.11547143085961e-47	0.0368544663382642	7.95609271641596e-43	WARS2_pos	up	AUCell	AQP1, ARHGAP35, CAMSAP3, CKAP5, KIF2C, LMNA, PDLIM1	0.0368544663382642
GOBP-SPLICEOSOMAL-COMPLEX-ASSEMBLY	2.97054371487773e-119	0.0368424832051884	4.62008663974934e-115	WARS2_pos	up	AUCell	BUD13, CELF1, CELF2, CELF3, CELF4, CELF5, CELF6, CRNKL1, DDX1, DDX23, DDX39B, DDX42, DDX46, GCFC2, GEMIN2, GEMIN6, HTATSF1, ISY1, LUC7L, LUC7L2, LUC7L3, NCBP1, NOL3, PHF5A, PRPF19, PRPF39, PRPF6, PSIP1, PTBP2, PUF60, RBM5, RBMX2, RNU11, RSRP1, SCAF11, SETX, SF1, SF3A1, SF3A2, SF3A3, SF3B1, SF3B2, SF3B3, SF3B4, SF3B5, SF3B6, SFSWAP, SLU7, SMN1, SMN2, SNIP1, SNRNP200, SNRPA1, SNRPB, SNRPB2, SNRPC, …	0.0368424832051884
GOBP-REGULATION-OF-BARBED-END-ACTIN-FILAMENT-CAPPING	1.63894123187166e-19	0.0368401162110259	2.54904529792999e-15	WARS2_pos	up	AUCell	MTPN	0.0368401162110259
GOBP-REGULATION-OF-TRANSLATIONAL-INITIATION	2.68823576809189e-143	0.0368385630599352	4.18101309011331e-139	WARS2_pos	up	AUCell	AGO2, ALKBH1, ATF4, BANK1, BOLL, BZW1, BZW2, C8orf88, CCL5, CSDE1, CTIF, DAZ1, DAZ2, DAZ3, DAZ4, DAZL, DDX1, DDX3X, DHX29, DNAJC3, EIF1, EIF1B, EIF2AK1, EIF2AK2, EIF2AK3, EIF2AK4, EIF2B2, EIF2B5, EIF2S1, EIF3B, EIF3E, EIF3H, EIF3K, EIF4A2, EIF4B, EIF4E2, EIF4EBP1, EIF4EBP2, EIF4EBP3, EIF4G1, EIF4G2, EIF4G3, EIF4H, EIF5, EIF5B, FECH, FMR1, GIGYF2, HABP4, HSPB1, IMPACT, KHDRBS1, KLHL25, LARP1, METT…	0.0368385630599352
GOCC-ALVEOLAR-LAMELLAR-BODY	1.71479213169289e-16	0.036822210638991	2.66701620242196e-12	WARS2_pos	up	AUCell	ABCA3, CTSH, LAMP3, NAPSA, RAB7A, SFTPB, SFTPC, TMEM63B	0.036822210638991
GOBP-STRESS-GRANULE-DISASSEMBLY	1.44459719656824e-47	0.0367088477780017	2.24678201982258e-43	WARS2_pos	up	AUCell	DYRK3, FAF2, KIF5B, KLC1, TRIM21, VCP, ZFAND1	0.0367088477780017
GOCC-FICOLIN-1-RICH-GRANULE	6.49262691820063e-127	0.0366787581873962	1.00979826458774e-122	WARS2_pos	up	AUCell	A1BG, ACLY, ACTR10, ACTR1B, ACTR2, ADAM8, ADGRE3, AGL, ALAD, ALDOA, ALDOC, ALOX5, AMPD3, AP2A2, APAF1, APEH, ARL8A, ARPC5, ARSB, ASAH1, ATAD3B, ATG7, ATP6AP2, ATP6V0A1, ATP6V0C, BIN2, C1orf35, CAB39, CALML5, CAND1, CANT1, CAPN1, CAT, CCT8, CD300A, CD55, CD58, CD93, CDA, CDK13, CFD, CLEC4C, CLEC4D, COMMD3, COMMD9, COPB1, COTL1, CR1, CRISPLD2, CSNK2B, CST3, CSTB, CTSB, CTSD, CTSH, CTSS, CTSZ, DBNL,…	0.0366787581873962
GOBP-REGULATION-OF-RNA-EXPORT-FROM-NUCLEUS	5.62799175256894e-64	0.0366294437526215	8.75321557277048e-60	WARS2_pos	up	AUCell	AKAP8L, ALKBH5, CPSF6, DHX9, IWS1, KHDRBS1, NCBP2, NEAT1, NRDE2, NSUN2, NUP153, SETD2, SUPT6H, THOC2, TPR, WNK1	0.0366294437526215
GOCC-MULTIVESICULAR-BODY-INTERNAL-VESICLE	1.40697124976e-25	0.0365998502176045	2.18826238475172e-21	WARS2_pos	up	AUCell	APOE, CD63, EGFR, LAPTM4B, LRRK2, PMEL	0.0365998502176045
GOBP-RESPONSE-TO-INDOLE-3-METHANOL	7.32977893791056e-38	0.0365713913771988	1.14000051821323e-33	WARS2_pos	up	AUCell	BRCA1, CDH1, CTNNA1, CTNNB1, CYP1B1, JUP	0.0365713913771988
GOMF-TELOMERASE-ACTIVITY	2.47669418639427e-58	0.0365468730962656	3.85200246809901e-54	WARS2_pos	up	AUCell	DKC1, PTGES3, TEP1, TERC, TERF1, TERF2, TERT	0.0365468730962656
GOMF-MIRNA-INHIBITOR-ACTIVITY-VIA-BASE-PAIRING	3.4124258057871e-34	0.0365075888280538	5.30734585574068e-30	WARS2_pos	up	AUCell	DNM3OS, LINC-ROR, MALAT1, NEAT1, SMAD5-AS1, TUSC8, XIST	0.0365075888280538
GOBP-POSITIVE-REGULATION-OF-DNA-LIGATION	9.15551182317399e-35	0.0364928765138248	1.42395675385825e-30	WARS2_pos	up	AUCell	APLF, HMGB1, PARP3, RAD51, XRCC1	0.0364928765138248
GOBP-PLASMA-MEMBRANE-RAFT-ASSEMBLY	7.14741982362828e-32	0.0364766632395455	1.11163820516891e-27	WARS2_pos	up	AUCell	CAV1, CAV2, CAV3, COL6A1, EMP2, FLOT1, PACSIN2	0.0364766632395455
GOBP-REGULATION-OF-BRANCHING-MORPHOGENESIS-OF-A-NERVE	4.0134098537617e-39	0.036462293870883	6.24205634555557e-35	WARS2_pos	up	AUCell	BCL11A, LRRK2, MAP3K13, MECP2, RTN4, SHOX2	0.036462293870883
GOBP-BINDING-OF-SPERM-TO-ZONA-PELLUCIDA	1.86572821246196e-110	0.0364518008545074	2.90176708884209e-106	WARS2_pos	up	AUCell	ACR, ADAM18, ADAM2, ADAM32, ALDOA, ASTL, ATP8B3, B4GALT1, CCT2, CCT3, CCT4, CCT5, CCT7, CCT8, CLGN, CRISP1, FETUB, HSPA1L, LY6K, OVGP1, PAEP, PCSK4, PRSS37, PRSS55, SPA17, SPAM1, TCP1, TEX101, TMPRSS12, UBAP2L, VDAC2, ZAN, ZP1, ZP2, ZP3, ZP4, ZPBP, ZPBP2	0.0364518008545074
GOMF-INTRAMOLECULAR-OXIDOREDUCTASE-ACTIVITY-TRANSPOSING-C-C-BONDS	1.10706178689117e-73	0.0364101862146924	1.72181319715184e-69	WARS2_pos	up	AUCell	DCT, DDT, EBP, EBPL, ECH1, ECHS1, ECI1, ECI2, EHHADH, GSTA1, HSD3B1, HSD3B2, IDI1, IDI2, MIF, SREBF2	0.0364101862146924
GOBP-PROTEIN-TRANSPORT-WITHIN-LIPID-BILAYER	1.00238075212975e-45	0.0363516151559642	1.55900278378739e-41	WARS2_pos	up	AUCell	ATP1B1, CD24, REEP2, RFTN1, RILPL1, RILPL2, UMOD	0.0363516151559642
GOMF-HISTONE-DECROTONYLASE-ACTIVITY	4.6145407703433e-33	0.036327309435572	7.17699526011494e-29	WARS2_pos	up	AUCell	HDAC1, HDAC2, HDAC3, HDAC8, SIRT1	0.036327309435572
GOCC-INSULIN-RESPONSIVE-COMPARTMENT	1.68501521451424e-46	0.0363202597269395	2.620704163134e-42	WARS2_pos	up	AUCell	DENND4C, MYO5A, RAB10, RAB13, RAB4A, RAB4B, SLC2A4	0.0363202597269395
GOMF-RNA-POLYMERASE-II-GENERAL-TRANSCRIPTION-INITIATION-FACTOR-BINDING	1.42777563491049e-92	0.0361656460386571	2.22061944497629e-88	WARS2_pos	up	AUCell	AHR, AR, CTDP1, DRAP1, EDF1, ERCC1, ERCC4, ESR1, FBL, FOXF2, GTF2A1, GTF2A2, GTF2E2, GTF2F1, HNRNPU, NOP58, RUVBL1, RUVBL2, TAF1, TAF7, TBP, TCF4, TP53, ZNHIT6	0.0361656460386571
GOMF-C-X-C-CHEMOKINE-BINDING	8.54902810300457e-26	0.0361548634092581	1.3296303408603e-21	WARS2_pos	up	AUCell	A2M, ACKR3, CXCR1, CXCR2, HMGB1	0.0361548634092581
GOMF-MACROLIDE-BINDING	7.10663360491709e-50	0.0361348292937138	1.10529472457276e-45	WARS2_pos	up	AUCell	ALB, FKBP10, FKBP1A, FKBP1B, FKBP2, FKBP3, FKBP4, FKBP5, FKBP6, FKBP7, LCN2, NFATC1	0.0361348292937138
GOBP-MATURATION-OF-LSU-RRNA	3.80434447957551e-82	0.036115956095381	5.91689696908379e-78	WARS2_pos	up	AUCell	BOP1, DDX18, EIF6, FTSJ3, GTPBP4, LAS1L, MAK16, NIFK, NOL9, NOP2, NSA2, PES1, RBM34, RPF1, RPF2, RPL35, RPL7, RPL7A, RPL7L1, RRP15, URB1, WDR12, ZNHIT3, ZNHIT6	0.036115956095381
GOBP-NEGATIVE-REGULATION-OF-MEGAKARYOCYTE-DIFFERENTIATION	5.63298484472325e-34	0.0360026288690071	8.76098132899808e-30	WARS2_pos	up	AUCell	CIB1, GABPA, MYB, PF4, PRMT1	0.0360026288690071
GOBP-ENDOPLASMIC-RETICULUM-MEMBRANE-ORGANIZATION	1.04798470547153e-55	0.0359057957253407	1.62993061241987e-51	WARS2_pos	up	AUCell	ARL6IP1, ATL1, ATL2, BNIP1, LPCAT3, REEP5, RTN4, STX18, TMED2, TRDN, VAPB, VCPIP1	0.0359057957253407
GOBP-DEOXYRIBONUCLEOSIDE-TRIPHOSPHATE-METABOLIC-PROCESS	1.60842577383744e-51	0.0358640466050746	2.50158460604936e-47	WARS2_pos	up	AUCell	ADA, ADK, DGUOK, GUK1, ITPA, NUDT15, NUDT16, RRM2B, SAMHD1	0.0358640466050746
GOCC-NONHOMOLOGOUS-END-JOINING-COMPLEX	7.70846550799362e-41	0.0358491950850841	1.19889764045825e-36	WARS2_pos	up	AUCell	DCLRE1C, LIG4, NHEJ1, PRKDC, XRCC4, XRCC5, XRCC6	0.0358491950850841
GOBP-REGULATION-OF-POTASSIUM-ION-IMPORT	3.86601998938377e-32	0.0358324828206527	6.01282088948858e-28	WARS2_pos	up	AUCell	ATP1B1, ATP1B2, ATP1B3, DLG1	0.0358324828206527
GOBP-PROTECTION-FROM-NATURAL-KILLER-CELL-MEDIATED-CYTOTOXICITY	2.33338190883496e-06	0.0358179179512078	0.0362910888281102	WARS2_pos	up	AUCell	HLA-A, HLA-B, HLA-E, HLA-G, SERPINB4, SERPINB9	0.0358179179512078
GOBP-POSITIVE-REGULATION-OF-DNA-BINDING	4.67057446634843e-131	0.0358150719554134	7.26414446751171e-127	WARS2_pos	up	AUCell	ACD, CEBPG, DAZAP2, DDRGK1, EDF1, EGF, FOXC1, GATA3, GTF2B, HAND2, HES1, HMGB1, IFNG, IGF1, LAMTOR5, MMP9, NEUROD1, NGF, NME1, PARK7, PAX6, PINX1, PLAUR, POU4F1, POU4F2, PYHIN1, RB1, SIRT2, SKI, SUMO4, TRAF6, TRIM6, TWIST1, TXN	0.0358150719554134
GOBP-REGULATION-OF-INTRACELLULAR-LIPID-TRANSPORT	1.41616354164172e-62	0.0358077964543997	2.20255915631537e-58	WARS2_pos	up	AUCell	ABCA12, ABCA2, ANXA2, ARV1, LDLRAP1, NUS1, PCSK9, SCP2, TMEM97	0.0358077964543997
GOBP-CELLULAR-RESPONSE-TO-HEAT	2.16063305987482e-126	0.0357979396325676	3.3604325980233e-122	WARS2_pos	up	AUCell	ANO1, ATM, ATR, ATXN3, BAG3, CDKN1A, CETN1, CHORDC1, CLPB, CREBBP, CXCL10, DAXX, DHX36, DNAJB1, DNAJB6, DNAJC2, DNAJC7, EIF2S1, EP300, FGF1, GSK3B, HDAC2, HDAC6, HMOX1, HSBP1, HSBP1L1, HSF1, HSP90AA1, HSP90AB1, HSPA1A, HSPA1B, HSPA6, HSPA8, HTRA2, IER5, IL1A, IRAK1, LYN, MAPKAPK2, MAPT, MTOR, NF1, PDCD6, PRKACA, PTGS2, RBBP7, SCARA5, SIRT1, SLC52A3, SLU7, ST8SIA1, STAC, STUB1, SUMO1, TFEC, THBS1,…	0.0357979396325676
GOBP-MATURATION-OF-LSU-RRNA-FROM-TRICISTRONIC-RRNA-TRANSCRIPT-SSU-RRNA-5-8S-RRNA-LSU-RRNA	6.8474271379977e-61	0.0357727142022549	1.06498034277278e-56	WARS2_pos	up	AUCell	BOP1, DDX18, FTSJ3, GTPBP4, NIFK, NOL9, PES1, RBM34, RPF2, RPL35, RPL7, RPL7L1, URB1, WDR12, ZNHIT3, ZNHIT6	0.0357727142022549
GOBP-POSITIVE-REGULATION-OF-MAMMARY-GLAND-EPITHELIAL-CELL-PROLIFERATION	3.04123342605841e-42	0.035764020423172	4.73003034754864e-38	WARS2_pos	up	AUCell	CCND1, IQGAP3, KDM5B, RREB1, RTN4, ZNF703	0.035764020423172
GOMF-RAGE-RECEPTOR-BINDING	6.17809309241331e-24	0.0357565512373008	9.60878818663043e-20	WARS2_pos	up	AUCell	FPR1, HMGB1, HMGB2, S100A12, S100A13, S100A4, S100A7, S100A8, S100A9, S100B	0.0357565512373008
GOBP-PERK-MEDIATED-UNFOLDED-PROTEIN-RESPONSE	5.99386032177892e-70	0.0357481895181027	9.32225095846276e-66	WARS2_pos	up	AUCell	ABCA7, AGR2, ATF4, BOK, DDIT3, DDRGK1, EIF2AK3, EIF2S1, HSPA5, NCK1, NCK2, NFE2L2, PPP1R15A, PPP1R15B, PTPN1, PTPN2, QRICH1, RPAP2, TMED2, TMEM33	0.0357481895181027
GOCC-MHC-CLASS-I-PROTEIN-COMPLEX	8.27283429017775e-06	0.0357454526301056	0.128667391715135	WARS2_pos	up	AUCell	B2M, HFE, HLA-A, HLA-B, HLA-C, HLA-E, HLA-F, HLA-G, MR1	0.0357454526301056
GOBP-RNA-SPLICING-VIA-TRANSESTERIFICATION-REACTIONS	1.31063604185641e-144	0.0356720432394013	2.03843223589927e-140	WARS2_pos	up	AUCell	AAR2, AQR, BCAS2, BUD13, BUD31, C1QBP, C9orf78, CACTIN, CASC3, CD2BP2, CDC40, CDC5L, CDK13, CELF1, CELF2, CELF3, CELF4, CELF5, CELF6, CIRBP, CLNS1A, COIL, CRNKL1, CTNNBL1, CWC15, CWC22, CWC25, CWC27, CWF19L1, CWF19L2, DAZAP1, DBR1, DCPS, DDX1, DDX17, DDX20, DDX23, DDX39A, DDX39B, DDX41, DDX42, DDX46, DDX5, DHX15, DHX16, DHX35, DHX38, DHX8, DHX9, DNAJC17, DYRK1A, EFTUD2, EIF1, EIF4A3, ESRP2, EXOSC…	0.0356720432394013
GOBP-CELLULAR-RESPONSE-TO-OXYGEN-RADICAL	5.00913028189574e-92	0.0356514006345164	7.79070032743244e-88	WARS2_pos	up	AUCell	APOA4, ATP7A, BMP7, CCS, CD36, CYGB, DHFR, FANCC, FBLN5, GCH1, GLRX2, MB, MPO, MT3, NFE2L2, NOS3, NQO1, PRDX1, PRDX2, SOD1, SOD2, SOD3	0.0356514006345164
GOBP-POSITIVE-REGULATION-OF-ARTERY-MORPHOGENESIS	6.83118553571544e-38	0.0355436509060432	1.06245428636982e-33	WARS2_pos	up	AUCell	AKT3, EDN1, EFNB2, MDK, NFATC3, NOTCH1	0.0355436509060432
GOBP-REGULATION-OF-ARTERY-MORPHOGENESIS	6.83118553571544e-38	0.0355436509060432	1.06245428636982e-33	WARS2_pos	up	AUCell	AKT3, EDN1, EFNB2, MDK, NFATC3, NOTCH1	0.0355436509060432
GOBP-REGULATION-OF-MRNA-PROCESSING	5.63781432796921e-141	0.0355346466361777	8.76849262429052e-137	WARS2_pos	up	AUCell	AHCYL1, ALKBH5, BARD1, C1QBP, CDC73, CDK11A, CDK11B, CDK9, CELF1, CELF2, CELF3, CELF4, CELF5, CELF6, CIRBP, CLNS1A, CPEB1, CWC22, DAZAP1, DDX17, DDX5, DHX36, DHX9, DYRK1A, EIF1, EXOSC10, FMR1, HDAC7, HMX2, HNRNPA1, HNRNPA2B1, HNRNPK, HNRNPL, HNRNPU, HSPA8, IWS1, JMJD6, KAT8, KHDRBS1, KHDRBS2, KHDRBS3, LARP7, MAGOH, MAGOHB, METTL16, MYOD1, NCBP1, NCBP2, NCL, NOVA1, NOVA2, NSRP1, NUP98, PCBP4, PRDX…	0.0355346466361777
GOBP-POSITIVE-REGULATION-OF-CHEMOKINE-C-X-C-MOTIF-LIGAND-2-PRODUCTION	3.19940562447446e-42	0.0355303081686451	4.97603556774513e-38	WARS2_pos	up	AUCell	CD74, HMGB1, LPL, MBP, MCOLN2, MIF, POSTN, TGFB1, TIRAP, TLR4, TNF	0.0355303081686451
GOBP-POSITIVE-REGULATION-OF-PROGRAMMED-NECROTIC-CELL-DEATH	2.12066385136211e-51	0.0355151625458975	3.29826848802349e-47	WARS2_pos	up	AUCell	AIFM1, CASP6, PARP1, RIPK1, RIPK3, TP53, TSPO, ZBP1	0.0355151625458975
GOBP-POSITIVE-REGULATION-OF-INTRINSIC-APOPTOTIC-SIGNALING-PATHWAY	2.41430158245367e-139	0.0354568107187435	3.75496325119019e-135	WARS2_pos	up	AUCell	ADCY10, BAD, BAX, BBC3, BCAP31, BCL2L11, BCLAF1, BECN1, BID, BOK, CAV1, DDIT3, DNM1L, EIF5A, FBXW7, FIS1, FLCN, IL19, IL20RA, LCK, MCL1, MMP2, MSX1, MYC, NACC2, NCK1, NCK2, NKX3-1, NOX1, NUPR1, PARK7, PIAS4, PLAGL2, PLEKHF1, PMAIP1, PRKRA, PTPN2, RAD9A, RIPK3, RNF183, RPL26, RPS3, RPS7, S100A8, S100A9, SERINC3, SFPQ, SIAH1, SIRT1, SKIL, SOD1, STYXL1, TP53, UBB, VNN1	0.0354568107187435
GOMF-ENDOPEPTIDASE-ACTIVATOR-ACTIVITY	1.39765657345318e-63	0.0354329016448374	2.17377526869173e-59	WARS2_pos	up	AUCell	ADRM1, AIM2, APH1A, APH1B, CARD8, LGMN, NDUFA13, NLRC4, NLRP1, NLRP3, PSENEN, PSMD14, PSME1, PSME2, PSME3, ROCK2, SFRP2, TIMM50	0.0354329016448374
GOBP-RIBONUCLEOPROTEIN-COMPLEX-BIOGENESIS	1.10397689876441e-146	0.0354106446641419	1.71701527064828e-142	WARS2_pos	up	AUCell	AAR2, AATF, ABCE1, ABT1, ADAR, AGO1, AGO2, AGO3, AGO4, AK6, ATM, ATR, BMS1, BOP1, BRIX1, BUD13, BYSL, C1D, C1QBP, C1orf131, CD2BP2, CELF1, CELF2, CELF3, CELF4, CELF5, CELF6, CHD7, CINP, CLNS1A, CLP1, COIL, CRNKL1, CUL4A, CUL4B, DCAF13, DDX1, DDX10, DDX17, DDX18, DDX20, DDX21, DDX23, DDX27, DDX28, DDX31, DDX39B, DDX3X, DDX42, DDX46, DDX47, DDX49, DDX51, DDX52, DDX54, DDX56, DENR, DHX29, DHX30, DHX…	0.0354106446641419
GOBP-KETONE-CATABOLIC-PROCESS	3.7462569528786e-74	0.0354102349168413	5.82655343881209e-70	WARS2_pos	up	AUCell	ALDH8A1, CBR3, CYP4F11, CYP4F12, CYP4F2, HAGH, HSD17B6, KYNU, NQO2, OXCT1, PARK7, PNKD	0.0354102349168413
GOBP-POSITIVE-REGULATION-OF-PROTEIN-MATURATION	1.68461266245194e-102	0.035377964424913	2.62007807391151e-98	WARS2_pos	up	AUCell	ADAM8, ANGPTL8, ANXA2, ASTL, BAG2, CCBE1, CLEC3B, ENO1, F12, GSN, HPN, KLKB1, MMP14, MYH9, NKD2, NLRC4, PLGRKT, RHBDD1, S100A10, SOX4, SPON1, SRC, TFR2, TNP1, TNP2	0.035377964424913
GOMF-U1-SNRNA-BINDING	1.99816615945318e-34	0.0353491192682646	3.10774782779753e-30	WARS2_pos	up	AUCell	COIL, GEMIN5, ISG20, PRPF8, SNRNP70, SNRPA, SNRPB2, SNRPC	0.0353491192682646
GOBP-NEGATIVE-REGULATION-OF-CGAS-STING-SIGNALING-PATHWAY	1.01222141266439e-60	0.0352861840350367	1.57430796311692e-56	WARS2_pos	up	AUCell	AKT1, AURKB, BANF1, IRGM, LYPLAL1, PARP1, PCBP2, PPP6C, PRKDC, TREX1, ZDHHC18	0.0352861840350367
GOMF-NUCLEAR-EXPORT-SIGNAL-RECEPTOR-ACTIVITY	4.72638995633733e-68	0.0352768466179493	7.35095429909146e-64	WARS2_pos	up	AUCell	CALR, CSE1L, EIF4ENIF1, NUP214, RAN, RANBP17, XPO1, XPO4, XPO5, XPO6, XPO7	0.0352768466179493
GOBP-LATE-ENDOSOME-TO-GOLGI-TRANSPORT	7.34838172424258e-33	0.0352162245832625	1.14289380957145e-28	WARS2_pos	up	AUCell	GCC2, RAB7B, SGSM2, SNX12, SNX3	0.0352162245832625
GOBP-POSITIVE-REGULATION-OF-MRNA-PROCESSING	1.87399714224838e-110	0.0351864094102979	2.91462775533891e-106	WARS2_pos	up	AUCell	CDC73, CELF3, CELF4, CIRBP, CLNS1A, DAZAP1, DHX36, EIF1, EXOSC10, HMX2, HSPA8, NCBP1, NCBP2, NCL, NUP98, PRDX6, PRMT5, PRPF19, RBM3, RBMX, RBMXL1, RBMY1A1, RBMY1B, RBMY1D, RBMY1E, RBMY1F, RBMY1J, SF3B4, SLC39A5, SNRNP70, SNW1, STH, THRAP3, TRA2A, TRA2B, UPF1, UPF3A, UPF3B, WDR77	0.0351864094102979
GOBP-INTRACELLULAR-CORTICOSTEROID-RECEPTOR-SIGNALING-PATHWAY	3.46271551272493e-70	0.0351776218196776	5.38556143694108e-66	WARS2_pos	up	AUCell	ARID1A, CALR, CLOCK, CRY1, CRY2, JAK2, LMO3, NEDD4, NR3C1, PER1, PTGES3, YWHAH	0.0351776218196776
GOMF-DNA-BINDING-BENDING	6.24652364963491e-66	0.0351641467361776	9.71521823227718e-62	WARS2_pos	up	AUCell	FOXC1, FOXD1, FOXD4, FOXI1, FOXL1, HHEX, HMGA1, HMGA2, HMGB1, HMGB2, HMGB3, HMGB4, LEF1, SAP30L, TERF1, TOP1, TOP2A, TREX1	0.0351641467361776
GOBP-REGULATION-OF-TRANSLATION-INITIATION-IN-RESPONSE-TO-ENDOPLASMIC-RETICULUM-STRESS	2.52021303477384e-42	0.0351552624625444	3.91968733298376e-38	WARS2_pos	up	AUCell	DNAJC3, EIF2AK2, EIF2AK3, EIF2AK4, NCK1, NCK2, PPP1R15A, TMED2	0.0351552624625444
GOBP-NUCLEAR-BODY-ORGANIZATION	5.712139565107e-88	0.0351381918398448	8.88409066561093e-84	WARS2_pos	up	AUCell	AFF2, CELF3, DYRK3, ETS1, HABP4, HIPK2, NEAT1, PML, SERBP1, SF1, SRPK2, SUMO1, USP50, USPL1, VRK1, WRAP53, ZPR1	0.0351381918398448
GOMF-SIGNAL-RECOGNITION-PARTICLE-BINDING	5.57204952928973e-49	0.0351131302030918	8.66620863290432e-45	WARS2_pos	up	AUCell	DERL1, DERL2, DERL3, RHBDD2, SRP68, SRP72, SRP9, SRPRA	0.0351131302030918
GOBP-POSITIVE-REGULATION-OF-LAMELLIPODIUM-ASSEMBLY	3.38415281426116e-76	0.0351057128272821	5.26337287202037e-72	WARS2_pos	up	AUCell	ABI2, ACTR2, ACTR3, AKIRIN1, ARPC2, ATP7A, AUTS2, AVIL, BRK1, CDC42, CLRN1, CYFIP1, FRMD7, FSCN1, HSP90AA1, MSTN, MTOR, NCKAP1, OCLN, PIK3CA, PIK3R1, PLCE1, RAC1, RAC2, TWF2, WASF2, WNT1	0.0351057128272821
GOBP-REGULATION-OF-EPITHELIAL-CELL-PROLIFERATION-INVOLVED-IN-LUNG-MORPHOGENESIS	6.46150756909563e-47	0.0350423068321196	1.00495827222144e-42	WARS2_pos	up	AUCell	CDC42, FGF7, FGFR2, NFIB, SOX9, SRSF6, WNT2	0.0350423068321196
GOBP-REGULATION-OF-AMYLOID-FIBRIL-FORMATION	1.51235031288253e-60	0.0349962970543327	2.3521584416262e-56	WARS2_pos	up	AUCell	APOE, APP, CHRNA7, CLU, CRYAB, IAPP, LDLR, PFDN1, PFDN2, PFDN4, PFDN5, PFDN6, PSEN1, TREM2, USP8, VBP1	0.0349962970543327
GOMF-ANTIOXIDANT-ACTIVITY	3.05388302802336e-103	0.0349873883544081	4.74970427348474e-99	WARS2_pos	up	AUCell	ALB, ALOX5AP, APOA4, APOE, APOM, CAT, CLIC2, CP, CYGB, DUOX1, DUOX2, EPX, FABP1, GPX1, GPX2, GPX3, GPX4, GPX5, GPX6, GPX7, GPX8, GSR, GSTA1, GSTK1, GSTM2, GSTO1, GSTO2, GSTP1, GSTZ1, HBA1, HBA2, HBB, HBD, HBE1, HBG1, HBG2, HBM, HBQ1, HBZ, HP, IPCEF1, KDM3B, LPO, LTC4S, MB, MGST1, MGST2, MGST3, MPO, MT3, NQO1, NXN, PARK7, PRDX1, PRDX2, PRDX3, PRDX4, PRDX5, PRDX6, PTGES, PTGS1, PTGS2, PXDN, PXDNL, …	0.0349873883544081
GOCC-GAMMA-SECRETASE-COMPLEX	8.20633485085721e-31	0.0349714217850032	1.27633125935382e-26	WARS2_pos	up	AUCell	APH1A, APH1B, NCSTN, PSEN1, PSEN2, PSENEN, TMED10	0.0349714217850032
GOBP-SIGNAL-PEPTIDE-PROCESSING	1.74898411083857e-38	0.0349527407754115	2.72019498758723e-34	WARS2_pos	up	AUCell	CLN5, FURIN, HM13, IMMP1L, IMMP2L, PARL, PCSK5, SEC11A, SEC11C, SPCS1, SPCS2, SPCS3, SPPL3	0.0349527407754115
GOCC-PTW-PP1-PHOSPHATASE-COMPLEX	8.46623757346848e-34	0.0349186789635111	1.31675392980155e-29	WARS2_pos	up	AUCell	PPP1CA, PPP1CB, PPP1CC, PPP1R10, PPP1R12A, TOX4, WDR82	0.0349186789635111
GOMF-PHOSPHOLIPASE-INHIBITOR-ACTIVITY	5.48199081083102e-35	0.0349107990710033	8.52614030808549e-31	WARS2_pos	up	AUCell	ANGPTL3, ANXA1, ANXA2, ANXA3, ANXA4, ANXA5, APOC1, PDC, PINLYP, SCGB1A1, SNCA, SNCB	0.0349107990710033
GOBP-POSITIVE-REGULATION-OF-EPITHELIAL-CELL-PROLIFERATION-INVOLVED-IN-LUNG-MORPHOGENESIS	6.97219567751477e-38	0.0348988976177112	1.08438559372387e-33	WARS2_pos	up	AUCell	CDC42, FGF7, FGFR2, SRSF6, WNT2	0.0348988976177112
GOBP-POSITIVE-REGULATION-OF-SEQUESTERING-OF-CALCIUM-ION	1.02995514823368e-50	0.034858269838419	1.60188924204784e-46	WARS2_pos	up	AUCell	CALM1, CALM2, CALM3, CASQ2, CLIC2, FKBP1B, GSTM2, GSTO1, NTSR1, PKD2, RYR2, SRI, TGFB1, TRDN	0.034858269838419
GOCC-DENDRITE-TERMINUS	2.29384830027901e-77	0.0348347844282947	3.56762226142395e-73	WARS2_pos	up	AUCell	CDKL5, COBL, CYFIP1, HSP90AA1, HSP90AB1, IFT20, IFT52, IFT57, MAP2, PTCH1, SLC32A1, SRC, TAOK2	0.0348347844282947
GOBP-REGULATION-OF-TAU-PROTEIN-KINASE-ACTIVITY	7.3850814731145e-22	0.0347979561464827	1.1486017215135e-17	WARS2_pos	up	AUCell	C5AR1, HSP90AA1, IFNG, RB1	0.0347979561464827
GOMF-ASPARTIC-TYPE-ENDOPEPTIDASE-INHIBITOR-ACTIVITY	7.40904627050782e-47	0.0347520600467448	1.15232896645208e-42	WARS2_pos	up	AUCell	BIN1, CRB2, GAPDH, NLRP7, PRNP, SORL1, WFDC2	0.0347520600467448
GOBP-GENERATION-OF-PRECURSOR-METABOLITES-AND-ENERGY	2.65603655022503e-177	0.0347092597159096	4.13093364656499e-173	WARS2_pos	up	AUCell	AACS, ABCD1, ACACB, ACADM, ACADVL, ACAT1, ACO1, ACO2, ACOX1, ACSM1, ACSS3, ACTN3, ADCY10, ADGRF1, ADGRF5, ADIPOQ, ADPGK, ADRB3, ADSL, AGL, AIFM2, AK4, AKT1, AKT2, ALDH1L1, ALDH1L2, ALDOA, ALDOB, ALDOC, APP, ARL2, ASIP, ATG12, ATG2A, ATG2B, ATG3, ATP7A, AVP, AVPR1A, BID, BLOC1S1, BNIP3, BPGM, C2orf69, CAT, CBFA2T3, CCNB1, CDK1, CEBPA, CHCHD10, CHCHD2, CHCHD4, CHCHD5, CISD1, COA6, COL6A1, COMT, COQ…	0.0347092597159096
GOBP-POSITIVE-REGULATION-OF-MITOPHAGY-IN-RESPONSE-TO-MITOCHONDRIAL-DEPOLARIZATION	8.32425954688091e-43	0.0346752490581834	1.29467208732639e-38	WARS2_pos	up	AUCell	CDC37, HDAC6, HUWE1, MFN2, OPTN, PINK1, TOMM7, VDAC1, VPS13C	0.0346752490581834
GOBP-LYSOSOMAL-MEMBRANE-ORGANIZATION	1.88794486492863e-47	0.0346602664513955	2.93632064842349e-43	WARS2_pos	up	AUCell	ATP10B, CHMP1A, CHMP1B, CHMP2A, CHMP2B, CHMP3, CHMP4A, CHMP4B, CHMP4C, CHMP5, CHMP6, CHMP7, HSPA8, LAPTM4B, LAPTM5	0.0346602664513955
GOBP-REGULATION-OF-PROTEIN-K48-LINKED-UBIQUITINATION	6.96053392684796e-26	0.0346410693904993	1.08257184164266e-21	WARS2_pos	up	AUCell	BIRC2, GABARAP, NMI, PPIA, TCF25, TRIM44	0.0346410693904993
GOMF-CUPROUS-ION-BINDING	1.04856118461632e-33	0.0346406951518587	1.63082721043376e-29	WARS2_pos	up	AUCell	ATOX1, ATP7A, COX17, PARK7, PRNP, SNCA, SNCB, SNCG	0.0346406951518587
GOBP-ALTERNATIVE-MRNA-SPLICING-VIA-SPLICEOSOME	1.9757573633501e-110	0.0346153127134754	3.07289542721841e-106	WARS2_pos	up	AUCell	CDK13, CELF1, CELF2, CELF3, CELF4, CELF5, CELF6, DDX17, DDX5, DHX9, ESRP2, FMR1, HNRNPA1, HNRNPL, HNRNPM, HNRNPU, HNRNPUL1, HNRNPUL2, KHDRBS1, KHDRBS2, KHDRBS3, MAGOH, MYOD1, NCBP1, NCBP2, NOVA1, NOVA2, NSRP1, PQBP1, PTBP1, PUF60, RBFOX1, RBFOX2, RBFOX3, RBM11, RBM15, RBM15B, RBM17, RBM20, RBM24, RBM25, RBM4, RBM47, RBM5, RBM7, RBM8A, RBMX, RBMY1A1, RBPMS, RBPMS2, REST, RNPS1, RSRC1, SAP18, SCNM1…	0.0346153127134754
GOCC-CELL-SUBSTRATE-JUNCTION	4.86687391265139e-142	0.0346058321567996	7.5694489963467e-138	WARS2_pos	up	AUCell	ABCB4, ACTB, ACTC1, ACTG1, ACTN1, ACTN2, ACTN3, ACTN4, ACTR2, ACTR3, ADAM10, ADAM17, ADAM9, ADD1, ADGRB1, ADGRE5, AFAP1, AHNAK, AIF1L, AJUBA, AKAP12, ALCAM, ALKBH6, ALOX15B, AMBRA1, ANXA1, ANXA5, ANXA6, APBB1IP, ARF1, ARF6, ARHGAP22, ARHGAP24, ARHGAP26, ARHGAP31, ARHGEF2, ARHGEF7, ARL14EP, ARL2, ARMC5, ARPC1B, ARPC2, ARPC3, ARPC5, ARPC5L, ASAP3, ATAT1, ATP6V0A2, ATP6V0C, AVIL, B2M, BCAR1, BCAR3, …	0.0346058321567996
GOBP-NEURON-INTRINSIC-APOPTOTIC-SIGNALING-PATHWAY-IN-RESPONSE-TO-OXIDATIVE-STRESS	6.13343729832657e-88	0.0345605378017807	9.53933503008732e-84	WARS2_pos	up	AUCell	ADCY10, ATF4, CTNNB1, DAXX, FBXO7, FBXW7, FZD1, HIF1A, IL10, MAP3K5, MCL1, MMP2, NONO, PARK7, PARP1, PINK1, PRODH, PYCR1, TREM2, WNT1	0.0345605378017807
GOBP-ADHESION-OF-SYMBIONT-TO-HOST	4.19108175279943e-80	0.0345314311759565	6.51838945012896e-76	WARS2_pos	up	AUCell	ACE2, BPIFA1, CD209, CLEC4M, DPP4, GAS6, HSP90AB1, HSPD1, ICAM1, INHBB, LRRC15, LTF, SCARB1	0.0345314311759565
GOCC-SNO-S-RNA-CONTAINING-RIBONUCLEOPROTEIN-COMPLEX	2.37034658471905e-81	0.0344495760203478	3.68660004321354e-77	WARS2_pos	up	AUCell	DKC1, FBL, FBLL1, GAR1, LSM6, MPHOSPH10, NAF1, NHP2, NOP10, NOP56, NOP58, POP1, POP4, POP5, POP7, RPP25, RPP25L, RPP30, RPP38, RPP40, RRP9, SNRNP40, SNU13, TERC	0.0344495760203478
GOBP-REGULATION-OF-PLASMINOGEN-ACTIVATION	2.53179528614094e-49	0.03442629315237	3.93770120853501e-45	WARS2_pos	up	AUCell	ANXA2, CLEC3B, CPB2, CTSZ, ENO1, F12, HPN, PLAT, PLAU, PLAUR, PLGRKT, RUNX1, S100A10, SERPINE1, SERPINE2, SERPINF2, THBS1	0.03442629315237
GOBP-G-QUADRUPLEX-DNA-UNWINDING	2.44963583878092e-45	0.034361489543497	3.80991862005597e-41	WARS2_pos	up	AUCell	BLM, DDX11, DHX36, DHX9, DNA2, HNRNPA2B1, WRN	0.034361489543497
GOBP-FARNESYL-DIPHOSPHATE-METABOLIC-PROCESS	6.49126049888557e-41	0.0343343639503595	1.00958574539167e-36	WARS2_pos	up	AUCell	FDFT1, FDPS, GGPS1, HMGCS1, HMGCS2, PLPP6	0.0343343639503595
GOMF-RIBOSOMAL-SMALL-SUBUNIT-BINDING	8.81151321701793e-68	0.0343239284747589	1.3704546506428e-63	WARS2_pos	up	AUCell	ABCE1, CPEB2, DDX3X, DHX29, EIF1, EIF1B, ERAL1, G3BP1, LARP1, MTIF2, MTIF3, NME1, NPM1, PIM1, PTCD3, UNG, USP16	0.0343239284747589
GOBP-MAINTENANCE-OF-PROTEIN-LOCATION-IN-NUCLEUS	4.45421545796553e-99	0.0342794814906876	6.92764130177379e-95	WARS2_pos	up	AUCell	ARL2, ARL2BP, BARD1, BBS4, CDK5, CHCHD10, CIZ1, HNRNPU, MORC3, NR5A1, PARK7, PGR, PML, RANGAP1, SKP1, SP100, SUN1, SUN2, SUPT7L, SYNE1, TAF3, TAF8, TOPORS, TXN	0.0342794814906876
GOMF-RNA-POLYMERASE-III-TRANSCRIPTION-REGULATORY-REGION-SEQUENCE-SPECIFIC-DNA-BINDING	1.94474850698898e-57	0.0342751439580311	3.02466735291996e-53	WARS2_pos	up	AUCell	BRF1, BRF2, GTF3C5, MAF1, MTOR, PRDX5, SNAPC3, SNAPC4	0.0342751439580311
GOBP-RESPIRATORY-BURST-INVOLVED-IN-INFLAMMATORY-RESPONSE	3.50154710885069e-37	0.0342094803513158	5.44595621839548e-33	WARS2_pos	up	AUCell	DUSP10, GRN, INS, LBP, LIPA, NCF1, PRDX2, RPS19, S100A9, SLAMF8	0.0342094803513158
GOBP-POSITIVE-REGULATION-OF-MITOPHAGY	6.03835639846216e-67	0.0340823281012853	9.3914557065282e-63	WARS2_pos	up	AUCell	AMBRA1, CERS1, EIF2AK1, FBXO7, HIF1A, HTT, IRGM, NOD2, SLC25A4, SLC25A5, STUB1, UBE2A, VDAC1, VPS13D	0.0340823281012853
GOBP-ESTROUS-CYCLE	3.11164781458518e-77	0.0340404176836755	4.83954584602433e-73	WARS2_pos	up	AUCell	ADNP, CA12, CYP1B1, EGR1, HAS2, HSPA8, IGF1R, MDK, NCOA1, NCOR2, OPRK1, OPRL1, OXTR, PCNA, PTN, SLC26A6	0.0340404176836755
GOBP-NEGATIVE-REGULATION-OF-CELLULAR-RESPONSE-TO-OXIDATIVE-STRESS	9.49192678232907e-28	0.0340233011956968	1.47627937245564e-23	WARS2_pos	up	AUCell	NCOA7, OXR1, TBC1D24	0.0340233011956968
GOMF-RIBONUCLEOPROTEIN-COMPLEX-BINDING	8.1923881944645e-170	0.0340117222588665	1.27416213588506e-165	WARS2_pos	up	AUCell	ABCE1, BAG6, BOP1, C1QBP, CBX5, CCDC47, CD2BP2, CINP, CKAP5, CPEB1, CPEB2, CPEB3, CPEB4, CPSF6, CSDE1, DAPL1, DDX17, DDX3X, DDX5, DERL1, DERL2, DERL3, DHX29, DHX33, DHX9, DNAJC2, EEF2, EEFSEC, EIF1, EIF1B, EIF2A, EIF2S1, EIF3C, EIF3K, EIF4A3, EIF5A, EIF5A2, EIF5AL1, EIF6, ERAL1, ERI1, ETF1, EZH2, FMR1, G3BP1, GCN1, GEMIN4, GEMIN5, GTPBP4, GTPBP6, GUF1, HABP4, HNRNPU, HSPA5, IFIH1, IFRD2, IGHMBP2,…	0.0340117222588665
GOMF-BENZODIAZEPINE-RECEPTOR-BINDING	3.50343101665036e-23	0.0339852349883475	5.44888626019631e-19	WARS2_pos	up	AUCell	DBI, RIMBP3, RIMBP3B, RIMBP3C	0.0339852349883475
GOMF-MACROMOLECULE-TRANSMEMBRANE-TRANSPORTER-ACTIVITY	3.43053638663126e-107	0.0339438361801387	5.3355132421276e-103	WARS2_pos	up	AUCell	ABCA1, ABCC5, AP4M1, AZGP1, BLOC1S3, MCL1, PEX10, PEX12, PEX13, PEX14, PEX2, SEC61A1, SEC61A2, SEC61G, SEC63, SIDT1, SIDT2, SLC15A3, SLC15A4, TIMM17A, TIMM17B, TIMM22, TIMM23, TIMM23B, TMED10, TOMM20, TOMM20L, TOMM22, TOMM40, TOMM40L, TOMM7	0.0339438361801387
GOBP-MULTI-PASS-TRANSMEMBRANE-PROTEIN-INSERTION-INTO-ER-MEMBRANE	4.66687388097342e-38	0.0339323752772674	7.25838894707796e-34	WARS2_pos	up	AUCell	CCDC47, NCLN, NOMO1, NOMO2, NOMO3, TMCO1, TMEM147, WDR83OS	0.0339323752772674
GOCC-MULTI-PASS-TRANSLOCON-COMPLEX	4.66687388097342e-38	0.0339323752772674	7.25838894707796e-34	WARS2_pos	up	AUCell	CCDC47, NCLN, NOMO1, NOMO2, NOMO3, TMCO1, TMEM147, WDR83OS	0.0339323752772674
GOBP-REGULATION-OF-TRANSLATIONAL-INITIATION-IN-RESPONSE-TO-STRESS	1.1129637596442e-70	0.033884847740844	1.73099253537463e-66	WARS2_pos	up	AUCell	DNAJC3, EIF2AK1, EIF2AK2, EIF2AK3, EIF2AK4, EIF2S1, FECH, IMPACT, NCK1, NCK2, NPM1, PDIK1L, PPP1R15A, STK35, TMED2	0.033884847740844
GOBP-POSITIVE-REGULATION-BY-SYMBIONT-OF-ENTRY-INTO-HOST	1.12223855801778e-32	0.033868962812831	1.74541762928505e-28	WARS2_pos	up	AUCell	CD4, CD74, FURIN, HLA-DRB1, HMGB1, LGALS1, LGALS9, P4HB, SMPD1, TMPRSS2, TMPRSS4, TRIM11, TRIM21, TRIM38	0.033868962812831
GOBP-ISG15-PROTEIN-CONJUGATION	3.44818074999124e-18	0.0338378023191721	5.36295552046137e-14	WARS2_pos	up	AUCell	HERC5, ISG15, UBA7, UBE2E1, UBE2E2, UBE2L6	0.0338378023191721
GOBP-CYCLOOXYGENASE-PATHWAY	1.12294248790734e-38	0.0338058919466428	1.74651245144228e-34	WARS2_pos	up	AUCell	AKR1C3, CBR1, PTGDS, PTGES2, PTGES3, PTGIS, PTGS1, PTGS2, TBXAS1	0.0338058919466428
GOBP-NEGATIVE-REGULATION-OF-LIPOPROTEIN-METABOLIC-PROCESS	9.10047518944745e-26	0.0337840578154457	1.41539690621476e-21	WARS2_pos	up	AUCell	APOD, DBI, HHATL, ITGAV, ITGB3	0.0337840578154457
GOMF-DISULFIDE-OXIDOREDUCTASE-ACTIVITY	1.70224180371465e-79	0.0337683473530497	2.64749667731739e-75	WARS2_pos	up	AUCell	CCS, CHCHD4, CLIC3, DNAJC10, ERO1A, ERO1B, GFER, GLRX, GLRX2, GSR, GSTO1, GSTO2, NXN, P4HB, PDIA2, PDIA3, PDIA4, PDIA5, PDIA6, PGK1, QSOX1, QSOX2, SCO2, STAB1, STAB2, TMX1, TMX2, TMX3, TMX4, TXN, TXN2, TXNDC12, TXNDC17, TXNDC2, TXNDC5, TXNDC8, TXNL1, TXNRD1, TXNRD2, TXNRD3	0.0337683473530497
GOBP-POST-EMBRYONIC-CAMERA-TYPE-EYE-DEVELOPMENT	1.33633864208851e-39	0.0337429911105306	2.07840749004027e-35	WARS2_pos	up	AUCell	BAK1, BAX, BCL11B, FZD5, HMGN1, KDR, KLF4, VEGFA	0.0337429911105306
GOMF-DISACCHARIDE-BINDING	2.72912452863527e-15	0.0337206015626862	4.24460737938644e-11	WARS2_pos	up	AUCell	LGALS1, LGALS12, LGALS16, LGALS3, LGALS9	0.0337206015626862
GOBP-RESPONSE-TO-ODORANT	4.89160121934445e-28	0.0337191603167233	7.60790737644642e-24	WARS2_pos	up	AUCell	CFAP69, CNGB1, HSPA8, MMP14, SLC24A4	0.0337191603167233
GOBP-NEGATIVE-REGULATION-OF-MRNA-METABOLIC-PROCESS	2.15615034730744e-139	0.0336921469525674	3.35346063516726e-135	WARS2_pos	up	AUCell	A1CF, ANGEL2, APOBEC1, AXIN2, BAG4, BARD1, BOLL, C1QBP, CELF4, CIRBP, CSDE1, DAZ1, DAZ2, DAZ3, DAZ4, DAZL, DHX34, DHX9, DND1, DYRK1A, E2F1, EIF4ENIF1, ELAVL1, ELAVL4, FUS, FXR1, GDNF, HNRNPA0, HNRNPA2B1, HNRNPAB, HNRNPC, HNRNPD, HNRNPK, HNRNPU, IGF2BP1, IGF2BP2, IGF2BP3, IKBKE, IREB2, LARP1, LARP1B, LARP4B, MAPK14, MAPKAPK2, MEIOC, METTL14, METTL16, MYD88, NBAS, NOCT, NRDE2, PABPC1, PAIP1, PCBP4,…	0.0336921469525674
GOCC-CYTOSOLIC-PROTEASOME-COMPLEX	8.14573979874353e-36	0.0336802837247593	1.26690691089858e-31	WARS2_pos	up	AUCell	PSMC4, PSMC6, PSMD14, UBQLN4, UCHL5	0.0336802837247593
GOBP-PLASMINOGEN-ACTIVATION	1.22281725439118e-46	0.0336196681947127	1.9018476757546e-42	WARS2_pos	up	AUCell	ANXA2, APOH, CLEC3B, CPB2, CTSZ, DHCR24, ENO1, F11, F12, FGA, FGB, FGG, HPN, KLKB1, PGK1, PLAT, PLAU, PLAUR, PLGRKT, RUNX1, S100A10, SERPINE1, SERPINE2, SERPINF2, THBS1	0.0336196681947127
GOBP-REGULATION-OF-DENDRITIC-CELL-DIFFERENTIATION	2.37361891779916e-35	0.0335681562269941	3.69168950285303e-31	WARS2_pos	up	AUCell	AGER, CEBPB, FCGR2B, HLA-B, HLA-G, HMGB1, LGALS1, LGALS3, LGALS9, LILRB1, LILRB2, TMEM176A, TMEM176B, ZBTB46	0.0335681562269941
GOCC-ORGANELLE-ENVELOPE-LUMEN	4.47515775701084e-143	0.0334986227673071	6.96021285947897e-139	WARS2_pos	up	AUCell	AGK, AIFM1, AK2, AKT1, ALOX5, ALPL, APP, ARL2, ARL2BP, BCHE, BLOC1S1, CACYBP, CCAR1, CD2AP, CDC25C, CEP89, CHCHD10, CHCHD2, CHCHD4, CHCHD5, CHCHD7, CIAPIN1, CLPB, CMC4, COA4, COA6, COA7, COX17, COX19, CPOX, CYCS, DIABLO, FBXL4, FGR, FKBP10, GATM, GFER, GOLPH3, HAX1, HSD3B1, HSD3B2, HTRA2, IGF2R, IMMT, MICU1, MICU2, MYOC, NBR1, NDUFA8, NDUFB7, NDUFS1, NDUFS5, NLN, NME4, OMA1, OPA1, PANK2, PARK7, P…	0.0334986227673071
GOBP-ATF6-MEDIATED-UNFOLDED-PROTEIN-RESPONSE	8.06928350543739e-38	0.0334868497593574	1.25501566360068e-33	WARS2_pos	up	AUCell	ATF6, ATF6B, CREBZF, DDIT3, HSPA5, MBTPS1, MBTPS2, WFS1, XBP1	0.0334868497593574
GOBP-PROTEIN-LOCALIZATION-TO-CELL-LEADING-EDGE	4.79570134310297e-28	0.0334736963375641	7.45875429892805e-24	WARS2_pos	up	AUCell	CORO1B, EDNRA, OCLN, RAB13	0.0334736963375641
GOBP-REGULATION-OF-CELL-COMMUNICATION-BY-ELECTRICAL-COUPLING	4.45102707637119e-62	0.0334067494598055	6.92268241188012e-58	WARS2_pos	up	AUCell	ANK3, CALM1, CALM2, CALM3, CAMK2D, CASQ2, CAV1, GJA5, GJD3, HRC, IRX3, PDE4D, SLC8A1, SRI, TBX5, TRDN	0.0334067494598055
GOMF-UBIQUITIN-LIGASE-COMPLEX-SCAFFOLD-ACTIVITY	3.59235264884788e-36	0.0333974260461584	5.58718607475311e-32	WARS2_pos	up	AUCell	CUL1, CUL2, CUL3, CUL4A, DDB1, SKP1	0.0333974260461584
GOMF-DOUBLE-STRANDED-TELOMERIC-DNA-BINDING	9.22535249514395e-46	0.0333074534799886	1.43481907356974e-41	WARS2_pos	up	AUCell	APEX1, HMBOX1, PURA, RAD50, TERF1, TERF2, XRCC5, XRCC6, ZBTB48	0.0333074534799886
GOMF-MRNA-BINDING	2.02415943676228e-173	0.0332998951079367	3.14817517199637e-169	WARS2_pos	up	AUCell	A1CF, ACO1, ADARB1, AGO2, ALYREF, ANGEL2, APOBEC1, AQR, ARC, ATXN2, ATXN2L, AUH, BOLL, C1QBP, CALR, CAPRIN1, CARHSP1, CASC3, CCT5, CDC40, CELF1, CELF2, CELF3, CELF4, CELF5, CELF6, CHTOP, CIRBP, CLUH, CNBP, CPEB1, CPEB2, CPEB3, CPEB4, CPSF1, CPSF6, CPSF7, CRYZ, CSDC2, CSTF2, CSTF2T, CSTF3, DAZ1, DAZ2, DAZ3, DAZ4, DAZAP1, DAZL, DCP1A, DCP1B, DDX17, DDX19A, DDX19B, DDX20, DDX21, DDX23, DDX25, DDX39A…	0.0332998951079367
GOBP-POSITIVE-REGULATION-OF-ATP-BIOSYNTHETIC-PROCESS	2.13575924008896e-55	0.0332648886060405	3.32174634611035e-51	WARS2_pos	up	AUCell	ADCY10, ENO1, IL4, PID1, PINK1, PPARA, TMSB4X, TREM2, VCP	0.0332648886060405
GOBP-REGULATION-OF-SKELETAL-MUSCLE-CONTRACTION-BY-REGULATION-OF-RELEASE-OF-SEQUESTERED-CALCIUM-ION	7.94623674278507e-21	0.0332366666628133	1.23587820060536e-16	WARS2_pos	up	AUCell	CASQ1, DMD, FKBP1A, GSTM2, GSTO1	0.0332366666628133
GOBP-ASTRAL-MICROTUBULE-ORGANIZATION	4.59783595752766e-53	0.0332236809319082	7.15101426474277e-49	WARS2_pos	up	AUCell	CENPJ, CEP120, CLASP1, DLG1, EZR, KPNB1, LIMK2, NUMA1, RAB11A, TPPP	0.0332236809319082
GOCC-CORTICAL-GRANULE	2.7663464885889e-28	0.0332043690322905	4.30249869370232e-24	WARS2_pos	up	AUCell	ASTL, CALR, HEXB, MYH9, NLRP5, PADI6	0.0332043690322905
GOCC-F-ACTIN-CAPPING-PROTEIN-COMPLEX	2.18206999507019e-26	0.0332030183723564	3.39377346333267e-22	WARS2_pos	up	AUCell	ADD1, ADD2, CAPG, CAPZA1, CAPZA2, CAPZA3, CAPZB, MTPN	0.0332030183723564
GOMF-PYRUVATE-TRANSMEMBRANE-TRANSPORTER-ACTIVITY	9.64390337200469e-29	0.0331940816842526	1.49991629144789e-24	WARS2_pos	up	AUCell	MPC1, MPC2, SLC16A11, SLC16A3, SLC16A7	0.0331940816842526
GOBP-INTRINSIC-APOPTOTIC-SIGNALING-PATHWAY-IN-RESPONSE-TO-OXIDATIVE-STRESS	2.58957868280883e-135	0.0331799667960757	4.02757172537257e-131	WARS2_pos	up	AUCell	ADCY10, AKT1, ARL6IP5, ATF4, BAG5, BCL2, CTNNB1, CYP1B1, DAXX, DIABLO, FBXO7, FBXW7, FYN, FZD1, GATA4, GPX1, GSKIP, HIF1A, HSPB1, HTRA2, IL10, INS, JAK2, MAP2K4, MAP3K5, MAPK7, MCL1, MELK, MMP2, NFE2L2, NME5, NOL3, NONO, NOX1, P4HB, PARK7, PARP1, PDCD10, PDK1, PINK1, PML, PPIA, PRKCD, PRODH, PYCR1, SFPQ, SIRT1, SOD1, SOD2, STK24, STK25, TRAP1, TREM2, UBQLN1, VNN1, WNT1, ZNF622	0.0331799667960757
GOBP-LOW-DENSITY-LIPOPROTEIN-RECEPTOR-PARTICLE-METABOLIC-PROCESS	1.49131823279587e-20	0.033176169239385	2.31944724746741e-16	WARS2_pos	up	AUCell	ABCA2, ANXA2, APOE, FURIN, MYLIP, PCSK9	0.033176169239385
GOBP-REGULATION-OF-INTRINSIC-APOPTOTIC-SIGNALING-PATHWAY	9.07179548055897e-166	0.0331440039686562	1.41093635109134e-161	WARS2_pos	up	AUCell	ACKR3, ADCY10, AKT1, ARHGEF2, ARMC10, ATAD5, ATF4, BAD, BAG5, BAX, BBC3, BCAP31, BCL2, BCL2L1, BCL2L11, BCLAF1, BDKRB2, BECN1, BID, BOK, CAV1, CCAR2, CD44, CD74, CDKN2D, CLU, CREB3, CREB3L1, CTNNB1, CXCL12, CYLD, DAPK2, DDIAS, DDIT3, DDX3X, DNAJA1, DNM1L, EIF2AK3, EIF5A, ELL3, ENO1, EPO, ERP29, FBXO7, FBXW7, FCGR2B, FIGNL1, FIS1, FLCN, FYN, FZD1, GATA4, GPX1, GRINA, HDAC1, HELLS, HERPUD1, HIF1A, …	0.0331440039686562
GOBP-REGULATION-OF-MRNA-EXPORT-FROM-NUCLEUS	1.2754492405025e-43	0.0331025073141607	1.98370620375354e-39	WARS2_pos	up	AUCell	AKAP8L, ALKBH5, IWS1, NEAT1, NSUN2, SETD2, SUPT6H, THOC2, TPR, WNK1	0.0331025073141607
GOBP-RRNA-PSEUDOURIDINE-SYNTHESIS	3.28167863702396e-43	0.0330595506493681	5.10399478416336e-39	WARS2_pos	up	AUCell	DKC1, GAR1, NAF1, NHP2, NOP10, RPUSD1, RPUSD2, TSR3	0.0330595506493681
GOBP-NEGATIVE-REGULATION-OF-PROTEIN-UBIQUITINATION	2.01138712619668e-124	0.0330396777397325	3.12831039737369e-120	WARS2_pos	up	AUCell	ABL1, ADGRB1, AKT1, ARRB1, ARRB2, ATG5, BAG2, BAG5, BEX1, BEX2, BEX4, CAMLG, CAV1, CDK5, CEP63, CHP1, CRY1, DNAJA1, DTX3L, FBXO5, FYN, GCLC, GNL3L, GPS2, GTPBP4, HDAC8, HSPA1A, HSPA1B, ISG15, IVNS1ABP, KLHL40, LIMK1, MAD2L1, MAD2L2, N4BP1, NXN, OGT, PARK7, PARP10, PER2, PINX1, PLAA, PPIA, PRKCE, PRKCG, PRMT3, RPL11, RPL23, RPL5, RPS3, RPS7, SENP2, SH3RF2, SIRT7, SMAD7, SOX4, SPOPL, SPRY2, SQSTM1,…	0.0330396777397325
GOBP-POSITIVE-REGULATION-OF-NUCLEOTIDE-BINDING-DOMAIN-LEUCINE-RICH-REPEAT-CONTAINING-RECEPTOR-SIGNALING-PATHWAY	6.27920841793302e-23	0.0329894388510582	9.76605285241123e-19	WARS2_pos	up	AUCell	HSPA1A, HSPA1B, NAGK, SLC15A3, SLC15A4, SLC46A2, TLR4	0.0329894388510582
GOBP-AXO-DENDRITIC-PROTEIN-TRANSPORT	3.74561816717724e-61	0.0329505364201281	5.82555993541076e-57	WARS2_pos	up	AUCell	DLG2, HSPB1, KIF5A, KIF5B, KIF5C, MAP1A, MAPK8IP3, NETO1, RAB27B	0.0329505364201281
GOMF-CYCLASE-REGULATOR-ACTIVITY	1.68424898310397e-61	0.0329145441434365	2.61951244342161e-57	WARS2_pos	up	AUCell	ADGRV1, CALM1, CALM2, CALM3, GNAS, GNAZ, GRM7, GUCA1A, GUCA1B, GUCA1C, GUCA2A, GUCA2B, NCS1, RCVRN, RGS2	0.0329145441434365
GOCC-INTERCHROMATIN-GRANULE	1.48955047159861e-30	0.0328934730178823	2.31669784847731e-26	WARS2_pos	up	AUCell	CPSF6, SMC5, SMC6, SRSF2, TARDBP	0.0328934730178823
GOBP-REGULATION-OF-MIRNA-CATABOLIC-PROCESS	4.59486300624471e-33	0.0328349852141754	7.14639043361239e-29	WARS2_pos	up	AUCell	DNM3OS, LIN28B, MALAT1, NEAT1, PNPT1, XIST, ZC3H12A, ZSWIM8	0.0328349852141754
GOMF-TRANSCRIPTION-REGULATOR-ACTIVATOR-ACTIVITY	7.72067442428331e-33	0.0328192697397013	1.20079649320878e-28	WARS2_pos	up	AUCell	DDIT3, HIF1A, JMJD6, MBTPS2, NOTCH1, PARP1	0.0328192697397013
GOMF-U3-SNORNA-BINDING	8.27617567571477e-41	0.0328088908393082	1.28719360284392e-36	WARS2_pos	up	AUCell	BMS1, DHX37, ISG20, PRKDC, RRP9, SNU13, TBL3, TSR1, XRCC5	0.0328088908393082
GOBP-REGULATION-OF-NUCLEAR-TRANSCRIBED-MRNA-POLY-A-TAIL-SHORTENING	6.37842275711846e-43	0.0327993409826575	9.92036091414633e-39	WARS2_pos	up	AUCell	AGO2, BTG2, CNOT1, CNOT7, CPEB3, EIF4ENIF1, PABPC1, POLR2G, TNRC6A, TNRC6B, TNRC6C, TOB1, ZFP36	0.0327993409826575
GOBP-REGULATION-OF-TRANSLATION-IN-RESPONSE-TO-ENDOPLASMIC-RETICULUM-STRESS	4.98402035543207e-52	0.0327497166768797	7.7516468588035e-48	WARS2_pos	up	AUCell	DDX3X, DNAJC3, EIF2AK2, EIF2AK3, EIF2AK4, EIF2S1, EIF4G1, NCK1, NCK2, PPP1R15A, SESN2, TMED2	0.0327497166768797
GOBP-GDP-MANNOSE-METABOLIC-PROCESS	1.37211398597506e-41	0.0327479644275149	2.13404888238702e-37	WARS2_pos	up	AUCell	DPM1, GMDS, GMPPB, GUK1, MPI, PMM1, PMM2	0.0327479644275149
GOBP-NEURAL-NUCLEUS-DEVELOPMENT	2.46982230017173e-147	0.0327243834806491	3.84131462345708e-143	WARS2_pos	up	AUCell	ACTB, ALDH1A3, ARX, ASCL1, ATF2, BASP1, BCL2, CALM1, CALM2, CALM3, CASP5, CCDC14, CDC42, CDK5R1, CDK5R2, CHRNB2, CKB, CNP, COX6B1, DYNLL1, FGF2, FGF9, FOXP2, G6PD, GLUD1, GNB4, HOXB1, HOXB2, HSPA5, INA, KCNC1, KCNC2, KCNE1, KIRREL3, MAOB, MAPKAP1, MBP, MECP2, NDRG2, NDUFS3, NFIB, NKX2-1, PADI2, PHOX2A, PHOX2B, PLP1, POTEE, RAD1, RHOA, S100A1, SCRIB, SEC16A, SEC24B, SIRT2, SUDS3, SYNGR3, SYPL2, TT…	0.0327243834806491
GOBP-REGULATION-OF-CELLULAR-RESPIRATION	2.33131534968552e-121	0.0327158761487865	3.62589476336589e-117	WARS2_pos	up	AUCell	ABCD1, ACTN3, AK4, ARL2, ATP7A, BNIP3, CBFA2T3, CHCHD4, CISD1, COX7A1, COX7A2, COX7A2L, DNAJC15, HIF1A, IDE, IFNAR1, IFNG, IFNLR1, IL10RB, IL4, ISCU, MLXIPL, NOS2, NUPR1, OPN3, PARK7, PIK3CA, PINK1, PNPT1, PPIF, PRDM16, PRELID1, RHOA, SHMT2, SLC25A23, SLC25A33, SNCA, TMEM135, TNF, TRAP1, TREX1, TRPV4, UQCC2, VCP	0.0327158761487865
GOMF-PROTEIN-DISULFIDE-ISOMERASE-ACTIVITY	5.65468295594733e-52	0.0326975783585626	8.79472840138488e-48	WARS2_pos	up	AUCell	CRELD1, CRELD2, ENOX1, ERP27, ERP29, ERP44, GLRX2, ITGB3, P4HB, PDIA2, PDIA3, PDIA4, PDIA5, PDIA6, PDILT, PIGK, QSOX1, QSOX2, TMX1, TMX3, TXNDC5	0.0326975783585626
GOMF-INTRAMOLECULAR-OXIDOREDUCTASE-ACTIVITY	1.40074563246574e-111	0.0326859347678976	2.17857968217396e-107	WARS2_pos	up	AUCell	CRELD1, CRELD2, CYP2S1, DCT, DDT, DDTL, EBP, EBPL, ECH1, ECHS1, ECI1, ECI2, EHHADH, ENOPH1, ENOX1, ERP27, ERP29, ERP44, GLRX2, GPI, GSTA1, HPGDS, HSD3B1, HSD3B2, HYI, IDI1, IDI2, ITGB3, MIF, MPI, MRI1, P4HB, PDIA2, PDIA3, PDIA4, PDIA5, PDIA6, PDILT, PIGK, PTGDS, PTGES, PTGES2, PTGES3, PTGIS, QSOX1, QSOX2, RPIA, SREBF2, TBXAS1, TMX1, TMX3, TPI1, TXNDC5	0.0326859347678976
GOBP-NEGATIVE-REGULATION-OF-CELL-CELL-ADHESION-MEDIATED-BY-CADHERIN	5.25602309921543e-49	0.0326235423231667	8.17469272620976e-45	WARS2_pos	up	AUCell	BMP6, EPCAM, MAD2L2, NOTCH1, NOTCH4, PLG, PPM1F, RGCC, VEGFA	0.0326235423231667
GOBP-ACTIVATION-OF-CYSTEINE-TYPE-ENDOPEPTIDASE-ACTIVITY	1.35433040790398e-53	0.0325831391858414	2.10639008341305e-49	WARS2_pos	up	AUCell	ASPH, BAD, BAK1, CASP8, CYFIP2, FADD, GRIN2A, IFI16, LGMN, NLRC4, PERP, RIPK2, TBC1D10A	0.0325831391858414
GOCC-ARYL-HYDROCARBON-RECEPTOR-COMPLEX	4.08445586882803e-42	0.0325396354509927	6.35255421278824e-38	WARS2_pos	up	AUCell	AHR, AHRR, AIP, ARNT, ARNT2, HSP90AB1	0.0325396354509927
GOBP-REGULATION-OF-LOW-DENSITY-LIPOPROTEIN-PARTICLE-CLEARANCE	1.2613013880668e-76	0.0325229529843674	1.96170204886029e-72	WARS2_pos	up	AUCell	ABCC8, ANXA2, APOC3, CNPY2, CSK, FGF21, HNRNPK, IL19, KHSRP, LDLR, LDLRAP1, MYLIP, NR1H4, PCSK9, TREM2	0.0325229529843674
GOBP-DGMP-METABOLIC-PROCESS	4.8529392523018e-36	0.0324816820386173	7.54777641910499e-32	WARS2_pos	up	AUCell	GDA, GUK1, NT5C, NT5C1A, NT5C2, XDH	0.0324816820386173
GOBP-REGULATION-OF-HYDROGEN-PEROXIDE-MEDIATED-PROGRAMMED-CELL-DEATH	5.01152590430289e-57	0.0324558800814057	7.79442623896228e-53	WARS2_pos	up	AUCell	DDR2, FOXO3, FOXP1, HGF, MET, PARK7, PAWR, PINK1, TRAP1	0.0324558800814057
GOBP-POST-EMBRYONIC-EYE-MORPHOGENESIS	9.87003520924343e-38	0.0324497275244426	1.53508657609363e-33	WARS2_pos	up	AUCell	BAK1, BAX, EFEMP1, FBN1, HMGN1, KDR, MFAP2	0.0324497275244426
GOBP-MITOCHONDRIAL-TRANSLATION	4.2392461848755e-139	0.0324441403720718	6.59329959133687e-135	WARS2_pos	up	AUCell	AARS2, ALKBH1, AURKAIP1, C1QBP, CDK5RAP1, CHCHD1, COA3, DAP3, DARS2, EARS2, FASTKD2, FASTKD3, GADD45GIP1, GATB, GATC, GFM1, GFM2, IARS2, LARS2, LRPPRC, MALSU1, METTL8, MPV17L2, MRPL1, MRPL10, MRPL11, MRPL12, MRPL13, MRPL14, MRPL15, MRPL16, MRPL17, MRPL18, MRPL19, MRPL2, MRPL20, MRPL21, MRPL22, MRPL23, MRPL24, MRPL27, MRPL28, MRPL3, MRPL30, MRPL32, MRPL33, MRPL34, MRPL35, MRPL36, MRPL37, MRPL38, M…	0.0324441403720718
GOBP-CAP-DEPENDENT-TRANSLATIONAL-INITIATION	3.21790474291903e-38	0.0324340644908306	5.00480724666197e-34	WARS2_pos	up	AUCell	EIF3D, EIF4G1, MIF4GD, NCBP1, NCBP2, NCK1, SLBP	0.0324340644908306
GOBP-MEMBRANE-TO-MEMBRANE-DOCKING	5.7975113545516e-21	0.032254729522258	9.01686940973411e-17	WARS2_pos	up	AUCell	EZR, ICAM1, MSN, ROCK1, VCAM1	0.032254729522258
GOMF-1-ACYLGLYCEROPHOSPHOCHOLINE-O-ACYLTRANSFERASE-ACTIVITY	3.23989480321358e-48	0.0322366290212122	5.03900838743807e-44	WARS2_pos	up	AUCell	LPCAT1, LPCAT2, LPCAT3, LPCAT4, MBOAT1, MBOAT2, PRDX6	0.0322366290212122
GOBP-POSITIVE-REGULATION-OF-KERATINOCYTE-APOPTOTIC-PROCESS	5.63447257434834e-31	0.032233917038175	8.76329519488397e-27	WARS2_pos	up	AUCell	GSN, PIAS4, SAV1, SFRP4	0.032233917038175
GOBP-NEGATIVE-REGULATION-OF-NUCLEAR-TRANSCRIBED-MRNA-CATABOLIC-PROCESS-NONSENSE-MEDIATED-DECAY	1.00949987325478e-51	0.0322328936891378	1.57007515287317e-47	WARS2_pos	up	AUCell	A1CF, APOBEC1, DHX34, HNRNPAB, NBAS, PABPC1, SECISBP2, UPF3A	0.0322328936891378
GOBP-POSITIVE-REGULATION-OF-DNA-DAMAGE-RESPONSE-SIGNAL-TRANSDUCTION-BY-P53-CLASS-MEDIATOR-RESULTING-IN-TRANSCRIPTION-OF-P21-CLASS-MEDIATOR	3.58122902925069e-18	0.0322319784265812	5.5698855091936e-14	WARS2_pos	up	AUCell	ING4, PYHIN1, RPL26, ZNF385A, ZNHIT1	0.0322319784265812
GOBP-PROTEIN-INSERTION-INTO-MITOCHONDRIAL-INNER-MEMBRANE	1.61045818129404e-32	0.0322048577911934	2.50474560936662e-28	WARS2_pos	up	AUCell	AGK, NDUFA13, ROMO1, TIMM10, TIMM10B, TIMM13, TIMM22, TIMM8A, TIMM8B, TIMM9, TRMT10B	0.0322048577911934
GOCC-COPI-VESICLE-COAT	6.0191532625004e-51	0.0321969199875063	9.36158906916688e-47	WARS2_pos	up	AUCell	ARCN1, COPA, COPB1, COPB2, COPE, COPG1, COPG2, COPZ1, COPZ2, SCYL1, TMED3, TMED7	0.0321969199875063
GOMF-ACETYL-COA-C-ACYLTRANSFERASE-ACTIVITY	2.80793224662206e-33	0.0321702341284582	4.36717702317129e-29	WARS2_pos	up	AUCell	ACAA1, ACAA2, ACAT1, ACAT2, HADHA, HADHB, SCP2	0.0321702341284582
GOBP-POSITIVE-REGULATION-OF-ATP-DEPENDENT-ACTIVITY	3.96559144884633e-112	0.0321469061348362	6.16768438039069e-108	WARS2_pos	up	AUCell	AHSA1, ALDOB, ATP1B1, ATP1B2, ATP1B3, ATP2A1, CHTOP, DHX9, DNAJB1, DNAJB11, DNAJB2, DNAJC10, DNAJC24, DNAJC9, FGF10, FXYD2, GABARAPL2, HNRNPU, MSH2, MSH3, MSH6, MYBPC3, MYL3, MYL4, PFN1, PFN2, PLSCR1, POT1, RGN, SETMAR, SSBP1, TNNT2, TNNT3, TOR1AIP1, TOR1AIP2, TPM1, UHRF1, VMP1	0.0321469061348362
GOBP-RESPONSE-TO-VITAMIN-E	2.94991581738597e-34	0.0321254488274152	4.5880040707804e-30	WARS2_pos	up	AUCell	ALAD, BECN1, CAT, COL1A1, FKBP1B, GPX1, IGF1R, LEP, SRSF2	0.0321254488274152
GOBP-REGULATION-OF-ALTERNATIVE-MRNA-SPLICING-VIA-SPLICEOSOME	3.60448930584964e-102	0.0320908634692082	5.60606221738794e-98	WARS2_pos	up	AUCell	CELF1, CELF2, CELF3, CELF4, CELF5, CELF6, DDX17, DDX5, FMR1, HNRNPA1, HNRNPL, HNRNPU, KHDRBS1, KHDRBS2, KHDRBS3, MAGOH, MYOD1, NOVA1, NOVA2, NSRP1, PTBP1, PUF60, RBFOX1, RBFOX2, RBFOX3, RBM11, RBM15, RBM15B, RBM20, RBM24, RBM25, RBM4, RBM47, RBM5, RBM7, RBM8A, RBMX, RBMY1A1, RBPMS, RBPMS2, REST, RNPS1, SAP18, SMU1, SRRM4, SRSF12, SRSF2, SRSF6, THRAP3, TIA1, TRA2B, WTAP, YTHDC1, ZBTB7A	0.0320908634692082
GOMF-HISTONE-METHYLTRANSFERASE-BINDING	2.97147243398681e-61	0.0320873589188814	4.62153107657969e-57	WARS2_pos	up	AUCell	CBX1, CBX3, HSP90AB1, LCOR, LCORL, NOP56, PAXBP1, PHF1, PRDM1, PRDM12, PRDM4, WIZ, ZNF335	0.0320873589188814
GOCC-PROTON-TRANSPORTING-ATP-SYNTHASE-COMPLEX-COUPLING-FACTOR-F-O	0.765236539358616	0.0320789851159189	1	WARS2_pos	up	AUCell	MT-ATP6, MT-ATP8	0.0320789851159189
GOBP-REGULATION-OF-PEPTIDYL-SERINE-DEPHOSPHORYLATION	2.46539951853495e-35	0.0320649746800872	3.83443587117741e-31	WARS2_pos	up	AUCell	NCK1, NCK2, PPP1R15A, PPP1R15B, PPP1R16B, SWAP70, YWHAE	0.0320649746800872
GOBP-L-METHIONINE-SALVAGE-FROM-METHYLTHIOADENOSINE	4.83756309894579e-43	0.0320601821607819	7.52386188779039e-39	WARS2_pos	up	AUCell	ADI1, APIP, ENOPH1, MRI1, MTAP	0.0320601821607819
GOBP-BOX-C-D-SNORNP-ASSEMBLY	1.34119081353146e-43	0.0319737656456153	2.08595407228548e-39	WARS2_pos	up	AUCell	NUFIP1, PIH1D1, PIH1D2, RUVBL1, RUVBL2, SNU13, TAF9, ZNHIT3, ZNHIT6	0.0319737656456153
GOBP-NEGATIVE-REGULATION-OF-DNA-TEMPLATED-TRANSCRIPTION-INITIATION	6.79777486980596e-47	0.0319602564013896	1.05725792550092e-42	WARS2_pos	up	AUCell	CTNNBIP1, HEY2, HMGB1, MORC1, MYC, PCID2, THRA, ZNF451	0.0319602564013896
GOBP-VACUOLE-FUSION	2.10916312539014e-43	0.0319535276215058	3.28038140891928e-39	WARS2_pos	up	AUCell	CHMP1A, CHMP1B, CHMP2A, CHMP2B, CHMP3, CHMP4A, CHMP4B, CHMP4C, CHMP5, CHMP6, CHMP7, VPS16	0.0319535276215058
GOMF-RIBOSOME-BINDING	1.94054250989591e-146	0.0319060936053964	3.01812576564111e-142	WARS2_pos	up	AUCell	ABCE1, BAG6, C1QBP, CCDC47, CPEB1, CPEB2, CPEB3, CPEB4, CPSF6, DAPL1, DDX3X, DHX29, DHX33, DHX9, DNAJC2, EEF2, EIF1, EIF1B, EIF2A, EIF2S1, EIF3C, EIF3K, EIF5A, EIF5A2, EIF5AL1, EIF6, ERAL1, ERI1, ETF1, FMR1, G3BP1, GCN1, GEMIN5, GTPBP6, GUF1, HABP4, HSPA5, IFRD2, IGHMBP2, IMPACT, LARP1, LETM1, LETM2, LETMD1, LTN1, MALSU1, MRPS27, MRRF, MTIF2, MTIF3, MTOR, NAA10, NAA15, NAA16, NCLN, NDUFAB1, NEMF,…	0.0319060936053964
GOBP-ELASTIN-CATABOLIC-PROCESS	8.2176468205599e-09	0.0318910384839516	0.000127809061000168	WARS2_pos	up	AUCell	CELA1, CST3, CTSL, MMP12	0.0318910384839516
GOBP-RELEASE-OF-CYTOCHROME-C-FROM-MITOCHONDRIA	5.23797034723093e-114	0.031874440949924	8.14661528104827e-110	WARS2_pos	up	AUCell	AKT1, AVP, BAD, BAK1, BAX, BBC3, BCL2, BCL2A1, BCL2L1, BCL2L10, BCL2L11, BCL2L2, BID, BIK, BMF, BNIP3, BOK, CLU, DNM1L, FAM162A, FIS1, FXN, FZD9, GGCT, GHITM, GPER1, GPX1, HGF, HRK, IFI6, IGF1, LMNA, MCL1, MFF, MLLT11, MMP9, MOAP1, NOL3, OPA1, PARL, PDCD5, PINK1, PLAUR, PMAIP1, PPIF, PRELID1, PSMD10, PYCARD, SFN, SOD2, TIMM50, TNFSF10, TP53, TRIAP1	0.031874440949924
GOMF-SNORNA-BINDING	1.34754149813077e-69	0.0318500154945974	2.09583129204279e-65	WARS2_pos	up	AUCell	BMS1, BYSL, DDX21, DHX37, DKC1, GAR1, HEATR1, IMP3, IMP4, ISG20, NHP2, NOP10, NOP14, NOP56, NOP58, NUDT1, NUDT16, NUDT16L1, NUDT4, NUDT5, NUDT7, NUFIP1, PRKDC, RRP9, SDE2, SNU13, TBL3, TSR1, UTP6, WDR3, XRCC5	0.0318500154945974
GOBP-NEGATIVE-REGULATION-OF-VIRAL-LIFE-CYCLE	2.74595756075089e-63	0.0318423796637317	4.27078779423587e-59	WARS2_pos	up	AUCell	APCS, BST2, CH25H, CIITA, CSNK2B, FCN1, FCN3, GSN, IFITM1, IFITM2, IFITM3, IFNA2, LRRC15, LY6E, MID2, PPIA, PTX3, SNX3, TRIM10, TRIM11, TRIM15, TRIM25, TRIM26, TRIM31, TRIM5, TRIM59, TRIM8	0.0318423796637317
GOMF-APOLIPOPROTEIN-A-I-BINDING	3.65149759138843e-39	0.0318216765682862	5.67917420388643e-35	WARS2_pos	up	AUCell	ABCA1, HSPD1, LCAT, SCARB1, TREM2	0.0318216765682862
GOBP-PEPTIDYL-PROLINE-HYDROXYLATION-TO-4-HYDROXY-L-PROLINE	4.49240143126134e-38	0.0317195199414974	6.98703194604076e-34	WARS2_pos	up	AUCell	EGLN1, EGLN2, EGLN3, P4HA1, P4HA2, P4HA3, P4HB, P4HTM	0.0317195199414974
GOMF-PEPTIDYL-PROLINE-4-DIOXYGENASE-ACTIVITY	4.49240143126134e-38	0.0317195199414974	6.98703194604076e-34	WARS2_pos	up	AUCell	EGLN1, EGLN2, EGLN3, P4HA1, P4HA2, P4HA3, P4HB, P4HTM	0.0317195199414974
GOBP-POSITIVE-REGULATION-OF-HELICASE-ACTIVITY	3.62382811986732e-37	0.0316814358382838	5.63613987482964e-33	WARS2_pos	up	AUCell	CHTOP, MSH2, MSH3, MSH6, POT1, SSBP1	0.0316814358382838
GOBP-APOPTOTIC-MITOCHONDRIAL-CHANGES	5.41342118536131e-152	0.0316740800839024	8.41949396959245e-148	WARS2_pos	up	AUCell	ACAA2, AIFM2, AKT1, ATF2, ATG3, ATP2A1, AVP, BAD, BAK1, BAX, BBC3, BCL2, BCL2A1, BCL2L1, BCL2L10, BCL2L11, BCL2L2, BID, BIK, BLOC1S2, BMF, BNIP3, BNIP3L, BOK, CAMK2A, CCAR2, CHCHD10, CLU, DNM1L, ERBB4, EYA2, FAM162A, FIS1, FXN, FZD9, GCLC, GCLM, GGCT, GHITM, GPER1, GPX1, GSK3A, GSK3B, HGF, HIP1R, HK2, HRK, HSPA1A, HSPD1, IER3, IFI6, IFIT2, IGF1, JTB, LMNA, MCL1, MFF, MLLT11, MMP9, MOAP1, MPV17L, …	0.0316740800839024
GOBP-ACTIN-FILAMENT-SEVERING	9.72930135117649e-51	0.0316307634399387	1.51319823914848e-46	WARS2_pos	up	AUCell	AVIL, CAPG, CFL1, CFL2, DSTN, FLII, FMNL1, GMFB, GMFG, GSN, MYH9, SCIN, SRGAP2, SVIL, VIL1, VILL	0.0316307634399387
GOBP-ONCOGENE-INDUCED-CELL-SENESCENCE	1.44957859415421e-39	0.0315771849896702	2.25452958748804e-35	WARS2_pos	up	AUCell	CDKN1A, HMGA1, HMGA2, HRAS, PML, SPI1	0.0315771849896702
GOBP-FRUCTOSE-1-6-BISPHOSPHATE-METABOLIC-PROCESS	5.64453538496318e-40	0.0315625877278584	8.77894588423323e-36	WARS2_pos	up	AUCell	ALDOA, ALDOB, ALDOC, FBP1, FBP2, IFNG, PFKL, PFKM, PFKP	0.0315625877278584
GOBP-REGULATION-OF-RNA-SPLICING	2.89320743107835e-139	0.0315494649714661	4.49980551755616e-135	WARS2_pos	up	AUCell	AFF2, AHNAK, AHNAK2, AKAP17A, ATXN7, ATXN7L3, BRDT, C1QBP, CCNL1, CCNL2, CELF1, CELF2, CELF3, CELF4, CELF5, CELF6, CIRBP, CLK1, CLK2, CLK3, CLK4, CLNS1A, CWC22, DAZAP1, DDX17, DDX5, DYRK1A, EIF1, ENY2, ERN1, ESRP1, ESRP2, EXOSC10, FAM50A, FASTK, FMR1, FUS, GRSF1, HABP4, HMX2, HNRNPA1, HNRNPA2B1, HNRNPF, HNRNPH1, HNRNPH2, HNRNPH3, HNRNPK, HNRNPL, HNRNPLL, HNRNPU, HOXB-AS3, HSPA1A, HSPA8, ILDR1, IL…	0.0315494649714661
GOBP-PEPTIDE-ANTIGEN-ASSEMBLY-WITH-MHC-PROTEIN-COMPLEX	1.44007866948083e-14	0.0314815020902799	2.23975435464353e-10	WARS2_pos	up	AUCell	B2M, CALR, HLA-A, HLA-DMA, HLA-DMB, HLA-DOA, HLA-DOB, HLA-DPA1, HLA-DPB1, HLA-DQA1, HLA-DQA2, HLA-DQB1, HLA-DQB2, HLA-DRA, HLA-DRB1, HLA-DRB5, PDIA3, TAPBP, TAPBPL	0.0314815020902799
GOBP-POSITIVE-REGULATION-OF-PEPTIDYL-LYSINE-ACETYLATION	3.41249481129249e-44	0.0314785666210012	5.30745318000322e-40	WARS2_pos	up	AUCell	DIP2A, DIP2B, PML, PRKAA1, PRKAA2, SOX4	0.0314785666210012
GOBP-NEGATIVE-REGULATION-BY-HOST-OF-VIRAL-PROCESS	6.66912461283318e-73	0.0314735910076503	1.03724895103394e-68	WARS2_pos	up	AUCell	APCS, APOBEC3H, CCL8, CCNK, EIF2AK4, LTF, NUCKS1, PSMC3, PTX3, SMC5, SMC6, VAPA, ZBED1, ZC3H12A	0.0314735910076503
GOMF-ATP-TRANSMEMBRANE-TRANSPORTER-ACTIVITY	4.91563930451921e-77	0.0314684599590674	7.64529381031873e-73	WARS2_pos	up	AUCell	ANKH, PANX1, SLC17A9, SLC25A17, SLC25A23, SLC25A24, SLC25A25, SLC25A31, SLC25A4, SLC25A41, SLC25A42, SLC25A5, SLC25A6, SLC35B1	0.0314684599590674
GOBP-POSITIVE-REGULATION-OF-PYROPTOSIS	1.45936692047351e-09	0.0314612516022805	2.26975337141244e-05	WARS2_pos	up	AUCell	CASP3, GBP1, GBP2, GBP3, GBP5	0.0314612516022805
GOMF-RNA-DIRECTED-DNA-POLYMERASE-ACTIVITY	2.75255524180327e-56	0.031410329785485	4.28104916757663e-52	WARS2_pos	up	AUCell	DKC1, POLQ, PTGES3, TEP1, TERC, TERF1, TERF2, TERT	0.031410329785485
GOBP-MYOTUBE-DIFFERENTIATION-INVOLVED-IN-SKELETAL-MUSCLE-REGENERATION	7.07722700091812e-35	0.0314073807808704	1.1007211154528e-30	WARS2_pos	up	AUCell	BCL9, CD81, CD9, KLF5, MYOD1, PTGFRN, TMEM182	0.0314073807808704
GOBP-PROTEIN-LOCALIZATION-TO-PLASMA-MEMBRANE-RAFT	1.90982613611384e-27	0.0313968204154364	2.97035258949786e-23	WARS2_pos	up	AUCell	ATP1B1, CAV1, FLOT2, MYADM, UMOD	0.0313968204154364
GOBP-POST-CHAPERONIN-TUBULIN-FOLDING-PATHWAY	7.40082618899736e-41	0.0313396516622102	1.15105049717476e-36	WARS2_pos	up	AUCell	RP2, TBCA, TBCB, TBCC, TBCD, TBCE, TBCEL	0.0313396516622102
GOBP-REGULATION-OF-PROTEIN-EXPORT-FROM-NUCLEUS	1.74761746743726e-102	0.0313237724992742	2.71806944710517e-98	WARS2_pos	up	AUCell	ANP32B, BAG3, BARD1, CAMK1, CDK5, CHCHD4, CTDSPL2, EMD, FRAT1, FRAT2, GAS6, GSK3B, IFI27, IL1B, MDM2, PARK7, PPM1A, PRKACA, PRKD1, PRPF4B, PTPN11, PTPN14, RANGAP1, RAPGEF3, RBM22, SFN, SIRT6, SIRT7, SP100, TPR, TXN, UHMK1, XPO1, XPO4, YWHAE	0.0313237724992742
GOCC-INTERCELLULAR-CANALICULUS	4.85193496424592e-47	0.0313020499092175	7.54621444989167e-43	WARS2_pos	up	AUCell	ABCB11, ABCB4, ABCC2, DPP4, MTDH, STARD10	0.0313020499092175
GOBP-TRANSCRIPTION-ELONGATION-BY-RNA-POLYMERASE-I	1.42468524308504e-34	0.0312496878244201	2.21581295857017e-30	WARS2_pos	up	AUCell	ERCC2, ERCC6, GTF2H5, POLR1D, POLR1E, POLR2E	0.0312496878244201
GOBP-LABYRINTHINE-LAYER-MORPHOGENESIS	1.0572839623148e-56	0.0312363534400397	1.64439374658821e-52	WARS2_pos	up	AUCell	ADM, BMP5, BMP7, DNAJB6, FGFR2, FZD5, GCM1, GJB5, GRB2, GRHL2, IL10, LEF1, NCOA1, RSPO3, SOCS3, SPINT1, SPINT2, ST14, TMED2, WNT7B, ZFP36L1	0.0312363534400397
GOBP-NEGATIVE-REGULATION-OF-PROTEIN-DEPHOSPHORYLATION	3.92069404784759e-86	0.0312342499209004	6.09785545261736e-82	WARS2_pos	up	AUCell	ARPP19, BOD1, CRY2, ENSA, GSK3B, IKBKB, LGALS3, MASTL, MFHAS1, MGAT5, NCKAP1L, PPP1R14D, PPP1R15A, PPP1R16B, PPP1R1B, PPP1R8, PPP4R4, ROCK1, ROCK2, STYXL1, SWAP70, TIPRL, TNF, YWHAB, YWHAE	0.0312342499209004
GOMF-NEDD8-TRANSFERASE-ACTIVITY	2.10685978994611e-32	0.0312036588593071	3.27679903130319e-28	WARS2_pos	up	AUCell	AKTIP, MDM2, RBX1, RNF7, UBA3, UBE2F, UBE2M	0.0312036588593071
GOBP-DTMP-METABOLIC-PROCESS	1.85097995794664e-20	0.0311981242300091	2.87882912859441e-16	WARS2_pos	up	AUCell	DUT, NT5C, SHMT1, TYMP, TYMS, UPP1	0.0311981242300091
GOCC-EXON-EXON-JUNCTION-COMPLEX	1.77844071531089e-56	0.0311422058079651	2.76600884452303e-52	WARS2_pos	up	AUCell	ALYREF, CASC3, CCDC9, EIF4A3, MAGOH, MAGOHB, PNN, PYM1, R3HCC1L, RBM8A, RNPS1, SAP18, SMG6, SRSF1, TDRD3, THRAP3, UPF1, UPF2, UPF3A, UPF3B	0.0311422058079651
GOMF-5-DEOXYRIBOSE-5-PHOSPHATE-LYASE-ACTIVITY	3.74813963541729e-45	0.0311194755761768	5.82948157496451e-41	WARS2_pos	up	AUCell	HMGA2, POLB, POLG, POLL, POLQ, XRCC5, XRCC6	0.0311194755761768
GOBP-NEGATIVE-REGULATION-OF-INTRINSIC-APOPTOTIC-SIGNALING-PATHWAY	2.78815601044794e-139	0.031103789990402	4.33641904304968e-135	WARS2_pos	up	AUCell	ACKR3, AKT1, ARHGEF2, ARMC10, ATAD5, ATF4, BAG5, BCL2, BCL2L1, BDKRB2, BID, CCAR2, CD44, CD74, CDKN2D, CLU, CREB3, CREB3L1, CTNNB1, CXCL12, DDIAS, DDX3X, DNAJA1, ELL3, ENO1, EPO, FBXO7, FIGNL1, FYN, FZD1, GATA4, GPX1, GRINA, HDAC1, HELLS, HERPUD1, HIF1A, HSPA1A, HSPB1, HTRA2, HYOU1, IL10, ING2, INS, IVNS1ABP, KDM1A, LRRK2, MAGEA3, MAPK7, MAPK8IP1, MDM2, MIF, MMP9, MUC1, NDUFA13, NDUFS3, NFE2L2, N…	0.031103789990402
GOBP-VIRAL-RELEASE-FROM-HOST-CELL	3.3977212640966e-76	0.0310770512936299	5.28447588204944e-72	WARS2_pos	up	AUCell	ARL8B, CAV2, CHMP1A, CHMP1B, CHMP2A, CHMP2B, CHMP3, CHMP4A, CHMP4B, CHMP4C, CHMP5, CHMP6, CHMP7, DDB1, IST1, PC, PPIA, PPID, RAB7A, TRIM25, TRIM31, TRIM62, TSG101, VAPA, VPS37B, VPS4A, VPS4B, ZNF502	0.0310770512936299
GOMF-THREONINE-TYPE-PEPTIDASE-ACTIVITY	3.129249599318e-58	0.0310323466196674	4.86692190181929e-54	WARS2_pos	up	AUCell	ASRGL1, BACE1, GGT1, GGT5, GGT6, GGT7, GGTLC1, GGTLC2, GGTLC3, PRSS50, PSMB10, PSMB11, PSMB5, PSMB6, PSMB7, PSMB8, PSMB9, TASP1	0.0310323466196674
GOCC-ENDOPLASMIC-RETICULUM-QUALITY-CONTROL-COMPARTMENT	2.87684026610045e-42	0.0309684082491443	4.47434966586603e-38	WARS2_pos	up	AUCell	ASGR2, CALR, CANX, DERL1, EDEM1, EDEM2, EDEM3, ERLEC1, ERN2, FBXO6, HERPUD1, MAN1B1, RHBDD1, SEC61B, SYVN1	0.0309684082491443
GOBP-CELLULAR-OXIDANT-DETOXIFICATION	9.16657608679162e-105	0.030961032099709	1.4256775787787e-100	WARS2_pos	up	AUCell	ALB, ALOX5AP, APOA4, APOE, APOM, ATP7A, BMP7, CAT, CCS, CD36, CLIC2, CP, CYGB, DHFR, DUOX1, DUOX2, EPX, FABP1, FANCC, FBLN5, GCH1, GPX1, GPX2, GPX3, GPX4, GPX5, GPX6, GPX7, GPX8, GSR, GSTA1, GSTK1, GSTM2, GSTO1, GSTO2, GSTP1, GSTZ1, HBA1, HBA2, HBB, HBD, HBE1, HBG1, HBG2, HBM, HBQ1, HBZ, HP, IPCEF1, KDM3B, LPO, LTC4S, MB, MGST1, MGST2, MGST3, MPO, MT3, NFE2L2, NNT, NOS3, NQO1, NXN, PARK7, PRDX1, …	0.030961032099709
GOMF-CELL-CELL-ADHESION-MEDIATOR-ACTIVITY	4.91724411132705e-100	0.0309298353669407	7.64778976634697e-96	WARS2_pos	up	AUCell	ANXA1, ANXA2, BAIAP2, BAIAP2L1, CD200, CD47, CDC42EP1, CLSTN3, CNN3, CNTN1, CNTN2, CNTN4, CNTN5, CNTN6, CXADR, DSC2, DSCAM, DSCAML1, DSG2, DSP, EMB, EPCAM, ESAM, GLDN, IGSF9, IZUMO1, JAM3, JUP, KRT18, LRRC4C, MYPN, NEXN, NFASC, NRCAM, NTNG1, PAK4, PALLD, PDLIM1, PDLIM5, PKP2, PKP3, PLXNB3, PPP1CA, RAB10, ROBO3, ROBO4, S100A11, SIRPA, STXBP6, TMIGD1, TMOD3, TRIM29	0.0309298353669407
GOBP-SPERM-EGG-RECOGNITION	1.15793526698386e-124	0.0309280582027513	1.80093672073999e-120	WARS2_pos	up	AUCell	ACR, ADAM18, ADAM2, ADAM32, ALDOA, ASTL, ATP8B3, B4GALT1, CCT2, CCT3, CCT4, CCT5, CCT7, CCT8, CD9, CLGN, CRISP1, DCST1, DCST2, FETUB, FOLR1, FOLR2, FOLR3, HSPA1L, IZUMO1, IZUMO1R, LY6K, OVGP1, PAEP, PCSK4, PRSS37, PRSS55, SPA17, SPACA3, SPACA4, SPAM1, SPESP1, SPPL2C, TCP1, TEX101, TMPRSS12, UBAP2L, VDAC2, ZAN, ZP1, ZP2, ZP3, ZP4, ZPBP, ZPBP2	0.0309280582027513
GOCC-NUCLEAR-STRESS-GRANULE	1.0323036446686e-37	0.0309031179049336	1.60554185855308e-33	WARS2_pos	up	AUCell	DHX9, HSF1, RBFOX1, SUMO1, SYMPK, TIA1	0.0309031179049336
GOMF-NF-KAPPAB-BINDING	9.92692403961009e-79	0.0308936080321112	1.54393449588056e-74	WARS2_pos	up	AUCell	AKAP8, ANKRD42, ANXA4, BCL10, BRMS1, CDK5RAP3, CDKN2A, COMMD6, COMMD7, CPNE1, EP300, FAF1, FOXP3, GSK3B, HDAC1, HDAC2, HDAC3, HIF1AN, MTDH, NFKBIA, NOTCH2, NPM1, PDCD11, PSMA6, RELA, RNF25, SETD6, TAF4B, TP53BP2	0.0308936080321112
GOBP-PROTEIN-IMPORT-INTO-MITOCHONDRIAL-MATRIX	1.00936182467754e-63	0.030853383171323	1.56986044592098e-59	WARS2_pos	up	AUCell	DNAJC15, DNAJC19, DNLZ, GRPEL1, GRPEL2, PAM16, ROMO1, TIMM17A, TIMM17B, TIMM21, TIMM23, TIMM23B, TIMM44, TIMM50, TOMM20, TOMM20L, TOMM40, TOMM40L, TOMM7	0.030853383171323
GOBP-POSITIVE-REGULATION-OF-TELOMERASE-ACTIVITY	1.79004393543424e-73	0.0308358246687676	2.78405533278087e-69	WARS2_pos	up	AUCell	ACD, AURKB, CCT2, CCT4, DKC1, GREM1, GRHL2, HMBOX1, KLF4, MAP2K7, MAP3K4, MAPK1, MAPK15, MAPK3, MAPKAPK5, MYC, NAF1, NEK2, NEK7, NVL, PARM1, PKIB, PNKP, POT1, PRKCQ, PTGES3, TCP1, TNKS, WRAP53, XRCC5	0.0308358246687676
GOCC-ANNULATE-LAMELLAE	1.29879030886137e-32	0.0308262356135613	2.02000856737209e-28	WARS2_pos	up	AUCell	BICD2, EIF5A, RANBP2, TNPO3, XPO1	0.0308262356135613
GOBP-RNA-SPLICING	3.04857986306621e-143	0.0308262020700611	4.74145626102687e-139	WARS2_pos	up	AUCell	AAR2, ACIN1, AFF2, AHNAK, AHNAK2, AKAP17A, AKAP8L, ALYREF, AQR, ARL6IP4, ARMC7, ARVCF, ATXN7, ATXN7L3, BCAS2, BRDT, BUD13, BUD31, C1QBP, C2orf49, C9orf78, CACTIN, CASC3, CCAR2, CCNL1, CCNL2, CD2BP2, CDC40, CDC5L, CDK12, CDK13, CELF1, CELF2, CELF3, CELF4, CELF5, CELF6, CIR1, CIRBP, CLASRP, CLK1, CLK2, CLK3, CLK4, CLNS1A, CLP1, COIL, CRIPT, CRNKL1, CTNNBL1, CWC15, CWC22, CWC25, CWC27, CWF19L1, CWF1…	0.0308262020700611
GOCC-NUCLEOCYTOPLASMIC-TRANSPORT-COMPLEX	4.17554429088858e-58	0.0306941608544809	6.494224035619e-54	WARS2_pos	up	AUCell	KPNA1, KPNA2, KPNA3, KPNA4, KPNA5, KPNA6, KPNA7, KPNB1, MYBBP1A, RAN, SNUPN, XPO5	0.0306941608544809
GOMF-COMPLEMENT-COMPONENT-C1Q-COMPLEX-BINDING	5.16064540948217e-47	0.030678971942311	8.02635180536762e-43	WARS2_pos	up	AUCell	APCS, C1QBP, C4A, CALR, CD93, CRP, MEGF10, PTX3	0.030678971942311
GOMF-CHONDROITIN-SULFATE-BINDING	1.28158464702226e-47	0.0306609245888761	1.99324860151373e-43	WARS2_pos	up	AUCell	ADGRE2, AGRN, DPYSL3, IMPG1, MDK, PTN, PTPRS, RTN4R, RTN4RL1	0.0306609245888761
GOBP-LEUKOCYTE-CHEMOTAXIS-INVOLVED-IN-INFLAMMATORY-RESPONSE	4.19131892280499e-44	0.0306326036922898	6.5187583206386e-40	WARS2_pos	up	AUCell	ALOX5, FFAR2, LBP, MDK, NINJ1, PTN, SLAMF1, SLAMF8	0.0306326036922898
GOBP-REGULATION-OF-ENDOPLASMIC-RETICULUM-STRESS-INDUCED-INTRINSIC-APOPTOTIC-SIGNALING-PATHWAY	5.54165176808658e-80	0.0306305587766971	8.61893099490507e-76	WARS2_pos	up	AUCell	BCL2L1, BCL2L11, BOK, CREB3, CREB3L1, EIF2AK3, ERP29, FCGR2B, GRINA, HERPUD1, HSPA1A, HYOU1, LRRK2, MAGEA3, NCK1, NCK2, OPA1, PARK7, PDX1, PMAIP1, PTPN1, PTPN2, RNF183, SERINC3, SIRT1, SYVN1, TMBIM6, TXNDC12, WFS1, XBP1	0.0306305587766971
GOMF-FATTY-ACID-DERIVATIVE-BINDING	1.0835411731629e-65	0.030628335664774	1.68523158662026e-61	WARS2_pos	up	AUCell	ACADL, ACADVL, ACBD3, ACBD4, ACBD5, ACBD6, ACBD7, ACOT7, DBI, ECI2, GCDH, HADHA, HSPA8, OXER1, PNPLA3, SCP2, SOAT1, SOAT2	0.030628335664774
GOMF-PRE-MRNA-BINDING	2.37168799074383e-91	0.0306128718993579	3.68868633200388e-87	WARS2_pos	up	AUCell	CELF1, CELF2, CELF3, CELF4, CELF5, DDX5, ELAVL4, EP300, ERI1, HNRNPA1, HNRNPA2B1, HNRNPL, HNRNPU, LSM1, PRPF39, PRPF8, PTBP1, RBM20, RBM22, RBM24, RBM4, RBM41, RBM7, RBPMS, RNPC3, RNU11, SLBP, SLU7, SNRPC, SOX9, SRSF2, SRSF3, SRSF6, TARBP2, TARDBP, TRA2B, U2AF1, U2AF1L4, U2AF2, WEE2-AS1, ZRSR2	0.0306128718993579
GOBP-RIBONUCLEOPROTEIN-COMPLEX-LOCALIZATION	1.61503677880244e-45	0.0305984364682355	2.51186670207143e-41	WARS2_pos	up	AUCell	AKAP8L, ALKBH5, IWS1, NEAT1, NSUN2, PRPF31, RIOK2, SETD2, SUPT6H, THOC2, TPR, WNK1	0.0305984364682355
GOBP-GLUTATHIONE-TRANSPORT	3.58155907004703e-45	0.0305885350267262	5.57039882164414e-41	WARS2_pos	up	AUCell	ABCC1, ABCC4, ABCC5, GJA1, MGST1, SLC13A3, SLC25A39, SLC25A40, SLC7A11	0.0305885350267262
GOBP-NEGATIVE-REGULATION-OF-EXTRACELLULAR-MATRIX-DISASSEMBLY	6.64923345061613e-09	0.030555867622908	0.000103415527857433	WARS2_pos	up	AUCell	CST3, DPP4, FAP, TGFB1	0.030555867622908
GOMF-SNRNA-BINDING	2.23031758109535e-87	0.0305440460393642	3.4688129338776e-83	WARS2_pos	up	AUCell	C9orf78, CCNT1, CCNT2, CDK9, CELF3, COIL, DDX21, DDX39B, EFTUD2, EIF5A, GEMIN5, HEXIM1, HEXIM2, HNRNPU, ISG20, LARP7, LSM10, LSM11, LSM2, LSM3, LSM4, LSM7, LSM8, MEPCE, METTL16, NCBP2, PRPF31, PRPF4, PRPF8, RBM22, RBM41, RBM7, RBMXL2, RBMXL3, RNPC3, SART3, SF3B3, SNRNP35, SNRNP70, SNRPA, SNRPA1, SNRPB2, SNRPC, SNRPD3, SNU13, TOE1, TUT1	0.0305440460393642
GOBP-ACTIN-NUCLEATION	3.55950462473961e-79	0.0305240608207623	5.53609754285751e-75	WARS2_pos	up	AUCell	ABI2, ACTR2, ACTR3, AP1AR, ARF1, ARFIP1, ARFIP2, ARPC1A, ARPC1B, ARPC2, ARPC3, ARPC4, ARPC5, ARPC5L, ARPIN, BRK1, CORO1A, CORO1B, CTNNA2, CYFIP1, DIAPH3, FCHSD2, FMN1, GMFB, GMFG, GSN, HIP1R, IQGAP2, JMY, LMOD1, LMOD2, LMOD3, MAGEL2, NCKAP1, PICK1, RNH1, SCIN, SPIRE1, SPIRE2, TRIM27, VIL1, WASF1, WASF2, WASF3, WHAMM, WIPF3	0.0305240608207623
GOMF-POTASSIUM-ION-BINDING	1.50282896297303e-67	0.0304451831630766	2.33734988611196e-63	WARS2_pos	up	AUCell	ACAT1, ADPRH, ATP1A1, ATP1A2, ATP4A, CPS1, DRG1, HDAC4, KCNA4, KCNJ11, PDXK, PKLR, PKM	0.0304451831630766
GOMF-ADENYLATE-CYCLASE-BINDING	5.01114033492877e-55	0.0304161113068901	7.79382656291472e-51	WARS2_pos	up	AUCell	ADCY2, ADCY5, ADCYAP1R1, ADRB2, AKAP12, AKAP5, AKAP6, CALM2, CALM3, CAP1, CAP2, GRIA1	0.0304161113068901
GOBP-RIBOSE-PHOSPHATE-BIOSYNTHETIC-PROCESS	1.0472963030668e-143	0.0304049036440826	1.6288599401598e-139	WARS2_pos	up	AUCell	ACACA, ACACB, ACAT1, ACLY, ACOT7, ACSBG1, ACSBG2, ACSF3, ACSL1, ACSL3, ACSL4, ACSL5, ACSL6, ACSS1, ACSS2, ADA, ADCY1, ADCY10, ADCY2, ADCY3, ADCY4, ADCY5, ADCY6, ADCY7, ADCY8, ADCY9, ADK, ADSL, AK1, AK2, AK3, AK4, AK5, ALDOA, AMPD1, AMPD2, AMPD3, APRT, ATIC, ATP6V0C, ATP6V1A, CAD, CDA, CMPK1, COASY, COX11, CTPS1, CTPS2, DCAKD, DCK, DHODH, DIP2A, DLAT, DLD, DNAJC30, ELOVL1, ELOVL2, ELOVL3, ELOVL4, …	0.0304049036440826
GOBP-CELLULAR-RESPONSE-TO-MANGANESE-ION	1.78795801680334e-45	0.0303859049489053	2.78081110353423e-41	WARS2_pos	up	AUCell	ATF4, ATP13A2, BACE1, EIF2AK3, EIF2S1, HSP90B1, LRRK2, SLFN14, TH	0.0303859049489053
GOBP-PROTEIN-PEPTIDYL-PROLYL-ISOMERIZATION	6.67216363300412e-72	0.0302840274702578	1.03772160984113e-67	WARS2_pos	up	AUCell	FKBP1A, FKBP1B, FKBP1C, FKBP4, FKBP5, NKTR, PIN1, PPIA, PPIAL4A, PPIAL4C, PPIAL4D, PPIAL4E, PPIAL4F, PPIAL4G, PPIB, PPIC, PPID, PPIE, PPIF, PPIG, PPIH, PPIL1, PPIL3, PPWD1	0.0302840274702578
GOBP-PRIMARY-MIRNA-PROCESSING	5.30974584554808e-62	0.0302769581335671	8.25824771358092e-58	WARS2_pos	up	AUCell	BMP4, DDX5, DGCR8, DROSHA, HNRNPA2B1, IL6, LIN28B, MECP2, METTL3, NCBP1, NCBP2, PUS10, SMAD1, SMAD2, SMAD3, SRRT, SRSF3, STAT3, TGFB1	0.0302769581335671
GOBP-RESPIRATORY-CHAIN-COMPLEX-III-ASSEMBLY	1.06406806001105e-42	0.0302746354998985	1.65494505373519e-38	WARS2_pos	up	AUCell	BCS1L, LYRM7, SLC25A33, TTC19, UQCC1, UQCC2, UQCC3, UQCRFS1	0.0302746354998985
GOBP-INTRACELLULAR-SPHINGOLIPID-HOMEOSTASIS	1.42064989477744e-23	0.0302701325480615	2.20953678134735e-19	WARS2_pos	up	AUCell	ABCA2, ORMDL1, ORMDL2, ORMDL3, RTN4	0.0302701325480615
GOBP-POSITIVE-REGULATION-OF-HEPATOCYTE-PROLIFERATION	2.15414550331131e-47	0.0302661404348603	3.35034250130008e-43	WARS2_pos	up	AUCell	CFLAR, FGF1, HPN, MDK, MED1, PTN, TNF, TNFAIP3, WNT3A, XBP1	0.0302661404348603
GOBP-POSITIVE-REGULATION-OF-VESICLE-FUSION	1.97456252862637e-37	0.0302591588539481	3.07103710077259e-33	WARS2_pos	up	AUCell	ANXA1, ANXA2, C2CD5, DOC2A, DOC2B, ERC2, PRRT2, SNCA, SYT1, SYT9	0.0302591588539481
GOBP-VIRAL-GENOME-REPLICATION	4.32679226237652e-129	0.0302544169487567	6.7294600056742e-125	WARS2_pos	up	AUCell	ADAR, ADARB1, AICDA, APOBEC3A, APOBEC3B, APOBEC3C, APOBEC3D, APOBEC3F, APOBEC3G, APOBEC3H, ATG16L1, ATG16L2, ATG5, BANF1, BCL2, BST2, BTBD17, CCL2, CCL5, CCL8, CCNK, CD209, CD28, CLEC4M, CNOT7, CTBP1, CTBP2, CXCL8, CXCR6, DDB1, DDX3X, DDX5, DDX56, DEK, EEF1A1, EIF2AK2, EIF2AK4, FAM111A, FBXL2, FKBP6, FMR1, GAS6, GBP7, HACD3, HMGA2, HSPA8, IFI16, IFI27, IFIH1, IFIT1, IFIT5, IFITM1, IFITM2, IFITM3,…	0.0302544169487567
GOCC-PERICHROMATIN-FIBRILS	5.73842274906973e-32	0.0302536574598481	8.92496890162816e-28	WARS2_pos	up	AUCell	CPSF6, DHX9, NUFIP1, SRSF2, TARDBP, TRIM24	0.0302536574598481
GOBP-REGULATION-OF-GUANYL-NUCLEOTIDE-EXCHANGE-FACTOR-ACTIVITY	2.08389453167522e-35	0.0302270299532392	3.24108116511447e-31	WARS2_pos	up	AUCell	CCPG1, EPHA4, GPSM1, MET, PBXIP1, STMN1	0.0302270299532392
GOMF-MINOR-GROOVE-OF-ADENINE-THYMINE-RICH-DNA-BINDING	3.2930003092032e-50	0.0302221824539048	5.12160338090373e-46	WARS2_pos	up	AUCell	HAND2, HMGA1, HMGA2, HNRNPD, KMT2A, LIN54, MAPT, MEF2C, PAX6	0.0302221824539048
GOBP-POSITIVE-REGULATION-OF-SUBSTRATE-ADHESION-DEPENDENT-CELL-SPREADING	3.30018375121843e-65	0.030205959784564	5.13277578827002e-61	WARS2_pos	up	AUCell	ABL1, APOA1, ARHGEF7, ARPC2, BRAF, C1QBP, CALR, CASS4, CDC42, CIB1, CRK, CRKL, CSPG5, DAB2, DOCK1, DOCK5, FERMT2, FGA, FGB, FGG, FLNA, HAS2, HTN1, ILK, ITGB3, LIMS1, LIMS2, MDK, MYADM, MYOC, NEDD9, NRP1, OLFM4, P4HB, PREX1, RAC1, RAC3, RREB1, S100A10, TESK1, TRIOBP, UNC13D	0.030205959784564
GOBP-POSITIVE-REGULATION-OF-EXOSOMAL-SECRETION	1.04193745070212e-45	0.0301522426573661	1.62052531707701e-41	WARS2_pos	up	AUCell	ATP13A2, CHMP2A, HGS, IFNG, PDCD6IP, RAB7A, SDC1, SDC4, SDCBP, SMPD3, SNF8, STAM, TSG101, VPS4A, VPS4B	0.0301522426573661
GOMF-U4-SNRNA-BINDING	2.31413176206381e-37	0.0301316046598041	3.59916912953785e-33	WARS2_pos	up	AUCell	DDX39B, GEMIN5, PRPF31, PRPF4, SART3, SNU13	0.0301316046598041
GOBP-MIGRACYTOSIS	1.01264289545597e-45	0.0301248525755006	1.57496349530267e-41	WARS2_pos	up	AUCell	C21orf62, DNM1L, KIF5B, MYO19, PKD1	0.0301248525755006
GOBP-REGULATION-OF-NUCLEOBASE-CONTAINING-COMPOUND-TRANSPORT	1.15273104053317e-60	0.0301202063028781	1.79284258734124e-56	WARS2_pos	up	AUCell	ADORA1, AKAP8L, ALKBH5, CPSF6, DHX9, IWS1, KHDRBS1, NCBP2, NEAT1, NRDE2, NSUN2, NUP153, RIPK1, RSC1A1, SETD2, SUPT6H, THOC2, TPR, WNK1	0.0301202063028781
GOMF-NUCLEOSOME-BINDING	8.84626453477093e-99	0.0301098252881711	1.37585952309292e-94	WARS2_pos	up	AUCell	ACTB, ACTL6A, ACTR6, ARID1A, ARID1B, CABIN1, CHD1L, CHD4, DNTTIP1, EED, EZH1, GATAD2B, GLYR1, HDAC1, HDAC2, HIRA, HMGA2, HMGN1, HMGN2, HMGN3, HMGN4, HMGN5, HNRNPC, HP1BP3, L3MBTL1, MBD2, MBD3, MLLT10, MLLT6, MTA2, NAP1L4, NOC2L, PARP1, PARP2, RBBP4, RCC1, RNF168, RNF169, RNF4, SAP30L, SIRT6, SMARCA1, SMARCA4, SMARCA5, SMARCB1, SMARCC1, SMARCC2, SMARCD2, SMARCE1, SSRP1, SUPT16H, SUPT6H, VRK1, ZNHI…	0.0301098252881711
GOBP-OXALOACETATE-METABOLIC-PROCESS	1.57113855244632e-41	0.0300883901103967	2.44359179061976e-37	WARS2_pos	up	AUCell	ACLY, GOT1, GOT2, MDH1, MDH1B, MDH2, NIT2, PCK1, PCK2	0.0300883901103967
GOMF-MISFOLDED-PROTEIN-BINDING	7.63783509610191e-44	0.0300205816100597	1.18791249249673e-39	WARS2_pos	up	AUCell	BAG6, CLU, CLUL1, DNAJB11, DNAJB9, DNAJC10, DNAJC3, EDEM1, F12, HDAC6, HSPA1A, HSPA5, SDF2, SDF2L1, STUB1, TOR1A	0.0300205816100597
GOBP-REGULATION-OF-COMPLEMENT-ACTIVATION	1.00654615044945e-46	0.0300203284954925	1.56548122779403e-42	WARS2_pos	up	AUCell	A2M, C1QBP, C3, C4BPA, C4BPB, CD46, CD55, CD59, CD5L, CFH, CR1, CR1L, CR2, IL1B, PHB2, SERPING1, SUSD4, SVEP1, TREM2, VSIG4	0.0300203284954925
GOBP-MITOCHONDRIAL-FRAGMENTATION-INVOLVED-IN-APOPTOTIC-PROCESS	3.1140976553162e-45	0.0300185049076384	4.84335608331328e-41	WARS2_pos	up	AUCell	ATG3, BAX, BNIP3, CCAR2, DNM1L, ERBB4, FIS1, MFF, NPTX1, VPS35	0.0300185049076384
GOBP-RESPONSE-TO-HYDROSTATIC-PRESSURE	1.45963931817074e-40	0.0300146700458112	2.27017703155095e-36	WARS2_pos	up	AUCell	ATP2B4, COL18A1, KRT8, NTRK1, PIK3CA, PKD2, PLEC	0.0300146700458112
GOCC-NUCLEAR-LAMINA	4.5533860184524e-61	0.0300067816333011	7.08188127449902e-57	WARS2_pos	up	AUCell	CASK, EIF6, HLCS, LMNA, LMNB1, LMNB2, LMNTD2, NARF, PCNA, PRR14, RNF220, SUV39H1	0.0300067816333011
GOBP-REGULATION-OF-PEPTIDYL-CYSTEINE-S-NITROSYLATION	6.23957123840549e-46	0.0299270837372711	9.70440514709205e-42	WARS2_pos	up	AUCell	ACE, ATP2B4, DMD, NCOA7, NOS1AP, OXR1, SNTA1, TBC1D24, TXN	0.0299270837372711
GOCC-PRERIBOSOME	1.89222318364347e-98	0.0299146497168994	2.94297471752069e-94	WARS2_pos	up	AUCell	AATF, BMS1, BOP1, BYSL, C1orf131, DCAF13, DHX37, DIMT1, DNTTIP2, EBNA1BP2, EIF6, EMG1, EXOSC10, FBL, FBLL1, FCF1, FTSJ3, HEATR1, IMP3, IMP4, KRI1, KRR1, LAS1L, LTV1, MAK16, MDN1, MPHOSPH10, MRTO4, NAT10, NGDN, NIP7, NOB1, NOC2L, NOC4L, NOL10, NOL6, NOL7, NOP14, NOP56, NOP58, NOP9, NSA2, PDCD11, PES1, PNO1, PPAN, PRKDC, PWP2, RCL1, RIOK1, RIOK2, RIOK3, RPF1, RPS11, RPS12, RPS13, RPS14, RPS15A, RPS…	0.0299146497168994
GOBP-POSITIVE-REGULATION-OF-MITOCHONDRIAL-MEMBRANE-PERMEABILITY	4.7218819755352e-102	0.0299075147884977	7.34394303654989e-98	WARS2_pos	up	AUCell	ACAA2, ATF2, BAK1, BAX, BCL2L11, BID, BLOC1S2, BNIP3, BNIP3L, BOK, CHCHD10, EYA2, FZD9, GCLC, GSK3A, GSK3B, HIP1R, HSPA1A, IER3, MPV17L, MUL1, PPIF, RHOT1, RHOT2, SLC25A31, SLC25A4, SLC25A5, SLC25A6, SLC35F6, SLC9A1, SPG7, STPG1, TMEM102, TMEM14A, TP53, VDAC2, ZNF205	0.0299075147884977
GOBP-PROTON-TRANSMEMBRANE-TRANSPORT	1.28833487638874e-134	0.0298398586360513	2.0037472332474e-130	WARS2_pos	up	AUCell	ACTN4, ASIC5, ATP12A, ATP1A1, ATP1A2, ATP1A3, ATP1A4, ATP1B1, ATP4A, ATP4B, ATP6AP1, ATP6AP2, ATP6V0A1, ATP6V0A2, ATP6V0A4, ATP6V0B, ATP6V0C, ATP6V0D1, ATP6V0D2, ATP6V0E1, ATP6V0E2, ATP6V1A, ATP6V1B1, ATP6V1B2, ATP6V1C1, ATP6V1C2, ATP6V1D, ATP6V1E1, ATP6V1E2, ATP6V1F, ATP6V1G1, ATP6V1G2, ATP6V1G3, ATP6V1H, CHP1, CHP2, CLCN3, COX15, COX17, COX4I1, COX4I2, COX5A, COX5B, COX6B1, COX7A1, COX7A2L, COX…	0.0298398586360513
GOBP-RESPONSE-TO-OXYGEN-RADICAL	2.83796241512668e-85	0.0298210262783742	4.41388294424653e-81	WARS2_pos	up	AUCell	APOA4, ATP7A, BMP7, CCS, CD36, CYGB, DHFR, ERCC6, FANCC, FBLN5, GCH1, GLRX2, MB, MPO, MT3, NFE2L2, NOS3, NQO1, PRDX1, PRDX2, SOD1, SOD2, SOD3, TXNRD2, UCP2, UCP3	0.0298210262783742
GOBP-POSITIVE-REGULATION-OF-ACTIN-NUCLEATION	3.36389433334807e-68	0.0298188544070667	5.23186485665626e-64	WARS2_pos	up	AUCell	ABI2, BRK1, CYFIP1, FCHSD2, FMN1, GSN, MAGEL2, NCKAP1, SCIN, TRIM27, WASF1, WASF2, WASF3, WHAMM	0.0298188544070667
GOBP-POSITIVE-REGULATION-OF-MICROTUBULE-NUCLEATION	1.7973412524514e-23	0.0298022743468231	2.79540484993767e-19	WARS2_pos	up	AUCell	CKAP5, DCTN1, GIT1, HSPA1A, HSPA1B, MECP2, PAK1, PDE4DIP	0.0298022743468231
GOMF-UBIQUITIN-LIKE-PROTEIN-LIGASE-BINDING	5.99359133731399e-163	0.0297918465936851	9.32183260692445e-159	WARS2_pos	up	AUCell	ABCB1, ABI2, ACTG1, ACVR1B, AICDA, AMBRA1, ANAPC2, ANKRA2, APBB1, APC, ARIH1, ARRB1, ARRB2, ARRDC1, ASB4, ATP6V0C, ATXN3, AUP1, AURKA, AXIN1, AXIN2, BAG1, BAG2, BAG4, BAG5, BAG6, BCL10, BCL2, BECN1, BID, BLZF1, BOK, BRCA1, CACUL1, CACYBP, CALR, CAMLG, CASC3, CASP10, CASP8, CBS, CCDC50, CCNB1, CCT2, CD40, CDK5RAP3, CDKN1A, CDKN1B, CEBPB, CHEK2, CKB, CLU, CRK, CTNNB1, CUL1, CUL2, CUL3, CUL4A, CUL4B…	0.0297918465936851
GOMF-UBIQUITIN-PROTEIN-TRANSFERASE-REGULATOR-ACTIVITY	6.269731048907e-68	0.029733496488796	9.75131270036505e-64	WARS2_pos	up	AUCell	BMI1, BTRC, CBX8, CDC20, CDC20B, CDKN1B, FBXO5, FBXW7, FZR1, GLMN, HTRA2, OTUB1, PEX12, PIN1, PTEN, RBCK1, RING1, RPL11, RPL23, RPL37, RPL5, RPS15, RPS20, RPS7, SPRY2, TRIB1, TRIB2, TRIB3, UBE2L3, UBE2N	0.029733496488796
GOBP-PSYCHOMOTOR-BEHAVIOR	4.18711634205019e-39	0.029733086307306	6.51222204679067e-35	WARS2_pos	up	AUCell	C12orf57, DPP4, GRP, GRPR, KCNQ3	0.029733086307306
GOBP-PROTEIN-LOCALIZATION-TO-MEMBRANE-RAFT	5.56048315674695e-45	0.0297204298590365	8.64821945368853e-41	WARS2_pos	up	AUCell	ATP1B1, CAV1, CD24, CYP46A1, FLOT2, MYADM, REEP2, RFTN1, UMOD, ZDHHC2	0.0297204298590365
GOMF-TITIN-BINDING	2.37846381864479e-59	0.0296916660600689	3.69922477713824e-55	WARS2_pos	up	AUCell	ACTN2, ANKRD1, ANKRD23, CALM1, CALM2, CALM3, CAMK2D, CAPN3, MYBPC1, MYBPC3, OBSCN, TCAP, TRIM63	0.0296916660600689
GOBP-DEOXYRIBONUCLEOTIDE-BIOSYNTHETIC-PROCESS	4.12725714880543e-47	0.0296328624464797	6.41912304353708e-43	WARS2_pos	up	AUCell	ADK, AK5, CMPK2, DCK, DGUOK, DTYMK, DUT, GUK1, RRM1, RRM2, RRM2B, SHMT1, TBPL1, TYMS	0.0296328624464797
GOBP-MITOTIC-CYTOKINETIC-PROCESS	2.8624260209425e-76	0.0295981562751188	4.45193119037187e-72	WARS2_pos	up	AUCell	ARF1, ARF6, CEP55, CHMP1A, CHMP1B, CHMP2A, CHMP2B, CHMP3, CHMP4A, CHMP4B, CHMP4C, CHMP5, CHMP6, CHMP7, CNTROB, ECT2, EXOC7, IQGAP1, IQGAP2, IQGAP3, KIF20A, KIF20B, KLHDC8B, MITD1, NUP62, PDCD6IP, RAB11A, RAB11FIP3, RHOA, VPS4A, VPS4B	0.0295981562751188
GOBP-POSITIVE-REGULATION-OF-UBIQUITIN-PROTEIN-LIGASE-ACTIVITY	6.67538382817532e-33	0.0295860729337466	1.03822244679611e-28	WARS2_pos	up	AUCell	BTRC, CDC14B, CDC20, FZR1, PLK1, PTEN, SKP1, UBE2C, UBE2S	0.0295860729337466
GOBP-SRP-DEPENDENT-COTRANSLATIONAL-PROTEIN-TARGETING-TO-MEMBRANE-TRANSLOCATION	3.72582714192989e-26	0.0295802312080479	5.79477895384357e-22	WARS2_pos	up	AUCell	SEC61A1, SEC61A2, SEC61B, SRP54, TRAM1, TRAM1L1, TRAM2, ZFAND2B	0.0295802312080479
GOBP-POSITIVE-REGULATION-OF-TELOMERE-MAINTENANCE	5.01799363868806e-96	0.0295728670533812	7.80448550625154e-92	WARS2_pos	up	AUCell	ACD, ACTL6A, ACTR5, ACTR8, ATM, ATR, ATRX, AURKB, CCT2, CCT3, CCT4, CCT5, CCT6A, CCT7, CCT8, CTNNB1, DHX36, DKC1, ERCC1, FBXO4, GCH1, GNL3, HMBOX1, HNRNPA1, HNRNPA2B1, HNRNPD, INO80, INO80B, INO80C, INO80D, INO80E, MAP2K7, MAP3K4, MAPK1, MAPK15, MAPK3, MAPKAPK5, MCRS1, NABP2, NAF1, NBN, NEK2, NEK7, NFRKB, PARN, PKIB, PML, PNKP, POT1, PPP1R10, PRKCQ, RAD50, RTEL1, RUVBL1, RUVBL2, SIRT6, SLX1A, SLX…	0.0295728670533812
GOMF-LNCRNA-BINDING	4.76536266873511e-64	0.0295690332629934	7.41156855868371e-60	WARS2_pos	up	AUCell	ATP2A2, BRD3, DNMT3A, ELAVL1, EZH2, HADHB, HNRNPU, PCBP2, POU1F1, PPARGC1A, PPME1, PUM2, RAD21, RBM33, STAT3, SUGT1, SUZ12	0.0295690332629934
GOBP-POSITIVE-REGULATION-OF-INTRINSIC-APOPTOTIC-SIGNALING-PATHWAY-IN-RESPONSE-TO-DNA-DAMAGE	8.46457374080463e-24	0.029516772838582	1.31649515390734e-19	WARS2_pos	up	AUCell	NACC2, PIAS4, RAD9A, RPL26, RPS3, SKIL	0.029516772838582
GOBP-DETECTION-OF-CALCIUM-ION	1.70736276034811e-57	0.0294807277157454	2.65546130116942e-53	WARS2_pos	up	AUCell	CALM1, CALM2, CALM3, CASQ2, CASR, KCNIP2, KCNMB1, KCNMB2, KCNMB3, KCNMB4, RYR2, STIM1, SYT1	0.0294807277157454
GOBP-PROTEASOME-ASSEMBLY	1.12000014792677e-46	0.0294796488360381	1.7419362300705e-42	WARS2_pos	up	AUCell	ADRM1, OTUD6B, POMP, PSMD10, PSMD11, PSMD5, PSMD9, PSMG1, PSMG2, PSMG3, PSMG4, UBLCP1	0.0294796488360381
GOBP-ENDOSOME-TO-LYSOSOME-TRANSPORT-VIA-MULTIVESICULAR-BODY-SORTING-PATHWAY	1.38307830764453e-51	0.0294719630528736	2.15110169187953e-47	WARS2_pos	up	AUCell	CHMP1A, CHMP1B, CHMP2A, CHMP2B, CHMP3, CHMP4A, CHMP4B, CHMP4C, CHMP5, CHMP6, CHMP7, LYST, MVB12A, UBXN6, VCP, VPS4A, VPS4B	0.0294719630528736
GOMF-PH-DOMAIN-BINDING	2.83816539241759e-45	0.0294717494807299	4.41419863482708e-41	WARS2_pos	up	AUCell	EPB41L2, EPHA4, INPP5A, LONP1, LSM4, NCL, SESN2, ZNF592	0.0294717494807299
GOBP-NEGATIVE-REGULATION-OF-ESTABLISHMENT-OF-PROTEIN-LOCALIZATION-TO-MITOCHONDRION	1.53994744566851e-42	0.029468971257118	2.39508026224824e-38	WARS2_pos	up	AUCell	BAG4, C11orf65, DNAJA1, LMAN1, LRRK2, MAPT, SIAH3	0.029468971257118
GOBP-MALATE-METABOLIC-PROCESS	3.60132169490526e-42	0.0294649559562866	5.60113563208615e-38	WARS2_pos	up	AUCell	D2HGDH, FH, LIPF, MDH1, MDH1B, MDH2, ME1, ME2, ME3	0.0294649559562866
GOBP-REGULATION-OF-ISOMERASE-ACTIVITY	2.65183817542361e-27	0.0294448282838892	4.12440391423634e-23	WARS2_pos	up	AUCell	DHX9, HNRNPU, ITGAM, ITGB2, PLSCR1, SETMAR, UHRF1	0.0294448282838892
GOBP-NEGATIVE-REGULATION-OF-ADIPOSE-TISSUE-DEVELOPMENT	9.04553732377626e-28	0.0294173406578108	1.40685241996692e-23	WARS2_pos	up	AUCell	KLF7, PARP1, POU4F2, SPI1	0.0294173406578108
GOBP-PROTEIN-NITROSYLATION	1.21845589227373e-34	0.0294088580951057	1.89506444925333e-30	WARS2_pos	up	AUCell	ACE, ATP2B4, DMD, GAPDH, NCOA7, NOS1, NOS1AP, NOS2, OXR1, S100A8, S100A9, SNTA1, TBC1D24, TXN	0.0294088580951057
GOBP-GMP-SALVAGE	8.5179069558707e-24	0.0293872525382341	1.32479006884657e-19	WARS2_pos	up	AUCell	ADA, ADK, AMPD1, APRT, HPRT1	0.0293872525382341
GOBP-REGULATION-OF-SREBP-SIGNALING-PATHWAY	5.8283149106721e-33	0.0293804572211955	9.06477818056832e-29	WARS2_pos	up	AUCell	AMFR, FBXW7, INSIG1, INSIG2, TMED2, ZBTB7B	0.0293804572211955
GOBP-GTP-BIOSYNTHETIC-PROCESS	2.47413168630947e-48	0.0293564444691208	3.84801701171712e-44	WARS2_pos	up	AUCell	IMPDH1, IMPDH2, NME1, NME2, NME3, NME4, NME5, NME6, NME7, NME9	0.0293564444691208
GOBP-POSITIVE-REGULATION-OF-MEMBRANE-DEPOLARIZATION	1.91680436146146e-55	0.0293314633933494	2.981205823381e-51	WARS2_pos	up	AUCell	ADCY10, ANK3, DCN, KDR, MLLT11, MYOC, P2RX7, PARP1, TRPM4, TSPO	0.0293314633933494
GOBP-POSITIVE-REGULATION-OF-VIRAL-GENOME-REPLICATION	2.84298738216994e-77	0.0293084191620509	4.42169827548891e-73	WARS2_pos	up	AUCell	ADAR, ADARB1, CCL5, CD28, CNOT7, DDB1, DDX3X, FKBP6, GBP7, HACD3, IFIT1, LARP1, NOTCH1, NR5A2, PABPC1, PDE12, PKN2, PPIA, PPID, PPIE, PPIH, RAD23A, SRPK1, SRPK2, STAU1, TARBP2, TMEM39A, TOP2A, TOP2B, TRIM38, VAPB	0.0293084191620509
GOBP-NEGATIVE-REGULATION-OF-NUCLEOCYTOPLASMIC-TRANSPORT	1.47673775891235e-87	0.0292959204072529	2.29677023643638e-83	WARS2_pos	up	AUCell	ANGPT1, APOD, BARD1, CABP1, CD36, CDK5, CHP1, FERMT1, MDFIC, NF1, NUP153, PARK7, PKIA, PKIG, RAB23, RANGAP1, SIRT6, SP100, SUFU, SUMO1, TPR, TXN, UFM1	0.0292959204072529
GOBP-REGULATION-OF-PROTEIN-OLIGOMERIZATION	4.88067069884641e-24	0.0292593145938845	7.59090713791582e-20	WARS2_pos	up	AUCell	ABCA3, ISG15, JMJD6, TRIM65, VPS35	0.0292593145938845
GOBP-RIBOSOME-BIOGENESIS	9.64560741878214e-128	0.0292578683073516	1.50018132184319e-123	WARS2_pos	up	AUCell	AATF, ABCE1, ABT1, AK6, BMS1, BOP1, BRIX1, BYSL, C1D, C1QBP, C1orf131, CHD7, CINP, CUL4A, CUL4B, DCAF13, DDX10, DDX17, DDX18, DDX21, DDX27, DDX28, DDX31, DDX3X, DDX47, DDX49, DDX51, DDX52, DDX54, DDX56, DHX29, DHX30, DHX37, DIMT1, DIS3, DKC1, DNTTIP2, DROSHA, EBNA1BP2, EIF1AX, EIF2A, EIF4A3, EIF5, EIF5B, EIF6, EMG1, ERAL1, ERCC2, ERI1, ERI2, ERI3, ESF1, EXOSC1, EXOSC10, EXOSC2, EXOSC3, EXOSC4, EX…	0.0292578683073516
GOCC-LUMENAL-SIDE-OF-ENDOPLASMIC-RETICULUM-MEMBRANE	1.7768918817039e-17	0.0292451523101868	2.76359994361407e-13	WARS2_pos	up	AUCell	ALG10B, ALG12, ALG3, ALG6, ALG8, ALG9, BCAP31, CALR, CANX, CD74, HLA-A, HLA-B, HLA-C, HLA-DPA1, HLA-DPB1, HLA-DQA1, HLA-DQA2, HLA-DQB1, HLA-DQB2, HLA-DRA, HLA-DRB1, HLA-DRB5, HLA-E, HLA-F, HLA-G, HM13, PKD2, SPPL2A, SPPL2B, SPPL2C, SPPL3, TAPBP	0.0292451523101868
GOBP-NEGATIVE-REGULATION-OF-RELEASE-OF-CYTOCHROME-C-FROM-MITOCHONDRIA	5.46644426579692e-57	0.0292158676040573	8.50196076659395e-53	WARS2_pos	up	AUCell	AKT1, AVP, BAK1, BCL2L1, BCL2L2, CLU, FXN, GHITM, GPX1, HGF, IGF1, LMNA, NOL3, OPA1, PARL, PPIF, PRELID1, PSMD10, TRIAP1	0.0292158676040573
GOBP-RESPONSE-TO-HYPEROXIA	3.62304737288184e-61	0.0291549552981403	5.63492557904312e-57	WARS2_pos	up	AUCell	ATG7, BNIP3, CAT, CAV1, CDKN1A, COL1A1, CYP1A1, EPO, FAS, FOXO1, HDAC2, KCNA5, MMP2, MT-ATP6, MT-CYB, NOX1, POLB, SLC7A5, SOD2, TXNRD2	0.0291549552981403
GOBP-RENAL-CONTROL-OF-PERIPHERAL-VASCULAR-RESISTANCE-INVOLVED-IN-REGULATION-OF-SYSTEMIC-ARTERIAL-BLOOD-PRESSURE	1.03767294034666e-21	0.0290848500826083	1.61389272412116e-17	WARS2_pos	up	AUCell	AGT, AGTR1, AGTR2, RHOA, SERPINF2	0.0290848500826083
GOBP-REGULATION-OF-SPINDLE-ASSEMBLY	4.76799181143847e-75	0.0290742982892447	7.41565766433025e-71	WARS2_pos	up	AUCell	CCSAP, CENPJ, CEP97, CHMP1A, CHMP1B, CHMP2A, CHMP2B, CHMP3, CHMP4A, CHMP4B, CHMP4C, CHMP5, CHMP6, CHMP7, DRG1, DYNC1H1, EML3, GPSM2, HNRNPU, HSPA1A, HSPA1B, MAPK15, NUMA1, PDCD6IP, PLK1, RNF4, SASS6, SENP6, SPAG5, STIL, TPR, VPS4B	0.0290742982892447
GOMF-PROTEIN-BINDING-INVOLVED-IN-HETEROTYPIC-CELL-CELL-ADHESION	1.08788119005302e-44	0.0290742865639094	1.69198161488947e-40	WARS2_pos	up	AUCell	CD200, CD47, CXADR, DSC2, DSG2, DSP, GLDN, IZUMO1, JUP, NRCAM, PKP2, SIRPA	0.0290742865639094
GOMF-UBIQUITIN-LIKE-PROTEIN-CONJUGATING-ENZYME-ACTIVITY	3.48527924705128e-83	0.0290541964931801	5.42065481293886e-79	WARS2_pos	up	AUCell	ATG10, ATG3, BIRC6, CDC34, TAF1, UBE2A, UBE2B, UBE2C, UBE2D1, UBE2D2, UBE2D3, UBE2D4, UBE2E1, UBE2E2, UBE2E3, UBE2F, UBE2G1, UBE2G2, UBE2H, UBE2I, UBE2J1, UBE2J2, UBE2K, UBE2L3, UBE2L6, UBE2M, UBE2N, UBE2O, UBE2Q1, UBE2Q2, UBE2QL1, UBE2R2, UBE2S, UBE2T, UBE2U, UBE2W, UBE2Z, UFC1	0.0290541964931801
GOBP-REGULATION-OF-MITOCHONDRIAL-MEMBRANE-POTENTIAL	5.32867001522496e-128	0.0290448782037939	8.28768047467938e-124	WARS2_pos	up	AUCell	ABCD1, ABL1, ADCY10, ADORA2A, ALB, ARL6IP5, BAD, BAK1, BAX, BCL2, BCL2L1, BCO2, BID, BNIP3, BNIP3L, BOK, CLIC1, COL6A1, CTNS, DCN, FZD9, GCLC, GCLM, IFI6, KCNQ3, KDR, LIPA, LRRK2, MAPT, MFN1, MLLT11, MUL1, MYOC, NDUFS1, NNT, OPRD1, P2RX7, PANK2, PARK7, PARP1, PID1, PINK1, PIP5KL1, PMAIP1, PPA2, PPIF, PPP2R3C, PRDX3, PRELID1, PYCR1, RNF122, SLC25A27, SLC25A33, SLC25A36, SLC4A11, SOD1, SOD2, SRC, S…	0.0290448782037939
GOBP-UTP-BIOSYNTHETIC-PROCESS	2.83125413551881e-48	0.0290423275169999	4.40344955697241e-44	WARS2_pos	up	AUCell	CAD, NME1, NME2, NME3, NME4, NME5, NME6, NME7, NME9	0.0290423275169999
GOBP-AMP-SALVAGE	5.9898143244198e-22	0.0290364194409266	9.31595821877011e-18	WARS2_pos	up	AUCell	ADA, ADK, ADSL, APRT, HPRT1	0.0290364194409266
GOCC-UBIQUITIN-CONJUGATING-ENZYME-COMPLEX	1.46648361380559e-34	0.0290277055650347	2.28082196455184e-30	WARS2_pos	up	AUCell	RNF20, RNF40, STUB1, UBE2A, UBE2B, UBE2N, UBE2V1, UBE2V2	0.0290277055650347
GOMF-POLY-A-BINDING	5.86862512729483e-90	0.0290188211366247	9.12747266048165e-86	WARS2_pos	up	AUCell	DDX1, DDX3X, EIF4A3, ELAVL4, HNRNPDL, HNRNPU, KHDRBS1, KHDRBS2, LARP4, PABPC1, PABPC1L, PABPC1L2A, PABPC1L2B, PABPC3, PABPC4, PABPC4L, PABPC5, PABPN1, PABPN1L, PAN3, PPIE, RBMS1, RBMS2, RBMS3, TIA1, ZC3H14	0.0290188211366247
GOMF-PRERIBOSOME-BINDING	1.69979799697839e-34	0.0290087306139946	2.64369582470049e-30	WARS2_pos	up	AUCell	CINP, GTPBP4, NVL, TMA16, ZNF593, ZNF622	0.0290087306139946
GOBP-REGULATION-OF-DNA-LIGATION	6.86609462164931e-32	0.0289923336346159	1.06788369650512e-27	WARS2_pos	up	AUCell	APLF, HMGB1, PARP3, RAD51, TFIP11, XRCC1	0.0289923336346159
GOBP-CELL-COMMUNICATION-BY-ELECTRICAL-COUPLING-INVOLVED-IN-CARDIAC-CONDUCTION	1.96403267750813e-81	0.028968213774439	3.05466002332839e-77	WARS2_pos	up	AUCell	ATP1A1, ATP1A2, ATP1A3, ATP1B1, ATP1B2, CACNA1C, CALM1, CALM2, CALM3, CAMK2D, CAV1, GJA1, GJA5, GJC1, GJC3, GJD3, HRC, IRX3, PDE4D, PKP2, PRKACA, RYR2, SLC8A1, SRI, TBX5, TRDN	0.028968213774439
GOBP-DENDRITIC-TRANSPORT	1.0947767512904e-50	0.0289631310315878	1.70270628128196e-46	WARS2_pos	up	AUCell	FLOT2, HNRNPU, KIF17, KIF3B, KIF5A, KIF5B, KIF5C, PURA, RABGEF1, STAU1, STAU2, TRAK2	0.0289631310315878
GOMF-MRNA-3-UTR-BINDING	1.25940025597096e-135	0.0289382864566169	1.95874521811163e-131	WARS2_pos	up	AUCell	AGO2, ANGEL2, APOBEC1, AUH, BOLL, CARHSP1, CCT5, CELF1, CELF2, CIRBP, CPEB1, CPEB2, CPEB3, CPEB4, CPSF1, CRYZ, CSDC2, DAZ1, DAZ2, DAZ3, DAZ4, DAZAP1, DAZL, DDX17, DDX5, DHX36, DND1, ELAVL1, ELAVL2, ELAVL3, ELAVL4, EXOSC4, EXOSC7, EXOSC8, EXOSC9, FMR1, FUS, FXR1, FXR2, GEMIN5, HNRNPA0, HNRNPA1, HNRNPA1L2, HNRNPA2B1, HNRNPA3, HNRNPC, HNRNPD, HNRNPU, IGF2BP1, IGF2BP2, IGF2BP3, ILF3, KHSRP, LARP1, LA…	0.0289382864566169
GOMF-CELL-ADHESION-MEDIATOR-ACTIVITY	8.03587259601935e-118	0.0289308025369414	1.24981926485889e-113	WARS2_pos	up	AUCell	AGER, ANXA1, ANXA2, BAIAP2, BAIAP2L1, BCAM, CD200, CD47, CDC42EP1, CLSTN3, CNN3, CNTN1, CNTN2, CNTN4, CNTN5, CNTN6, CXADR, DSC2, DSCAM, DSCAML1, DSG2, DSP, EMB, EMILIN1, EPCAM, ESAM, GLDN, IGSF9, ITGA1, ITGA10, ITGA11, ITGA2, ITGA9, ITGB1, IZUMO1, JAM3, JUP, KRT18, LRRC4C, MADCAM1, MYPN, NEXN, NFASC, NINJ1, NRCAM, NTNG1, PAK4, PALLD, PDLIM1, PDLIM5, PKP2, PKP3, PLXNB3, PPP1CA, RAB10, ROBO3, ROBO4…	0.0289308025369414
GOBP-RESPONSE-TO-MANGANESE-ION	3.17777957013048e-51	0.0289270134406118	4.94240056542394e-47	WARS2_pos	up	AUCell	ADAM9, ATF4, ATP13A2, ATP7A, BACE1, D2HGDH, EIF2AK3, EIF2S1, FIBIN, HSP90B1, LRRK2, PTGS2, SLFN14, SOD2, TFRC, TH, TSPO	0.0289270134406118
GOBP-MODULATION-BY-HOST-OF-VIRAL-PROCESS	3.12614603918747e-105	0.0288648384737448	4.86209493474828e-101	WARS2_pos	up	AUCell	APCS, APOBEC3H, APOE, CAV2, CCL8, CCNK, CDC42, CFL1, CSF1R, DDX56, EEA1, EEF1A1, EIF2AK4, FASN, FBXL2, FMR1, HSPA8, IFI27, IGF2R, LTF, NUCKS1, PAIP1, PC, PI4KA, PIK3C2G, PIK3C3, PPIB, PSMC3, PTX3, RAB29, RAB5A, ROCK2, SMC5, SMC6, STOM, TBC1D20, TMEM41B, VAPA, YTHDC2, ZBED1, ZC3H12A, ZDHHC20, ZDHHC8, ZDHHC9, ZFYVE1, ZNF502	0.0288648384737448
GOBP-PERIPHERAL-NERVOUS-SYSTEM-AXON-REGENERATION	7.61178373431868e-31	0.0288489304857188	1.18386072419858e-26	WARS2_pos	up	AUCell	APOA4, APOD, CERS2, MAP1B, MMP2, NEFL, TNC, TSPO	0.0288489304857188
GOBP-ENDOPLASMIC-RETICULUM-TO-CYTOSOL-TRANSPORT	4.21796212256373e-56	0.028787981626088	6.56019648922337e-52	WARS2_pos	up	AUCell	AUP1, BCAP31, BRSK2, DERL1, DERL2, DERL3, EDEM1, EDEM2, ERLEC1, FAF2, HERPUD1, HM13, HSP90B1, NPLOC4, OS9, RHBDD1, SEC61B, SEL1L, SVIP, SYVN1, TMEM129, UBAC2, UBE2G2, UBE2J1, VCP, YOD1	0.028787981626088
GOBP-REGULATION-OF-CYSTEINE-TYPE-ENDOPEPTIDASE-ACTIVITY-INVOLVED-IN-APOPTOTIC-SIGNALING-PATHWAY	6.69401777268784e-45	0.0287869737119322	1.04112058418614e-40	WARS2_pos	up	AUCell	CAAP1, FAS, GSN, JAK2, LGALS9, MMP9, PARK7, PIH1D1, PLAUR, PRR7, ST18	0.0287869737119322
GOBP-OVIDUCT-DEVELOPMENT	7.24131428997436e-16	0.0287698896439559	1.12624161151971e-11	WARS2_pos	up	AUCell	C3, CSMD1, CTNNB1, ERRFI1, LHX1, WNT7A	0.0287698896439559
GOBP-REGULATION-OF-UBIQUITIN-PROTEIN-TRANSFERASE-ACTIVITY	8.48766398087571e-95	0.0286898151812812	1.3200863789456e-90	WARS2_pos	up	AUCell	ABL1, ARRDC3, ARRDC4, BAG2, BAG5, BMI1, BTRC, CDC14B, CDC20, DTX3L, FBXO5, FBXW7, FEM1A, FEM1B, FZR1, LIMK1, MAD2L1, MAD2L2, MAGEA2, MAGEA2B, MAGEC2, PARK7, PINK1, PLK1, PTEN, RPL11, RPL23, RPL5, RPS2, RPS7, SKP1, SMAD7, TOPORS, TRIB3, UBE2C, UBE2L3, UBE2S, USP44	0.0286898151812812
GOMF-PRE-MIRNA-BINDING	1.31672811179563e-48	0.0286682110901409	2.04790723227574e-44	WARS2_pos	up	AUCell	BCDIN3D, DHX36, DICER1, LIN28A, PRKRA, RAN, TARBP2, TRUB1, XPO5	0.0286682110901409
GOMF-PEPTIDE-ALPHA-N-ACETYLTRANSFERASE-ACTIVITY	1.28739786298937e-36	0.0286553540550658	2.00228989630736e-32	WARS2_pos	up	AUCell	NAA10, NAA11, NAA20, NAA30, NAA40, NAA50, NAA60	0.0286553540550658
GOBP-POSITIVE-REGULATION-OF-DEOXYRIBONUCLEASE-ACTIVITY	6.19962844168182e-30	0.028650051387635	9.64228211534773e-26	WARS2_pos	up	AUCell	AKT1, DDX11, PCNA, PRKCD, RPS3	0.028650051387635
GOMF-BH3-DOMAIN-BINDING	8.16131780120788e-23	0.0286134138333008	1.26932975762186e-18	WARS2_pos	up	AUCell	BAX, BCL2, BCL2L1, IRGM, MCL1	0.0286134138333008
GOBP-CAVEOLA-ASSEMBLY	2.33512867173994e-18	0.0285891757116877	3.63182562315714e-14	WARS2_pos	up	AUCell	CAV1, CAV2, CAV3, COL6A1, EMP2, PACSIN2	0.0285891757116877
GOBP-MODIFICATION-OF-POSTSYNAPTIC-STRUCTURE	2.47108807436399e-71	0.0285843840135543	3.84328328205831e-67	WARS2_pos	up	AUCell	ARHGAP44, BAIAP2, CAMKV, CDC42, CHMP2B, CTTNBP2, CYFIP1, DRD1, EGLN1, FILIP1, ITPKA, PFN1, PFN2, RAP1B, RHOA, RHOB, SPTB, STAU1, SYNPO, TIAM1, WASF1, WASF3	0.0285843840135543
GOMF-G-PROTEIN-ACTIVITY	4.90253147706795e-92	0.0285717170685527	7.62490720628379e-88	WARS2_pos	up	AUCell	ARF6, ARL8B, CDC42, ERAS, GBP1, GNA11, GNA12, GNA13, HRAS, IRGM, KRAS, MRAS, NRAS, RAB10, RAB11A, RAB11B, RAB1A, RAB1B, RAB27A, RAB27B, RAB4A, RAB4B, RAB5A, RAB5B, RAB5C, RAB7A, RAC1, RAC3, RALA, RALB, RAN, RAP1A, RAP1B, RAP2A, RAP2B, RAP2C, RASL10A, RASL10B, RASL11A, RASL11B, RASL12, RERG, RERGL, RHOA, RIT1, RIT2, SAR1A, SAR1B	0.0285717170685527
GOBP-ER-OVERLOAD-RESPONSE	7.49100393474274e-37	0.0285365113455791	1.16507584197054e-32	WARS2_pos	up	AUCell	ATG10, CCDC47, DDIT3, EIF2AK3, GSK3B, HSPA5, PPP1R15B, TMCO1, TP53, WFS1	0.0285365113455791
GOBP-NEGATIVE-REGULATION-OF-MACROPHAGE-MIGRATION	1.14231329420242e-55	0.028508396619228	1.77663986647302e-51	WARS2_pos	up	AUCell	BCR, C5, CD200, CD200R1, CNN2, CYP19A1, DDT, EMILIN1, MIF, MMP28, SLAMF8, STAP1	0.028508396619228
GOBP-TRNA-TRANSCRIPTION	4.64438059070537e-53	0.0284771285478613	7.22340513272406e-49	WARS2_pos	up	AUCell	BRF1, GTF3C1, GTF3C2, GTF3C3, GTF3C4, GTF3C5, GTF3C6, POLR2E, POLR2F, POLR2L, POLR3A, POLR3D, POLR3E	0.0284771285478613
GOMF-MIRNA-BINDING	3.57940914625175e-94	0.0284765557908149	5.56705504516535e-90	WARS2_pos	up	AUCell	AGO1, AGO2, AGO3, AGO4, DDX21, DND1, DNM3OS, ELAVL1, FMR1, HNRNPA1, HNRNPA2B1, LIN28A, LINC-ROR, MALAT1, MATR3, NEAT1, PNPT1, POU5F1, PUM1, PUM2, RBM10, RBM4, RC3H1, SMAD5-AS1, SOCS3, SOX2, SOX4, TARBP2, TRIM71, TUSC8, XIST, YBX1, ZC3H10, ZC3H12A, ZC3H7A, ZC3H7B, ZNF346	0.0284765557908149
GOBP-RESPONSE-TO-ACTINOMYCIN-D	7.36233518646925e-21	0.0284713760821145	1.14506399155156e-16	WARS2_pos	up	AUCell	GFER, KAT7, MDM2, RPL23, TP53	0.0284713760821145
GOBP-REGULATION-OF-SECONDARY-HEART-FIELD-CARDIOBLAST-PROLIFERATION	5.90459272964112e-48	0.028427381698228	9.18341307241084e-44	WARS2_pos	up	AUCell	CTNNB1, EYA1, GNG5, HAND2, HES1, ISL1, MKS1, NOTCH1, SIX1, TBX5	0.028427381698228
GOBP-POSITIVE-REGULATION-OF-MITOCHONDRIAL-MEMBRANE-POTENTIAL	3.29924751008518e-37	0.0284102314228695	5.13131965243549e-33	WARS2_pos	up	AUCell	BAD, BID, CTNS, MFN1, NNT, VCP	0.0284102314228695
GOBP-INTRINSIC-APOPTOTIC-SIGNALING-PATHWAY-BY-P53-CLASS-MEDIATOR	1.13944868615793e-130	0.0284012230214813	1.77218454158143e-126	WARS2_pos	up	AUCell	AEN, ARMC10, ATAD5, BAG6, BAX, BCL2, BCL3, BDKRB2, BOK, BRCA2, CASP6, CD44, CD74, CDIP1, CDKN1A, CHEK2, DDIT4, DDX5, DYRK2, E2F1, E2F2, EDA2R, EIF5A, ELL3, EP300, ERCC2, FHIT, HINT1, HIPK1, HIPK2, HNRNPK, IFI16, ING2, JMY, KDM1A, MDM2, MIF, MSH2, MSX1, MUC1, MYBBP1A, MYC, NUPR1, PDK2, PERP, PHLDA3, PMAIP1, PML, POU4F1, POU4F2, PPP1R13B, PTTG1IP, PYCARD, RPL26, RPS27L, RPS7, RRM2B, RRN3, RRP8, SHI…	0.0284012230214813
GOMF-PRE-MRNA-5-SPLICE-SITE-BINDING	7.00823363386427e-36	0.0283918384056407	1.08999057707491e-31	WARS2_pos	up	AUCell	PRPF39, RNU11, SNRPC, WEE2-AS1	0.0283918384056407
GOBP-POSITIVE-REGULATION-OF-DNA-BIOSYNTHETIC-PROCESS	4.32058096288494e-97	0.0283703371555318	6.71979957157494e-93	WARS2_pos	up	AUCell	ACD, ATM, ATR, AURKB, CCNA2, CCT2, CCT3, CCT4, CCT5, CCT6A, CCT7, CCT8, CHTF18, CHTF8, CTNNB1, CYP1B1, DKC1, DSCC1, FBXO4, FGF2, FGFR4, GCH1, GFER, GREM1, GRHL2, HGF, HMBOX1, HNRNPA1, HTR2A, KLF4, MAP2K7, MAP3K4, MAPK1, MAPK15, MAPK3, MAPKAPK5, MYC, NAF1, NEK2, NEK7, NFATC1, NOX4, NVL, PARM1, PARN, PCNA, PDGFB, PDGFRB, PKIB, PNKP, POLG2, POT1, PRKCQ, PRKD2, PTGES3, PTK2B, RFC2, RFC3, RFC4, RFC5, …	0.0283703371555318
GOBP-MODIFICATION-OF-POSTSYNAPTIC-ACTIN-CYTOSKELETON	1.7936040755568e-41	0.0282908005718765	2.78959241871349e-37	WARS2_pos	up	AUCell	BAIAP2, CTTNBP2, CYFIP1, ITPKA, PFN1, PFN2, RHOA, SPTB, TIAM1, WASF1, WASF3	0.0282908005718765
GOBP-NEGATIVE-REGULATION-OF-POST-TRANSLATIONAL-PROTEIN-MODIFICATION	7.37238580064686e-125	0.0282769285269602	1.14662716357461e-120	WARS2_pos	up	AUCell	ABL1, ADGRB1, AKT1, ARRB1, ARRB2, ATG5, BAG2, BAG5, BEX1, BEX2, BEX4, CAMLG, CAPN3, CAV1, CDK5, CEP63, CHP1, CRTAP, CRY1, CTNNB1, DCUN1D3, DNAJA1, DTX3L, FBXO5, FLCN, FSCB, FYN, GCLC, GNL3L, GPS2, GTPBP4, HDAC8, HMG20A, HMG20B, HSPA1A, HSPA1B, ISG15, IVNS1ABP, KLHL40, LIMK1, MAD2L1, MAD2L2, MAGEA2, MAGEA2B, N4BP1, NXN, OGT, P3H1, PARK7, PARP10, PER2, PIAS3, PINX1, PLAA, PPIA, PRKCE, PRKCG, PRMT3,…	0.0282769285269602
GOBP-NEGATIVE-REGULATION-OF-GLUCOCORTICOID-METABOLIC-PROCESS	3.24884552551649e-34	0.0282648248515958	5.0529294458358e-30	WARS2_pos	up	AUCell	ATP1A1, BMP2, BMP5, DKK3, REST	0.0282648248515958
GOBP-RESPONSE-TO-INCREASED-OXYGEN-LEVELS	2.86448130193928e-69	0.0282488820286518	4.45512776890616e-65	WARS2_pos	up	AUCell	ATG7, ATP6AP1, ATP6V0A2, ATP6V0D1, ATP6V1A, ATP6V1G1, BNIP3, CAT, CAV1, CCDC115, CDKN1A, COL1A1, CYP1A1, EPO, FAS, FOXO1, HDAC2, KCNA5, MMP2, MT-ATP6, MT-CYB, NOX1, POLB, SLC7A5, SOD2, TMEM199, TXNRD2	0.0282488820286518
GOBP-POSITIVE-REGULATION-OF-MEMBRANE-PERMEABILITY	9.90550141584603e-89	0.0282443282427166	1.54060263520653e-84	WARS2_pos	up	AUCell	ACAA2, ATF2, BAK1, BAX, BCL2L11, BID, BLOC1S2, BNIP3, BNIP3L, BOK, CHCHD10, DEFA5, EYA2, FZD9, GCLC, GSK3A, GSK3B, HIP1R, HSPA1A, HSPA8, IER3, JAM3, LAPTM5, MPV17L, MUL1, PPIF, RHOT1, RHOT2, SLC25A31, SLC25A4, SLC25A5, SLC25A6, SLC35F6, SLC9A1, SPG7, STPG1, TMEM102, TMEM14A, TP53, VDAC2, ZNF205	0.0282443282427166
GOMF-POLY-PYRIMIDINE-TRACT-BINDING	1.56716078807736e-86	0.0282273477622383	2.43740517369672e-82	WARS2_pos	up	AUCell	ATXN1, DAZAP1, DIS3L2, FMR1, HNRNPC, HNRNPH1, HNRNPU, IFIT5, KHDRBS1, KHDRBS2, MCRS1, MSI1, MSI2, PABPC1, PABPC1L, PABPC1L2A, PABPC1L2B, PABPC3, PABPC4, PABPC4L, PABPC5, PATL1, PNPT1, PTBP1, RBM11, RBMS1, RBMS2, RBMS3, SSB, U2AF2	0.0282273477622383
GOBP-N-TERMINAL-PROTEIN-AMINO-ACID-ACETYLATION	1.17234331092407e-57	0.0282107468743374	1.82334555148021e-53	WARS2_pos	up	AUCell	AANAT, CREBBP, EP300, KAT2B, NAA10, NAA11, NAA15, NAA16, NAA20, NAA25, NAA35, NAA50, NAA60, SOX4	0.0282107468743374
GOBP-REGULATION-OF-PROTON-TRANSPORT	1.91166510537035e-42	0.0281841981405931	2.9732127383825e-38	WARS2_pos	up	AUCell	ACTN4, ATP4A, CHP1, CHP2, COX17, DRD4, IL13, NDUFA4, PHB2, PPIF, SPHK2, TCIRG1, TESC, TMSB4X	0.0281841981405931
GOMF-TRANSLATION-ACTIVATOR-ACTIVITY	1.62049496633016e-60	0.0281446467158484	2.5203558211333e-56	WARS2_pos	up	AUCell	BOLL, CTIF, DAZ1, DAZ2, DAZ3, DAZ4, DAZL, DHX29, LARP1, MIF4GD, PABPC1, PAIP1, RPS27L	0.0281446467158484
GOBP-REGULATION-OF-PROTEIN-ACETYLATION	3.03013693407682e-73	0.028133278815572	4.71277197356968e-69	WARS2_pos	up	AUCell	ARID5A, CEP295, DDX3X, DIP2A, DIP2B, FAM161A, GSK3B, HDAC2, HDAC6, HINT2, KAT5, KLF15, MAGEA2, MAGEA2B, PARK7, PML, PRKAA1, PRKAA2, SIRT1, SOX4, TAOK1	0.028133278815572
GOBP-REGULATION-OF-MITOCHONDRIAL-RNA-CATABOLIC-PROCESS	1.05381298912489e-31	0.0281194778754607	1.63899534198593e-27	WARS2_pos	up	AUCell	GRSF1, LRPPRC, PNPT1, SLIRP, SUPV3L1	0.0281194778754607
GOBP-ANTEROGRADE-DENDRITIC-TRANSPORT-OF-NEUROTRANSMITTER-RECEPTOR-COMPLEX	1.62062649273019e-46	0.0281176045985179	2.52056038414326e-42	WARS2_pos	up	AUCell	KIF17, KIF3B, KIF5A, KIF5B, KIF5C	0.0281176045985179
GOBP-NAD-METABOLIC-PROCESS	2.01907437884757e-120	0.0280996575696677	3.14026638142163e-116	WARS2_pos	up	AUCell	ACMSD, AFMID, ALDOB, ASPDH, CD38, ENO1, ENO2, ENO3, FOXK1, FOXK2, GCK, GPD1, GPD1L, GPD2, HAAO, HK1, HK2, HK3, IDO1, IDO2, KMO, KYNU, LDHB, MDH1, MDH1B, MDH2, ME1, NADK, NADK2, NADSYN1, NAMPT, NAPRT, NMNAT1, NMNAT2, NMNAT3, NMRK1, NMRK2, NNMT, NQO1, NUDT12, NUDT13, NUDT17, PARP10, PARP16, PARP9, PC, PCK2, PFKL, PFKM, PFKP, PGAM1, PGAM2, PGK1, PGK2, PKM, PTGIS, QPRT, SARM1, SLC22A13, SLC5A8, TPI1,…	0.0280996575696677
GOBP-NON-LYTIC-VIRAL-RELEASE	1.80339535008039e-41	0.0280837494272796	2.80482078798003e-37	WARS2_pos	up	AUCell	ARL8B, CHMP1A, CHMP1B, CHMP2A, CHMP2B, CHMP3, CHMP4A, CHMP4B, CHMP4C, CHMP5, CHMP6, CHMP7, VPS4A, VPS4B	0.0280837494272796
GOCC-LUMENAL-SIDE-OF-MEMBRANE	1.98440550092341e-22	0.0280598448587561	3.08634587558618e-18	WARS2_pos	up	AUCell	ALG10B, ALG12, ALG3, ALG6, ALG8, ALG9, AQP2, BCAP31, BDH1, CALR, CANX, CD74, CTSA, DNAJC19, HLA-A, HLA-B, HLA-C, HLA-DPA1, HLA-DPB1, HLA-DQA1, HLA-DQA2, HLA-DQB1, HLA-DQB2, HLA-DRA, HLA-DRB1, HLA-DRB5, HLA-E, HLA-F, HLA-G, HM13, HSPA8, KCNQ1, NDUFAF5, NOA1, PAM16, PKD2, SPPL2A, SPPL2B, SPPL2C, SPPL3, TAPBP	0.0280598448587561
GOBP-DETOXIFICATION-OF-INORGANIC-COMPOUND	8.95233608311769e-56	0.0280427157327603	1.39235683100729e-51	WARS2_pos	up	AUCell	ABCB6, ATP7A, CAT, MT1A, MT1B, MT1E, MT1F, MT1G, MT1H, MT1HL1, MT1M, MT1X, MT2A, MT3, MT4, PARK7, SLC11A1, SLC30A1, SLC30A10, SLC39A8, TXN	0.0280427157327603
GOBP-POLYAMINE-BIOSYNTHETIC-PROCESS	2.15095715192968e-38	0.0280333714070058	3.34538365839623e-34	WARS2_pos	up	AUCell	AGMAT, AMD1, AZIN1, AZIN2, OAZ1, OAZ2, OAZ3, ODC1, PAOX, SAT1, SAT2, SMOX, SMS, SRM	0.0280333714070058
GOBP-REGULATION-OF-MITOCHONDRIAL-MEMBRANE-PERMEABILITY-INVOLVED-IN-APOPTOTIC-PROCESS	3.83218745168924e-100	0.0280166822892461	5.96020114361227e-96	WARS2_pos	up	AUCell	ACAA2, ATF2, BAK1, BAX, BCL2L11, BID, BLOC1S2, BNIP3, BNIP3L, BOK, CAMK2A, CHCHD10, EYA2, FZD9, GCLC, GSK3A, GSK3B, HIP1R, HSPA1A, IER3, MPV17L, MUL1, NAIF1, NOL3, PPM1K, RHOT1, RHOT2, SLC25A31, SLC25A4, SLC25A5, SLC25A6, SLC35F6, STPG1, THEM4, TMEM102, TMEM14A, TP53, VDAC2, ZNF205	0.0280166822892461
GOBP-PROTEIN-TRANSMEMBRANE-TRANSPORT	9.3265885827164e-125	0.0280142248718525	1.45056432226988e-120	WARS2_pos	up	AUCell	ABCA1, AIFM1, AP4M1, AZGP1, BCR, BLOC1S3, BLOC1S6, C2CD5, CHCHD4, DNAJC15, DNAJC19, DNLZ, DTNBP1, EDNRA, EDNRB, EXOC4, EXOC7, GLP1R, GRPEL1, GRPEL2, HPSE, HSPA5, HSPA8, HSPD1, IFT20, LONP2, MCL1, PAM16, PEX1, PEX10, PEX12, PEX13, PEX14, PEX16, PEX2, PEX26, PEX5, PEX5L, PEX6, PEX7, PRF1, RAB11A, ROMO1, RTN2, SEC61A1, SEC61A2, SEC61B, SEC61G, SEC62, SEC63, SRP54, TIMM17A, TIMM17B, TIMM21, TIMM22, T…	0.0280142248718525
GOBP-PROTEIN-N-LINKED-GLYCOSYLATION-VIA-ASPARAGINE	5.94586577775503e-52	0.0280046236454252	9.24760504414239e-48	WARS2_pos	up	AUCell	ALG5, ALG8, B4GALNT2, DAD1, DDOST, DERL3, DPM1, FUT8, MAGT1, MGAT1, MGAT2, MGAT5, NUDT14, OST4, OSTC, RPN1, RPN2, ST6GAL1, STT3A, STT3B, TUSC3, UBE2J1, UGGT1, UGGT2	0.0280046236454252
GOBP-REGULATION-OF-TRANSLATION	3.22660691181821e-178	0.0280024184872116	5.01834172995086e-174	WARS2_pos	up	AUCell	ABCE1, ACO1, AGO1, AGO2, AGO3, AGO4, AIRE, AJUBA, AKT1, AKT2, ALKBH1, ALKBH3, ALKBH5, ANG, APLP1, APP, ATF4, ATXN2, B3GNTL1, BANK1, BARHL2, BCL3, BOLL, BTG2, BZW1, BZW2, C1QBP, C6orf52, C8orf88, CALR, CAPRIN1, CAPRIN2, CASC3, CCL5, CD28, CDK5RAP1, CELF1, CELF4, CIRBP, CNBP, CNOT1, CNOT10, CNOT11, CNOT2, CNOT3, CNOT6, CNOT6L, CNOT7, CNOT8, COA3, CPEB1, CPEB2, CPEB3, CPEB4, CSDE1, CSNK2A1, CTIF, CY…	0.0280024184872116
GOMF-PROCOLLAGEN-PROLINE-DIOXYGENASE-ACTIVITY	9.01958454403938e-34	0.0280006320073204	1.40281598413444e-29	WARS2_pos	up	AUCell	P3H1, P3H2, P3H3, P4HA1, P4HA2, P4HA3, P4HB, P4HTM	0.0280006320073204
GOBP-NEGATIVE-REGULATION-OF-INCLUSION-BODY-ASSEMBLY	1.23874300647925e-25	0.0279787863555142	1.92661699797718e-21	WARS2_pos	up	AUCell	DNAJA4, DNAJB1, DNAJB2, DNAJB6, DNAJB8, HSF1, HSPA1A, HSPA1B, HSPA2, IFNB1, SACS, SORL1	0.0279787863555142
GOBP-POSITIVE-REGULATION-OF-MYELOID-CELL-APOPTOTIC-PROCESS	1.12074964154612e-36	0.0279459534788311	1.74310191749668e-32	WARS2_pos	up	AUCell	ADIPOQ, ANXA1, CDKN2A, HCAR2, MEF2C, NF1, PIK3CB, PIK3CD, SIRT1	0.0279459534788311
GOBP-REGULATION-OF-INFLAMMATORY-RESPONSE-TO-WOUNDING	7.93509587512542e-41	0.0279171144389152	1.23414546145826e-36	WARS2_pos	up	AUCell	ALOX5, EXTL3, GIT1, GRN, IL17A, IL33, MDK, PTPN6, REG3A, SIGLEC10, STAT3	0.0279171144389152
GOBP-REGULATION-OF-SMOOTH-MUSCLE-CELL-CHEMOTAXIS	2.1862481840854e-24	0.0279085066748787	3.40027180070802e-20	WARS2_pos	up	AUCell	AIF1, CORO1B, LPAR1, MDK, PDGFD, SLIT2	0.0279085066748787
GOCC-CLATHRIN-COAT-OF-COATED-PIT	3.38009176983563e-61	0.0278927512352832	5.25705672962536e-57	WARS2_pos	up	AUCell	AP2A1, AP2A2, AP2B1, AP2M1, AP2S1, BTBD8, CLTA, CLTB, CLTC, EPS15, EPS15L1, PICALM, SGIP1, SLC18A3, STON1, STON2, SYNJ1, TBC1D5	0.0278927512352832
GOCC-PRE-SNORNP-COMPLEX	1.12402760966607e-30	0.0278842339520915	1.74820014131364e-26	WARS2_pos	up	AUCell	NOP56, NOP58, NUFIP1, PIH1D1, TAF9, ZNHIT3, ZNHIT6	0.0278842339520915
GOCC-RNA-POLYMERASE-III-COMPLEX	2.15655264148056e-58	0.02788359972235	3.35408632329472e-54	WARS2_pos	up	AUCell	CRCP, POLR1C, POLR1D, POLR2E, POLR2F, POLR2H, POLR2K, POLR2L, POLR3A, POLR3B, POLR3C, POLR3D, POLR3E, POLR3F, POLR3G, POLR3GL, POLR3H, POLR3K	0.02788359972235
GOMF-MEMBRANE-INSERTASE-ACTIVITY	5.00790351257432e-57	0.0278434053699823	7.78879233310684e-53	WARS2_pos	up	AUCell	COX18, EMC1, EMC10, EMC2, EMC3, EMC4, EMC6, EMC7, EMC8, EMC9, MMGT1, MTCH1, MTCH2, OXA1L, TIMM10, TIMM9	0.0278434053699823
GOBP-INTERLEUKIN-27-MEDIATED-SIGNALING-PATHWAY	1.05252177605613e-12	0.0278167299798766	1.63698711830009e-08	WARS2_pos	up	AUCell	IL27RA, IL6ST, MX1, OAS1, OAS2, OASL, STAT1	0.0278167299798766
GOBP-UBIQUITIN-INDEPENDENT-PROTEIN-CATABOLIC-PROCESS-VIA-THE-MULTIVESICULAR-BODY-SORTING-PATHWAY	3.33165594430733e-28	0.0278011503843092	5.18172449018119e-24	WARS2_pos	up	AUCell	CHMP4B, CHMP4C, PDCD6IP, VPS4A, VPS4B	0.0278011503843092
GOBP-REGULATION-OF-MODIFICATION-OF-SYNAPTIC-STRUCTURE	1.35480853470725e-47	0.0277794905288978	2.10713371403018e-43	WARS2_pos	up	AUCell	ABL1, BAIAP2, CAMKV, CDC42, CHMP2B, CLN3, CTTNBP2, CYFIP1, EGLN1, EPHA4, GRIPAP1, RHOA, RHOB, TIAM1	0.0277794905288978
GOBP-NEGATIVE-REGULATION-OF-ERYTHROCYTE-DIFFERENTIATION	1.28244529770143e-24	0.0277771094145821	1.99458717151503e-20	WARS2_pos	up	AUCell	HOXA5, HSPA9, KLF13, LDB1, MAFB, STAT5B, ZFP36, ZFP36L1	0.0277771094145821
GOBP-PROGRAMMED-CELL-DEATH-IN-RESPONSE-TO-REACTIVE-OXYGEN-SPECIES	4.51236114676797e-55	0.0276572025516922	7.01807529156822e-51	WARS2_pos	up	AUCell	DDR2, FOXO3, FOXP1, HGF, MAP2K4, MET, PARK7, PAWR, PDCD10, PINK1, STK25, TRAP1	0.0276572025516922
GOMF-FRUCTOSE-BINDING	2.04930638627431e-24	0.0276558287755244	3.18728622257244e-20	WARS2_pos	up	AUCell	ALDOA, ALDOB, CLEC4G, PFKL, PFKM, SLC2A5	0.0276558287755244
GOMF-PROTEIN-CARRIER-CHAPERONE	6.00376194653192e-95	0.0276386482456711	9.33765095544109e-91	WARS2_pos	up	AUCell	ANP32E, APLF, ASF1A, ASF1B, BAG3, CLU, COX18, DUSP16, EMC1, EMC10, EMC2, EMC3, EMC4, EMC6, EMC7, EMC8, EMC9, HSPA8, IPO9, JDP2, MMGT1, MTCH1, MTCH2, MYD88, NAP1L1, OXA1L, PEX19, PEX5, PRDM12, PWP1, SPTY2D1, TIMM10, TIMM9, VPS72	0.0276386482456711
GOMF-PROTEIN-TRANSPORTER-ACTIVITY	1.68399360010062e-100	0.0276196759581756	2.61911524623649e-96	WARS2_pos	up	AUCell	ABCA1, AP4M1, ATAD1, ATP13A1, AZGP1, BLOC1S3, DNAJB2, GGA3, GPIHBP1, IGF1R, LMBRD1, LRP2, M6PR, MCL1, PEX1, PEX10, PEX12, PEX13, PEX14, PEX2, PEX6, RHBDF2, SEC61A1, SEC61A2, SEC61G, SEC63, TIMM17A, TIMM17B, TIMM22, TIMM23, TIMM23B, TIMM8B, TMED10, TOMM20, TOMM20L, TOMM22, TOMM40, TOMM40L, TOMM7	0.0276196759581756
GOBP-REGULATION-OF-DNA-DAMAGE-RESPONSE-SIGNAL-TRANSDUCTION-BY-P53-CLASS-MEDIATOR-RESULTING-IN-TRANSCRIPTION-OF-P21-CLASS-MEDIATOR	3.47063415796882e-18	0.0276181665055544	5.3978773058889e-14	WARS2_pos	up	AUCell	COPS3, ING4, PYHIN1, RPL26, ZNF385A, ZNHIT1	0.0276181665055544
GOBP-REGULATION-OF-ASPARTIC-TYPE-PEPTIDASE-ACTIVITY	3.83527356650807e-29	0.0276005976466378	5.96500097799e-25	WARS2_pos	up	AUCell	AGER, BIN1, EFNA1, EFNA3, EPHA4, GRN, LYN	0.0276005976466378
GOBP-REGULATION-OF-TOLL-LIKE-RECEPTOR-9-SIGNALING-PATHWAY	1.69160644432551e-48	0.027596652523354	2.63095550285947e-44	WARS2_pos	up	AUCell	FCRL3, GRAMD4, HMGB1, LILRA4, PPT1, PTPRS, RAB7B, RSAD2, RTN4, SLC15A4, TLR9, ZDHHC3	0.027596652523354
GOBP-REGULATION-OF-ARP2-3-COMPLEX-MEDIATED-ACTIN-NUCLEATION	1.03020426429198e-61	0.0275881052844892	1.60227669225332e-57	WARS2_pos	up	AUCell	ABI2, AP1AR, ARF1, ARFIP1, ARFIP2, BRK1, CORO1B, CTNNA2, CYFIP1, FCHSD2, GMFB, GMFG, HIP1R, NCKAP1, PICK1, RNH1, WASF1, WASF2, WASF3	0.0275881052844892
GOBP-CELL-DIFFERENTIATION-INVOLVED-IN-PHENOTYPIC-SWITCHING	4.04874598426172e-15	0.0275819842718695	6.29701462932225e-11	WARS2_pos	up	AUCell	DNMT1, FGF9, SOD2	0.0275819842718695
GOBP-POSITIVE-REGULATION-OF-TRANSCRIPTION-OF-NUCLEOLAR-LARGE-RRNA-BY-RNA-POLYMERASE-I	2.82225250309e-35	0.0275721196911435	4.38944931805587e-31	WARS2_pos	up	AUCell	DDX11, IPPK, MTOR, NCL, NOL11, PIH1D1, PWP1, SMARCA4, SMARCB1	0.0275721196911435
GOMF-CERAMIDE-BINDING	2.15573729223603e-59	0.0275683056142811	3.3528182106147e-55	WARS2_pos	up	AUCell	CD300LF, CLIP3, CLN8, CPTP, EPDR1, GLTP, GLTPD2, LAPTM4B, MAG, MAP1LC3B, PLA2G4A, PLEKHA8, PLTP, PSAP, RTN4R, VDAC1, VDAC2	0.0275683056142811
GOBP-NEGATIVE-REGULATION-OF-RESPONSE-TO-ENDOPLASMIC-RETICULUM-STRESS	7.48884785704224e-77	0.0275575171991593	1.16474050720578e-72	WARS2_pos	up	AUCell	ABCA7, ALOX5, AQP11, ATF6B, BCL2L1, BFAR, CLU, CREB3, CREB3L1, DDRGK1, DNAJB9, GRINA, HERPUD1, HSPA1A, HSPA5, HYOU1, LPCAT3, LRRK2, MAGEA3, NCK1, NCK2, NR1H2, NR1H3, OPA1, PARK7, PDX1, PPP1R15A, PPP1R15B, PTPN1, SGTA, SVIP, SYVN1, TMBIM6, TXNDC12, UBXN1, UBXN2A, UFL1, USP14, USP25, WFS1, XBP1	0.0275575171991593
GOBP-REGULATION-OF-MODIFICATION-OF-POSTSYNAPTIC-ACTIN-CYTOSKELETON	4.56101374850229e-20	0.0275221769612071	7.09374468304561e-16	WARS2_pos	up	AUCell	BAIAP2, CTTNBP2, CYFIP1, RHOA, TIAM1	0.0275221769612071
GOBP-RESPONSE-TO-HEAT	2.14789525519112e-133	0.0275147450606502	3.34062149039874e-129	WARS2_pos	up	AUCell	AKT1, ANO1, ASIC3, ATM, ATR, ATXN3, BAG3, CALCA, CASQ1, CDKN1A, CETN1, CHORDC1, CLPB, CREBBP, CRNN, CRYAA, CRYAB, CXCL10, DAXX, DHX36, DNAJA1, DNAJA2, DNAJA3, DNAJA4, DNAJB1, DNAJB4, DNAJB6, DNAJC2, DNAJC7, EIF2B1, EIF2B2, EIF2B3, EIF2B4, EIF2B5, EIF2S1, EP300, FGF1, GCLC, GSK3B, HDAC2, HDAC6, HMOX1, HSBP1, HSBP1L1, HSF1, HSP90AA1, HSP90AB1, HSPA1A, HSPA1B, HSPA2, HSPA6, HSPA8, HSPB1, HSPB2, HSPB…	0.0275147450606502
GOBP-REGULATION-OF-RYANODINE-SENSITIVE-CALCIUM-RELEASE-CHANNEL-ACTIVITY	6.41141274320183e-64	0.0275084196998897	9.97167023950181e-60	WARS2_pos	up	AUCell	AKAP6, CALM1, CALM2, CALM3, CALML3, CAMK2D, CASQ2, CLIC2, DMD, FKBP1A, FKBP1C, GSTM2, GSTO1, HRC, JPH1, JPH2, JPH3, JPH4, JSRP1, NOS1, PKD2, SRI, TRDN	0.0275084196998897
GOBP-RETROGRADE-NEURONAL-DENSE-CORE-VESICLE-TRANSPORT	1.46945365661026e-39	0.0275003111743142	2.28544127212593e-35	WARS2_pos	up	AUCell	KIF1A, KIF1C, KIF5A, KIF5B, MECP2	0.0275003111743142
GOBP-APOLIPOPROTEIN-A-I-MEDIATED-SIGNALING-PATHWAY	3.55227456630275e-17	0.0274865166324615	5.52485263297067e-13	WARS2_pos	up	AUCell	ABCA1, ABCA7, ITGAV, ITGB3, RHOA	0.0274865166324615
GOBP-POSITIVE-REGULATION-OF-LIPOPROTEIN-PARTICLE-CLEARANCE	3.2536384153082e-22	0.0274750966433049	5.06038382732884e-18	WARS2_pos	up	AUCell	ANXA2, GPIHBP1, GPLD1, LDLRAP1, LIPG, TREM2	0.0274750966433049
GOBP-PROTEIN-LOCALIZATION-TO-PERINUCLEAR-REGION-OF-CYTOPLASM	1.30804330594525e-30	0.027470141855582	2.03439975373665e-26	WARS2_pos	up	AUCell	AKTIP, HOOK1, HOOK2, HOOK3, RNF26, SQSTM1	0.027470141855582
GOMF-JUN-KINASE-BINDING	4.10303398803589e-53	0.0274496433815879	6.38144876159222e-49	WARS2_pos	up	AUCell	DUSP10, DUSP16, GSTP1, HES1, MAD2L2, MAPK8IP1, MAPK8IP2, MAPK8IP3, PTK2, RNF13, SPAG9	0.0274496433815879
GOBP-NEGATIVE-REGULATION-OF-DEPHOSPHORYLATION	1.01388345246423e-79	0.0274495469080883	1.57689293361761e-75	WARS2_pos	up	AUCell	ARPP19, BOD1, CHP1, CRY2, ENSA, GSK3B, IKBKB, INPP5K, IQGAP1, LGALS3, MASTL, MFHAS1, MGAT5, NCKAP1L, PPP1R14D, PPP1R15A, PPP1R16B, PPP1R1B, PPP1R8, PPP4R4, ROCK1, ROCK2, STYXL1, SWAP70, TIPRL, TNF, URI1, YWHAB, YWHAE	0.0274495469080883
GOBP-REGULATION-OF-MAMMARY-GLAND-EPITHELIAL-CELL-PROLIFERATION	1.83170262919205e-50	0.0274291321341728	2.8488470991824e-46	WARS2_pos	up	AUCell	BAX, BRCA2, CCND1, DEAF1, GATA3, GPX1, HOXA5, IQGAP3, KDM5B, PHB2, PYGO2, ROBO1, RREB1, RTN4, ZNF703	0.0274291321341728
GOCC-NUCLEOID	1.06698536106953e-96	0.0273950003297849	1.65948233207143e-92	WARS2_pos	up	AUCell	ACADVL, ATAD3A, C17orf80, CLPX, CPS1, DBT, DDX28, DHX30, DNA2, ELAC2, FASTKD2, FASTKD5, GRSF1, HADHA, HADHB, HSD17B10, HSPA9, LONP1, LRPPRC, LRRC59, MPG, MTERF1, MTERF2, POLDIP2, POLG, POLG2, POLRMT, SHMT2, SLC25A5, SOD2, SSBP1, SUPV3L1, TEFM, TERT, TFAM, TFB1M, TFB2M, TOP1MT, TRMT10C, TUFM, UQCC2, VDAC1, VDAC2	0.0273950003297849
GOBP-REGULATION-OF-CENTROMERIC-SISTER-CHROMATID-COHESION	3.33753651792573e-28	0.0273766211832363	5.19087054632989e-24	WARS2_pos	up	AUCell	AXIN2, BUB1, CTCF, CTNNB1, NAA10	0.0273766211832363
GOBP-REGULATION-OF-SPONTANEOUS-SYNAPTIC-TRANSMISSION	9.2243572956161e-28	0.0273679232393768	1.43466429018717e-23	WARS2_pos	up	AUCell	AGER, APP, ITGB1, SLC12A2, STX1B	0.0273679232393768
GOBP-REGULATION-OF-PLASMA-MEMBRANE-ORGANIZATION	2.48090125503686e-38	0.027340587150385	3.85854572195883e-34	WARS2_pos	up	AUCell	AHNAK, ANXA2, ASAP1, ATP10A, ATP8B1, CASP7, DNM2, FASLG, GSN, MYH9, NOX5, PRKCD, RAB3A, S100A10, SH3GLB1, SYTL4, WASL	0.027340587150385
GOBP-REGULATION-OF-TELOMERASE-ACTIVITY	1.83419367454238e-85	0.0273067412369164	2.85272142201576e-81	WARS2_pos	up	AUCell	ACD, ATM, AURKB, CCT2, CCT4, CERS1, DKC1, ERCC4, GREM1, GRHL2, HMBOX1, HNRNPA2B1, HNRNPD, KLF4, MAP2K7, MAP3K4, MAPK1, MAPK15, MAPK3, MAPKAPK5, MEN1, MYC, NABP2, NAF1, NEK2, NEK7, NVL, PARM1, PARP3, PARP4, PIF1, PINX1, PKIB, PNKP, POT1, PRKCQ, PTGES3, SMG6, SRC, TCP1, TERF1, TNKS, WRAP53, XRCC5	0.0273067412369164
GOBP-POSITIVE-REGULATION-OF-RNA-SPLICING	3.15570000026195e-95	0.0273050175571375	4.90806021040741e-91	WARS2_pos	up	AUCell	CELF3, CELF4, CIRBP, CLNS1A, DAZAP1, DYRK1A, EIF1, ERN1, EXOSC10, HABP4, HMX2, HNRNPLL, HSPA1A, HSPA8, NCBP1, NCL, NUP98, PIK3R1, POLR2A, PRDX6, PRMT5, PRPF19, RBM20, RBM22, RBM3, RBMX, RBMXL1, RBMY1A1, RBMY1B, RBMY1D, RBMY1E, RBMY1F, RBMY1J, SETX, SF3B4, SLC38A2, SLC39A5, SNRNP70, SNW1, SRSF1, STH, THRAP3, TRA2A, TRA2B, U2AF2, UPF1, UPF3A, UPF3B, WDR77, ZPR1	0.0273050175571375
GOBP-RESPONSE-TO-L-GLUTAMATE	9.92660301637803e-59	0.027302066752408	1.54388456713727e-54	WARS2_pos	up	AUCell	AIFM1, AMIGO1, BAIAP2, BCL11A, FYN, GHSR, GRIN2D, HPCA, IGF1R, KCNB1, PCNA, TAF9, TMBIM6, TNF, TUBA1A, UFL1	0.027302066752408
GOBP-NEGATIVE-REGULATION-OF-PROTEASOMAL-UBIQUITIN-DEPENDENT-PROTEIN-CATABOLIC-PROCESS	2.80101461162489e-102	0.0272789385907709	4.35641802546018e-98	WARS2_pos	up	AUCell	BAG5, BAG6, CAMLG, CCAR2, CSNK2A1, CSNK2A2, CSNK2B, DDRGK1, EIF3H, FHIT, GIPC1, HFE, HSP90AB1, KLHL40, MAP1A, MTM1, N4BP1, OGT, PANO1, PARK7, PBK, PHF20L1, RPL11, RYBP, SHH, SMARCC1, STYX, TAF9, TLK2, TRIM39, TTC36, UBXN1, UCHL5, USP26, USP38, USP7, USP9X, WAC	0.0272789385907709
GOMF-P-TYPE-POTASSIUM-TRANSMEMBRANE-TRANSPORTER-ACTIVITY	1.2637310514035e-35	0.0272463028690413	1.96548090424787e-31	WARS2_pos	up	AUCell	ATP12A, ATP1A1, ATP1A2, ATP1A3, ATP1A4, ATP1B1, ATP4A, ATP4B	0.0272463028690413
GOBP-RNA-LOCALIZATION	6.93248708304844e-135	0.0272092844969683	1.07820971602652e-130	WARS2_pos	up	AUCell	A1CF, AAAS, AGFG1, AHCTF1, AKAP8L, ALKBH5, ALYREF, ARC, ATM, ATR, ATXN2, BICD1, BICD2, C12orf50, CAPRIN1, CASC3, CCT2, CCT3, CCT4, CCT5, CCT6A, CCT7, CCT8, CETN2, CETN3, CHTOP, CKAP5, CPSF6, DCP2, DDX19A, DDX19B, DDX25, DDX39A, DDX39B, DHX36, DHX9, DKC1, EIF4A3, EIF4E, ENY2, EXOSC10, FBL, FLOT1, FMR1, FUBP3, FXR1, FXR2, FYTTD1, G3BP2, GLE1, HHEX, HNRNPA1, HNRNPA1L2, HNRNPA2B1, HNRNPU, HSF1, IGF2B…	0.0272092844969683
GOBP-MAINTENANCE-OF-PROTEIN-LOCATION-IN-CELL	2.37110258174078e-105	0.0271965342156045	3.68777584538143e-101	WARS2_pos	up	AUCell	AKT1, ANK3, ANKRD13C, ARL2, ARL2BP, BARD1, BBS4, CAV1, CCDC88A, CD4, CDK5, CHCHD10, CIZ1, DBN1, DZIP1, FKRP, GOLPH3, GPAA1, GSN, HK1, HK2, HNRNPU, HSPA5, INSIG1, INSIG2, KDELR1, KDELR2, KDELR3, MORC3, NR5A1, OS9, PARK7, PDIA2, PFN4, PGR, PINK1, PKP2, PML, RANGAP1, RER1, RIT2, SCIN, SKP1, SORL1, SP100, SRGN, SUN1, SUN2, SUPT7L, SYNE1, TAF3, TAF8, TMED2, TMSB10, TMSB15A, TMSB15B, TMSB4X, TMSB4Y, TO…	0.0271965342156045
GOBP-INTRINSIC-APOPTOTIC-SIGNALING-PATHWAY-IN-RESPONSE-TO-DNA-DAMAGE-BY-P53-CLASS-MEDIATOR	3.86684854401765e-83	0.0271755550548782	6.01410954051065e-79	WARS2_pos	up	AUCell	AEN, ATAD5, BAG6, BCL2, BCL3, BRCA2, CD44, CD74, CDIP1, CDKN1A, CHEK2, DDIT4, DYRK2, ELL3, EP300, HIPK1, HIPK2, HNRNPK, IFI16, ING2, KDM1A, MIF, MSH2, MUC1, NUPR1, PHLDA3, PML, PYCARD, RPL26, RPS27L, SHISA5, SIRT1, SNW1, TAF9, TAF9B, TMEM109, TOPORS, TP53, TP63, TP73, TRIAP1, USP28, ZNF385A	0.0271755550548782
GOBP-FAT-PAD-DEVELOPMENT	1.53910576397449e-22	0.0271610373765785	2.39377119470952e-18	WARS2_pos	up	AUCell	ARID5B, ARRDC3, BBS4, CASR, DGAT2, ERRFI1, FOSL2, TBL1XR1, UBB	0.0271610373765785
GOBP-MRNA-PROCESSING	2.52032482114173e-136	0.0271196822577188	3.91986119432173e-132	WARS2_pos	up	AUCell	A1CF, AAR2, ACIN1, ADAR, ADARB1, ADARB2, AFF2, AHCYL1, AICDA, AKAP17A, AKAP8L, ALKBH5, ALYREF, APOBEC1, APOBEC2, APOBEC4, AQR, ARL6IP4, ARMC7, ARVCF, BARD1, BCAS2, BRDT, BUD13, BUD31, C1QBP, C9orf78, CACTIN, CASC3, CBLL1, CCAR2, CD2BP2, CDC40, CDC5L, CDC73, CDK11A, CDK11B, CDK12, CDK13, CDK9, CELF1, CELF2, CELF3, CELF4, CELF5, CELF6, CHD8, CIR1, CIRBP, CLASRP, CLNS1A, CLP1, CMTR1, CMTR2, CNOT6L, …	0.0271196822577188
GOCC-AUTOLYSOSOME	5.29820870359337e-26	0.0270558424293301	8.24030399669877e-22	WARS2_pos	up	AUCell	CLN3, FTH1, FTL, GAA, HLA-DRA, HLA-DRB1, LAMP1, LAMP2, LRRK2, MAP1LC3A, NCOA4, PIK3C3, PLEKHM1, SQSTM1	0.0270558424293301
GOBP-PROTEIN-STABILIZATION	2.85581108482594e-169	0.0270107689633068	4.44164298022979e-165	WARS2_pos	up	AUCell	A1CF, AAK1, AFM, AHSP, ANK2, APOA1, APOA2, ATF7IP, ATP1B1, ATP1B2, ATP1B3, BAG1, BAG2, BAG3, BAG4, BAG5, BAG6, C10orf90, CALR, CAMLG, CBLC, CCNH, CCT2, CCT3, CCT4, CCT5, CCT6A, CCT7, CCT8, CDC37, CDC37L1, CDK7, CEP63, CHEK2, CHP1, CLU, COG3, COG7, CPN2, CREB1, CREBL2, CRTAP, CRYAA, CRYAB, CSN3, CSNK2A1, CTNND1, DNAAF2, DNLZ, DSG1, DVL1, DVL3, EFNA1, EP300, EPHA4, FBXW7, FLNA, FLOT1, FLOT2, GAPDH,…	0.0270107689633068
GOMF-PROTEIN-CONTAINING-COMPLEX-DESTABILIZING-ACTIVITY	2.01207029834762e-38	0.0270084929100258	3.12937293502005e-34	WARS2_pos	up	AUCell	CLPB, FIGN, FIGNL1, HSPA1A, HSPA1B, HSPA8, IQCA1, IQCA1L, KATNA1, KATNAL1, KATNAL2, NSF, SPAST, VPS4A	0.0270084929100258
GOBP-PEPTIDYL-PROLINE-MODIFICATION	7.63005528493221e-79	0.0270066199963367	1.18670249846551e-74	WARS2_pos	up	AUCell	CRTAP, EGLN1, EGLN2, EGLN3, FKBP1A, FKBP1B, FKBP1C, FKBP4, FKBP5, NKTR, NTMT1, OGFOD1, P3H2, P4HA1, P4HA2, P4HA3, P4HB, P4HTM, PIN1, PPIA, PPIAL4A, PPIAL4C, PPIAL4D, PPIAL4E, PPIAL4F, PPIAL4G, PPIB, PPIC, PPID, PPIE, PPIF, PPIG, PPIH, PPIL1, PPIL3, PPWD1	0.0270066199963367
GOBP-TRANSCRIPTION-COUPLED-NUCLEOTIDE-EXCISION-REPAIR	6.59105274105078e-53	0.0270012735089525	1.02510643281563e-48	WARS2_pos	up	AUCell	ERCC2, ERCC3, ERCC5, ERCC6, ERCC8, HMGN1, POLR2I, USP7, UVSSA, XAB2	0.0270012735089525
GOBP-NEGATIVE-REGULATION-OF-T-HELPER-2-CELL-DIFFERENTIATION	1.18244448242472e-16	0.0269588932024122	1.83905590351516e-12	WARS2_pos	up	AUCell	ANXA1, ASCL2, BCL6, HLX, SOCS5	0.0269588932024122
GOBP-UTP-METABOLIC-PROCESS	3.08044570930324e-51	0.0269359862468947	4.79101721167933e-47	WARS2_pos	up	AUCell	AK3, CAD, ENTPD7, NME1, NME2, NME3, NME4, NME5, NME6, NME7, NME9	0.0269359862468947
GOMF-HISTONE-CHAPERONE-ACTIVITY	8.62844370133747e-46	0.0269307912339253	1.34198184886902e-41	WARS2_pos	up	AUCell	ANP32E, APLF, ASF1A, ASF1B, IPO9, JDP2, MYD88, NAP1L1, PRDM12, PWP1, SPTY2D1, VPS72	0.0269307912339253
GOBP-REGULATION-OF-LAMELLIPODIUM-ASSEMBLY	2.94928386740435e-72	0.0269280591051171	4.58702119897399e-68	WARS2_pos	up	AUCell	ABI2, ABI3, ACTR2, ACTR3, AKIRIN1, ARPC2, ATP7A, AUTS2, AVIL, BIN3, BRK1, CAPZB, CDC42, CLRN1, CYFIP1, DMTN, EPHA2, FER, FRMD7, FSCN1, HRG, HSP90AA1, MSTN, MTOR, NCKAP1, OCLN, PIK3CA, PIK3R1, PLCE1, PLXNB3, RAC1, RAC2, SLIT2, TWF1, TWF2, WAS, WASF2, WNT1	0.0269280591051171
GOMF-SELENIUM-BINDING	1.23373316277524e-17	0.0269163934104676	1.91882518806432e-13	WARS2_pos	up	AUCell	DIO1, DIO2, GPX3, GPX4, RPH3A, SELENBP1	0.0269163934104676
GOMF-SINGLE-STRANDED-DNA-BINDING	3.85210639383948e-123	0.0269116999024179	5.99118107433854e-119	WARS2_pos	up	AUCell	APTX, BLM, BRCA2, CDC45, CRY2, CTC1, DDX11, DHX36, DHX9, DMC1, ERCC1, ERCC4, ERCC5, FAM111A, FUBP1, FUBP3, HMCES, HMGB1, HMGB2, HNRNPA1, HNRNPA2B1, HNRNPU, HSF1, HSPD1, IGHM, IGHMBP2, JCHAIN, LONP1, LRPPRC, MAPT, MCM10, MCM2, MCM3, MCM4, MCM5, MCM6, MCM7, MCM8, MCM9, MEIOB, MLH1, MMS22L, MSH2, MSH3, NABP1, NABP2, NEIL3, NOL12, NUCKS1, PARK7, PCBP1, PCBP2, PCBP3, PMS2, POLA1, POLR2G, POLR2H, POLR3…	0.0269116999024179
GOBP-PROTEIN-EXPORT-FROM-NUCLEUS	8.10229034423864e-119	0.0269076570661987	1.26014921723944e-114	WARS2_pos	up	AUCell	AHCYL1, ANKLE1, ANP32B, BAG3, BARD1, CALR, CAMK1, CCHCR1, CDK5, CHCHD4, CHP1, CSE1L, CTDSPL2, DESI1, EGR2, EMD, FRAT1, FRAT2, GAS6, GSK3B, HSPA9, IFI27, IL1B, MDM2, NUP214, NUTF2, NXT1, PARK7, PKD1, PPM1A, PRKACA, PRKD1, PRPF4B, PTPN11, PTPN14, RAN, RANBP17, RANBP3, RANBP3L, RANGAP1, RAPGEF3, RBM22, SFN, SIRT6, SIRT7, SMURF1, SP100, STRADA, STRADB, TGFB1, TPR, TXN, UHMK1, XPO1, XPO4, XPO5, XPO6, …	0.0269076570661987
GOBP-REGULATION-OF-DNA-BINDING	3.5363400307554e-124	0.026887857989753	5.50006964983388e-120	WARS2_pos	up	AUCell	ACD, BCL3, CEBPG, CPNE1, CSNK2B, DAZAP2, DDRGK1, DOT1L, E2F1, EDF1, EGF, ERCC4, FOXC1, GATA1, GATA3, GTF2B, GZMA, HABP4, HAND1, HAND2, HES1, HEY2, HJURP, HMGA2, HMGB1, IFI16, IFNG, IGF1, JAK2, JUN, KDM1A, LAMTOR5, LEF1, MAD2L2, MDFI, MMP9, NEUROD1, NGF, NME1, NSD1, PARK7, PAX6, PER2, PINX1, PLAUR, POU4F1, POU4F2, PSEN1, PYHIN1, RB1, RNF220, RSF1, SIRT2, SKI, SMO, SOX11, SP100, SUMO1, SUMO3, SUMO4…	0.026887857989753
GOBP-REGULATION-OF-EXOSOMAL-SECRETION	1.36375864684479e-45	0.0268761323435287	2.1210538234377e-41	WARS2_pos	up	AUCell	ATP13A2, ATP9A, CHMP2A, CHMP3, CHMP6, HGS, IFNG, PDCD6IP, RAB7A, SDC1, SDC4, SDCBP, SMPD3, SNF8, STAM, TSG101, VPS4A, VPS4B	0.0268761323435287
GOBP-DETOXIFICATION-OF-COPPER-ION	1.90211744383449e-33	0.0268732489965603	2.95836326039578e-29	WARS2_pos	up	AUCell	ATP7A, MT1A, MT1B, MT1E, MT1F, MT1G, MT1H, MT1HL1, MT1M, MT1X, MT2A, MT3, MT4, PARK7	0.0268732489965603
GOMF-ADENOSINE-RECEPTOR-BINDING	2.52216421268132e-33	0.0268571161827396	3.92272199998325e-29	WARS2_pos	up	AUCell	GRM5, HSPA8, NECAB2, P2RY1, P2RY2, TSNAX, USP4	0.0268571161827396
GOBP-REGULATION-OF-CALCIUM-IMPORT-INTO-THE-MITOCHONDRION	4.9665744620197e-28	0.0268253595155231	7.72451326077924e-24	WARS2_pos	up	AUCell	AFG3L2, PSEN2, SPG7, UCP2, VDAC1	0.0268253595155231
GOBP-AMINOGLYCOSIDE-ANTIBIOTIC-METABOLIC-PROCESS	1.01626431560599e-13	0.0268168933819012	1.58059589006199e-09	WARS2_pos	up	AUCell	AKR1A1, AKR1B1, AKR1B10, AKR1C1, AKR1C2, AKR1C3, AKR1C4, AKR7A2, CBR4, SLC34A1	0.0268168933819012
GOBP-NUCLEAR-MEMBRANE-REASSEMBLY	6.85254865061388e-63	0.026814244178075	1.06577689162998e-58	WARS2_pos	up	AUCell	ANKLE2, BANF1, BROX, CHMP1A, CHMP1B, CHMP2A, CHMP2B, CHMP3, CHMP4A, CHMP4B, CHMP4C, CHMP5, CHMP6, CHMP7, NSFL1C, RCC1, REEP3, REEP4, SIRT2, SPAST, UBE2I, UBXN2A, UBXN2B, VPS4A, VPS4B	0.026814244178075
GOBP-POSITIVE-REGULATION-OF-LAMELLIPODIUM-ORGANIZATION	1.58787041174993e-65	0.0268132079386472	2.46961485139467e-61	WARS2_pos	up	AUCell	ABI2, ACTR2, ACTR3, AKIRIN1, ARHGEF7, ARPC2, ATP7A, AUTS2, AVIL, BRK1, CDC42, CLRN1, CORO1B, CORO1C, CYFIP1, ENPP2, FRMD7, FSCN1, HSP90AA1, MSTN, MTOR, NCKAP1, OCLN, PIK3CA, PIK3R1, PLCE1, RAC1, RAC2, RREB1, SRC, TWF2, VIL1, WASF2, WNT1	0.0268132079386472
GOMF-K48-LINKED-POLYUBIQUITIN-MODIFICATION-DEPENDENT-PROTEIN-BINDING	1.76278566012905e-35	0.0268060385461394	2.74166053719871e-31	WARS2_pos	up	AUCell	IKBKE, NPLOC4, RNF31, UBQLN4, UBXN1, VCP, ZFAND2B	0.0268060385461394
GOBP-POSITIVE-REGULATION-OF-AMINE-METABOLIC-PROCESS	3.12231088183552e-41	0.026748496518333	4.85613011451878e-37	WARS2_pos	up	AUCell	ABAT, GPR37, HPRT1, MAOB, NR1H4, PAOX, PARK7, VPS35	0.026748496518333
GOBP-POSITIVE-REGULATION-OF-ACTIN-FILAMENT-DEPOLYMERIZATION	1.38929139372348e-47	0.0267147661537691	2.16076490465813e-43	WARS2_pos	up	AUCell	ACTN2, CFL2, DSTN, F2RL1, PDXP, PLEK, SEMA5A, VIL1, WDR1	0.0267147661537691
GOBP-TRNA-3-END-PROCESSING	5.53679769280351e-33	0.026714074202381	8.6113814516173e-29	WARS2_pos	up	AUCell	ELAC1, ELAC2, HSD17B10, PTCD1, SSB, TRMT10C, TRNT1	0.026714074202381
GOBP-NEGATIVE-REGULATION-OF-TRANSCRIPTION-BY-COMPETITIVE-PROMOTER-BINDING	1.27402602359461e-52	0.0266715463854385	1.98149267449669e-48	WARS2_pos	up	AUCell	BHLHE41, CREB1, DACH1, HDAC2, HDAC4, HHEX, KDM2A, MAD2L2, MUC1, SMAD7, TFAP2A	0.0266715463854385
GOBP-NEGATIVE-REGULATION-OF-UBIQUITIN-DEPENDENT-PROTEIN-CATABOLIC-PROCESS	2.96639080528432e-111	0.0265870455412359	4.6136276194587e-107	WARS2_pos	up	AUCell	BAG5, BAG6, CAMLG, CCAR2, CSNK2A1, CSNK2A2, CSNK2B, DDRGK1, EIF3H, FHIT, GIPC1, HFE, HIPK2, HSP90AB1, KLHL40, MAP1A, MTM1, N4BP1, OGT, PANO1, PARK7, PBK, PDCL3, PHF20L1, PML, PRMT6, PSEN1, QRICH2, RPL11, RPL23, RPL5, RPS7, RYBP, SGTA, SHH, SMARCC1, STYX, SUFU, TAF1, TAF9, TLK2, TRIM39, TTC36, UBXN1, UCHL5, USP14, USP26, USP38, USP5, USP7, USP9X, WAC, WNT1	0.0265870455412359
GOBP-POLYKETIDE-METABOLIC-PROCESS	2.0724610231843e-13	0.0265712115157289	3.22329862935854e-09	WARS2_pos	up	AUCell	AKR1A1, AKR1B1, AKR1B10, AKR1C1, AKR1C2, AKR1C3, AKR1C4, AKR7A2, CBR4, SULT1C4	0.0265712115157289
GOBP-PROTEIN-LOCALIZATION-TO-NUCLEOLUS	2.17130066594182e-45	0.0264784034833373	3.37702392573931e-41	WARS2_pos	up	AUCell	BYSL, CACNB4, GLUL, MCRS1, NMD3, NOL8, NVL, PINX1, POLR1A, RAN, RPF2, RRP7A, RRS1, TERT, WRN	0.0264784034833373
GOBP-CYTOPLASMIC-SEQUESTERING-OF-PROTEIN	4.35512058073145e-52	0.0264753607274623	6.77351903921162e-48	WARS2_pos	up	AUCell	CCDC22, DBN1, DZIP1, FAF1, FLNA, G3BP2, GET4, IL10, LATS1, MDFI, NFKBIA, NFKBIE, PSMD10, SUFU, YWHAB, YWHAE	0.0264753607274623
GOBP-MITOCHONDRION-ORGANIZATION	2.2303687288376e-175	0.0264713596372942	3.46889248396112e-171	WARS2_pos	up	AUCell	ABI2, ACAA2, ACAD9, ADCK1, ADCY10, AFG3L2, AGK, AGTPBP1, AIFM1, AIFM2, AKT1, AKT3, ALKBH7, AMBRA1, AP3B1, APOO, APOOL, ARFIP2, ARHGAP11B, ARHGAP26, ARMC1, ARMCX3, ATAD3A, ATAD3B, ATAD3C, ATCAY, ATF2, ATG10, ATG12, ATG13, ATG14, ATG2A, ATG2B, ATG3, ATG4A, ATG4B, ATG4C, ATG4D, ATG5, ATG7, ATG9A, ATG9B, ATP13A2, ATP2A1, ATP7A, ATPAF1, ATPAF2, AURKA, AVP, BAD, BAK1, BAX, BBC3, BCL2, BCL2A1, BCL2L1, B…	0.0264713596372942
GOCC-VESICLE-LUMEN	5.4713543870289e-115	0.0264646574621508	8.50959747814604e-111	WARS2_pos	up	AUCell	A1BG, A2M, ACAA1, ACLY, ACTN1, ACTN2, ACTN4, ACTR10, ACTR1B, ACTR2, ADA, AGA, AGL, AHSG, ALAD, ALB, ALDOA, ALDOC, ALOX5, AMPD3, ANXA2, AOC1, APAF1, APOA1, APOH, APOOL, APP, APRT, ARG1, ARHGAP9, ARMC8, ARPC5, ARSA, ARSB, ATG7, AZU1, B2M, BACE1, BIN2, BPI, C1orf35, C3, C6orf120, CAB39, CAMP, CAND1, CANT1, CAP1, CAT, CCT2, CCT8, CDA, CDC37L1, CEP290, CFD, CFP, CHI3L1, CHIT1, CLEC3B, CLU, CNN2, COMMD…	0.0264646574621508
GOBP-PROTEIN-TARGETING-TO-MITOCHONDRION	6.44566579972351e-129	0.0264635853207974	1.002494401831e-124	WARS2_pos	up	AUCell	ABLIM3, ADCY10, AGK, AIFM1, AIP, ARIH2, ATG13, BAG4, BAP1, BCAP31, BID, BNIP3L, C11orf65, CHCHD4, CSNK2A2, DNAJC15, DNAJC19, DNLZ, FBXO7, FBXW7, FIS1, FZD5, GDAP1, GRPEL1, GRPEL2, GSK3A, HAX1, HPS4, HSP90AA1, HSPA1L, HSPA4, HSPD1, HTRA2, HUWE1, IMMP1L, IMMP2L, LEPROT, LMAN1, LRRK2, MFF, MFN2, MGARP, MICALL2, MIPEP, MTCH1, MTCH2, MTERF4, MTX1, MTX2, NDUFA13, NPEPPS, PAM16, PARL, PDCD5, PINK1, PITR…	0.0264635853207974
GOBP-POSITIVE-REGULATION-OF-SMOOTH-MUSCLE-CELL-APOPTOTIC-PROCESS	1.53128541399467e-55	0.0264613234308838	2.38160820438592e-51	WARS2_pos	up	AUCell	ADCY10, ATF4, BAG1, CDKN2A, E2F3, FOXO1, GRP, IFNG, IL12A, IL12B, MFN2, PDCD4, PPARG, RBM10, SOD2, STUB1	0.0264613234308838
GOBP-NEGATIVE-REGULATION-OF-RESPIRATORY-BURST-INVOLVED-IN-INFLAMMATORY-RESPONSE	1.22099067009953e-23	0.0264178467474549	1.8990067892058e-19	WARS2_pos	up	AUCell	DUSP10, GRN, INS, RPS19, SLAMF8	0.0264178467474549
GOBP-REGULATION-OF-AUTOPHAGY-OF-MITOCHONDRION	5.22911233310781e-104	0.0264050269415147	8.13283841168258e-100	WARS2_pos	up	AUCell	ADCY10, AMBRA1, ATP13A2, BNIP3, BNIP3L, CAMKK2, CERS1, CSNK2A2, CTTN, DNM1L, EIF2AK1, FBXO7, FBXW7, FKBP8, FZD5, GSK3A, HAX1, HDAC6, HIF1A, HTRA2, HTT, IRGM, NOD2, PARK7, PARL, PINK1, RNF41, SLC25A4, SLC25A5, SREBF1, SREBF2, STUB1, TIGAR, TP53, TSC2, TSPO, UBE2A, USP30, USP36, VDAC1, VPS13C, VPS13D	0.0264050269415147
GOBP-MITOCHONDRIAL-MEMBRANE-ORGANIZATION	1.53030652152622e-135	0.026345858372401	2.38008573292973e-131	WARS2_pos	up	AUCell	ACAA2, ADCK1, AFG3L2, AGK, ALKBH7, AP3B1, APOO, APOOL, ARHGAP11B, ATF2, BAD, BAK1, BAX, BCL2, BCL2L1, BCL2L11, BCL2L2, BCS1L, BID, BLOC1S2, BNIP3, BNIP3L, BOK, CAMK2A, CHCHD10, CHCHD3, CHCHD6, CLN8, CNP, COX18, DNAJC11, EYA2, FZD9, GCLC, GHITM, GSK3A, GSK3B, HIP1R, HK2, HSP90AA1, HSPA1A, HSPA4, HSPA9, IER3, IMMT, LETM1, MFN2, MICU1, MOAP1, MPV17L, MTCH1, MTCH2, MTX1, MTX2, MTX3, MUL1, NAIF1, NDUF…	0.026345858372401
GOBP-REGULATION-OF-MRNA-3-END-PROCESSING	1.70459855083854e-38	0.0263371883122024	2.65116212611918e-34	WARS2_pos	up	AUCell	AHCYL1, BARD1, CDC73, CDK9, CPEB1, DHX36, NCBP1, NCBP2, ZFP36L1	0.0263371883122024
GOBP-PARANODAL-JUNCTION-ASSEMBLY	4.54051547429572e-29	0.0263037013442137	7.06186371717214e-25	WARS2_pos	up	AUCell	ANK2, CD9, CNTNAP1, EPB41L3, GNPAT, UGT8	0.0263037013442137
GOBP-CELLULAR-RESPONSE-TO-ARSENIC-CONTAINING-SUBSTANCE	1.20892543988855e-43	0.0262938256312333	1.88024173665866e-39	WARS2_pos	up	AUCell	DAXX, DDX3X, DHX36, GSTO1, GSTO2, HMOX1, HNRNPA1, HSF1, MAPK13, MKNK2, PPIF, SLC38A2, UROS, VCP, ZC3H12A, ZFAND1, ZFAND2A	0.0262938256312333
GOMF-OXIDOREDUCTASE-ACTIVITY-ACTING-ON-A-SULFUR-GROUP-OF-DONORS	4.45306046036438e-76	0.0262905996420031	6.92584493400472e-72	WARS2_pos	up	AUCell	CCS, CHCHD4, CLIC3, DLD, DNAJC10, ERO1A, ERO1B, GFER, GLRX, GLRX2, GSR, GSTO1, GSTO2, IFI30, MSRA, MSRB1, MSRB2, MSRB3, NXN, P4HB, PCYOX1, PCYOX1L, PDIA2, PDIA3, PDIA4, PDIA5, PDIA6, PGK1, PRDX3, QSOX1, QSOX2, SCO2, SELENBP1, SESN2, SRXN1, STAB1, STAB2, SUMF1, SUOX, TMX1, TMX2, TMX3, TMX4, TXN, TXN2, TXNDC12, TXNDC17, TXNDC2, TXNDC5, TXNDC8, TXNL1, TXNRD1, TXNRD2, TXNRD3	0.0262905996420031
GOCC-COP9-SIGNALOSOME	7.95160800192867e-69	0.0262899042841724	1.23671359253997e-64	WARS2_pos	up	AUCell	AMOT, AMOTL1, BASP1, COPS2, COPS3, COPS4, COPS5, COPS6, COPS7A, COPS7B, COPS8, DOCK7, DYNLL1, EPB41L2, FLOT1, GPS1, GRAP, GRB2, HSP90AB1, HSPA1A, HSPA1L, HSPA5, HSPA6, LAT, MYH9, NCKIPSD, PLCG1, SLA, TESPA1, THEMIS, TMOD1, WDR6	0.0262899042841724
GOBP-REGULATION-OF-RELEASE-OF-CYTOCHROME-C-FROM-MITOCHONDRIA	1.16267864899877e-88	0.0262809714686532	1.80831410278779e-84	WARS2_pos	up	AUCell	AKT1, AVP, BAD, BAK1, BAX, BBC3, BCL2L1, BCL2L11, BCL2L2, BID, BIK, BMF, BNIP3, CLU, DNM1L, FAM162A, FXN, GHITM, GPER1, GPX1, HGF, HRK, IGF1, LMNA, MFF, MLLT11, MMP9, MOAP1, NOL3, OPA1, PARL, PDCD5, PINK1, PLAUR, PMAIP1, PPIF, PRELID1, PSMD10, PYCARD, TNFSF10, TP53, TRIAP1	0.0262809714686532
GOBP-GLYOXYLATE-METABOLIC-PROCESS	1.02783951228128e-36	0.026270913263176	1.59859879345107e-32	WARS2_pos	up	AUCell	AGXT, AGXT2, GRHPR, HOGA1, HYI, IDH1, IDH2, MGAT4A	0.026270913263176
GOBP-REGULATION-OF-TRANSLATION-IN-RESPONSE-TO-STRESS	3.60165822003691e-68	0.0262631305847482	5.60165902962341e-64	WARS2_pos	up	AUCell	DDX3X, DNAJC3, EIF2AK1, EIF2AK2, EIF2AK3, EIF2AK4, EIF2S1, EIF4G1, FECH, IMPACT, KRT13, NCK1, NCK2, NPM1, PDIK1L, PPP1R15A, RBM4, RPS6KA1, RPS6KA3, SESN2, STK35, TMED2	0.0262631305847482
GOMF-ANDROGEN-BINDING	2.40903978796738e-19	0.0262456571495938	3.74677958222567e-15	WARS2_pos	up	AUCell	ALDH1A1, AR, SHBG, SLC39A9, TSPO	0.0262456571495938
GOMF-GANGLIOSIDE-BINDING	7.93612211065091e-19	0.02624191404213	1.23430507186954e-14	WARS2_pos	up	AUCell	CLIP3, EPDR1, MAG, PSAP, RTN4R	0.02624191404213
GOBP-GLYCOLIPID-TRANSPORT	2.73412411461202e-17	0.0262360998341536	4.25238323545607e-13	WARS2_pos	up	AUCell	CLN3, CPTP, GLTP, NPC2, PLEKHA8, PLTP, PSAP, RFT1	0.0262360998341536
GOBP-NEGATIVE-REGULATION-OF-MEMBRANE-POTENTIAL	7.45584952427571e-35	0.0262054008738132	1.1596082765106e-30	WARS2_pos	up	AUCell	ADCY10, ARL6IP5, BAX, BNIP3, BNIP3L, MAPT, PIP5KL1, PMAIP1, PRELID1, RNF122, SLC25A27, TRPV1	0.0262054008738132
GOBP-PROTEIN-LOCALIZATION-TO-PRESYNAPSE	3.18015460978241e-57	0.0261920916705046	4.94609446459459e-53	WARS2_pos	up	AUCell	DLG2, DVL1, HSPB1, KIF5A, KIF5B, KIF5C, MAP1A, MAPK8IP3, NETO1, RAB27B, WNT7A	0.0261920916705046
GOBP-REGULATION-OF-DENDRITIC-CELL-CHEMOTAXIS	2.75619672505972e-42	0.0260960867296925	4.28671276648539e-38	WARS2_pos	up	AUCell	C1QBP, CALR, CCL21, CCR6, CCR7, GAS6, IL12A, LGALS9, SLAMF1, SLAMF8	0.0260960867296925
GOBP-POSITIVE-REGULATION-OF-VIRAL-PROCESS	4.36667343103815e-94	0.0260756331284873	6.79148718729364e-90	WARS2_pos	up	AUCell	ADAR, ADARB1, ATG12, ATG5, AXL, CCL5, CD209, CD28, CD4, CD74, CLEC4G, CNOT7, DDB1, DDX3X, DHX9, FKBP6, FMR1, FURIN, GBP7, HACD3, HLA-DRB1, HMGB1, IFIT1, KPNA2, KPNA6, LARP1, LGALS1, LGALS9, MDFIC, NOTCH1, NR5A2, P4HB, PABPC1, PDE12, PKN2, PPARA, PPIA, PPID, PPIE, PPIH, RAB7A, RAD23A, RSF1, SMPD1, SRPK1, SRPK2, STAU1, STOM, TARBP2, TBC1D20, TMEM39A, TMPRSS2, TMPRSS4, TOP2A, TOP2B, TRIM11, TRIM21, …	0.0260756331284873
GOBP-REGULATION-OF-CIRCADIAN-SLEEP-WAKE-CYCLE-NON-REM-SLEEP	1.11878807611584e-36	0.0260234387968967	1.74005109478297e-32	WARS2_pos	up	AUCell	ADORA1, GHRL, KCNA2, MTNR1B, PARP1	0.0260234387968967
GOMF-DESUMOYLASE-ACTIVITY	1.03053998943009e-35	0.0260148555155412	1.60279884556062e-31	WARS2_pos	up	AUCell	DESI1, HINT1, SENP1, SENP2, SENP3, SENP5, USPL1	0.0260148555155412
GOBP-NEGATIVE-REGULATION-OF-NUCLEOTIDE-METABOLIC-PROCESS	4.45978373292662e-73	0.0260008479555128	6.93630163982077e-69	WARS2_pos	up	AUCell	ACTN3, ALDOB, CBFA2T3, CDA, DDIT4, FBP1, FIS1, FLCN, GIT1, HDAC4, IER3, NCOR1, NUPR1, PARP1, PFKFB1, PID1, PPARA, PPP2CA, PRKACA, RD3, SIRT6, SLC4A1, STAT3, TIGAR, TP53, TRIM63, TSPO	0.0260008479555128
GOCC-HOST-CELLULAR-COMPONENT	2.72562103990115e-43	0.0259995205512169	4.23915840335825e-39	WARS2_pos	up	AUCell	CD209, CLEC4M, DYNLT1, IFIT1, KPNA2, KPNA3, KPNA6, NMT2, NUP153	0.0259995205512169
GOCC-OUTER-MITOCHONDRIAL-MEMBRANE-PROTEIN-COMPLEX	1.34050921098364e-59	0.025998762463763	2.08489397584286e-55	WARS2_pos	up	AUCell	APOO, APOOL, CHCHD3, CHCHD6, DNAJC11, HSPA9, IMMT, MFN1, MTX1, MTX2, MTX3, SAMM50, TOMM20, TOMM20L, TOMM22, TOMM40, TOMM40L, TOMM5, TOMM6, TOMM7	0.025998762463763
GOMF-PROMOTER-ENHANCER-LOOP-ANCHORING-ACTIVITY	8.24872914345397e-35	0.0259375510889803	1.2829248436814e-30	WARS2_pos	up	AUCell	AHDC1, CASC11, LINC00941, MSL2, PCBP2, RUVBL2	0.0259375510889803
GOBP-TRICARBOXYLIC-ACID-CYCLE	6.53325182633897e-60	0.0259197208180549	1.0161166565505e-55	WARS2_pos	up	AUCell	ACO1, ACO2, COL6A1, CS, DLAT, DLST, FH, IDH1, IDH2, IDH3A, IDH3B, IDH3G, IREB2, MDH1, MDH1B, MDH2, MRPS36, NDP, NNT, OGDH, OGDHL, PDHA1, PDHA2, PDHB, SDHA, SDHAF2, SDHB, SDHC, SDHD, SUCLA2, SUCLG1, SUCLG2	0.0259197208180549
GOCC-AZUROPHIL-GRANULE-MEMBRANE	5.93806443262407e-57	0.0259117713995436	9.23547161206022e-53	WARS2_pos	up	AUCell	ABCA13, ARL8A, ATP11B, ATP6V0C, ATP8A1, AZU1, B4GALT1, BRI3, BST2, C3AR1, CD63, CD68, CEACAM6, CEACAM8, CKAP4, CMTM6, CPNE1, CPNE3, DDOST, DNAJC13, DNAJC5, FPR1, GAA, GLIPR1, LAMP1, LAMP2, LAMTOR1, LPCAT1, MAGT1, MANBA, MGST1, NCSTN, NDUFC2, NFAM1, PIGR, PRCP, PSAP, PSEN1, RAB37, RAB3D, RAB44, RAB5C, RAP1B, SLCO4C1, SNAP29, STOM, SURF4, SYNGR1, TMEM179B, TMEM30A, TOM1, VAMP1, VAMP7, VAMP8, VAPA, …	0.0259117713995436
GOBP-RESPONSE-TO-GRAM-POSITIVE-BACTERIUM	1.3550969035104e-25	0.0259066893812975	2.10758221402972e-21	WARS2_pos	up	AUCell	CDH1, CLDN3, FOSL2, IL27, ITGAM, NFKBIZ	0.0259066893812975
GOBP-POSITIVE-REGULATION-OF-INFLAMMATORY-RESPONSE-TO-ANTIGENIC-STIMULUS	1.85790155178078e-29	0.0258549764246311	2.88959428348465e-25	WARS2_pos	up	AUCell	BTK, C3, CCR7, CD28, CD81, CNR1, FCGR1A, HLA-E, LTA, PARK7, TNF, ZP3	0.0258549764246311
GOMF-GLUTATHIONE-TRANSFERASE-ACTIVITY	7.58970365981044e-53	0.0258287437012695	1.18042661021032e-48	WARS2_pos	up	AUCell	ALOX5AP, CLIC2, GSTA1, GSTA2, GSTA3, GSTA4, GSTA5, GSTK1, GSTM1, GSTM2, GSTM3, GSTM4, GSTM5, GSTO1, GSTO2, GSTP1, GSTT2B, GSTZ1, HPGDS, LANCL1, LTC4S, MGST1, MGST2, MGST3, PTGES, SH3BGRL3	0.0258287437012695
GOBP-REGULATION-OF-SUBSTRATE-ADHESION-DEPENDENT-CELL-SPREADING	1.26517902230068e-70	0.0258230027195547	1.96773293338424e-66	WARS2_pos	up	AUCell	ABL1, ACTN4, AP1AR, APOA1, ARHGEF7, ARPC2, BRAF, C1QBP, CALR, CASS4, CDC42, CIB1, CORO1C, CRK, CRKL, CSPG5, DAB2, DMTN, DOCK1, DOCK5, EFNA5, FBLN1, FERMT2, FGA, FGB, FGG, FLNA, GBP1, HAS2, HTN1, ILK, ITGB1BP1, ITGB3, KANK1, LIMS1, LIMS2, MDK, MYADM, MYOC, NEDD9, NRP1, OLFM4, P4HB, PDPN, PKP2, POSTN, PREX1, PTK2, RAC1, RAC3, RCC2, RREB1, S100A10, SPRY4, ST6GAL1, TACSTD2, TESK1, TRIOBP, UNC13D	0.0258230027195547
GOCC-NATA-COMPLEX	1.54684066159638e-30	0.0257808564539689	2.40580128098085e-26	WARS2_pos	up	AUCell	NAA10, NAA11, NAA15, NAA16, NAA50	0.0257808564539689
GOMF-NADPLUS-PROTEIN-ASPARTATE-ADP-RIBOSYLTRANSFERASE-ACTIVITY	3.56349807097134e-34	0.0257748446109846	5.54230854978172e-30	WARS2_pos	up	AUCell	PARP1, PARP16, PARP2, PARP3, PARP6	0.0257748446109846
GOBP-REGULATION-OF-T-CELL-ACTIVATION-VIA-T-CELL-RECEPTOR-CONTACT-WITH-ANTIGEN-BOUND-TO-MHC-MOLECULE-ON-ANTIGEN-PRESENTING-CELL	2.54658363038836e-17	0.0257653942053057	3.96070152034301e-13	WARS2_pos	up	AUCell	CD81, HAVCR2, HLA-DMB, LGALS3, LGALS9, LILRB1	0.0257653942053057
GOBP-NEGATIVE-REGULATION-OF-CHOLESTEROL-METABOLIC-PROCESS	5.17665694797862e-14	0.0257380628755629	8.05125455119115e-10	WARS2_pos	up	AUCell	APOE, CH25H, ERLIN1, ERLIN2, SCAP, SOD1	0.0257380628755629
GOBP-ENDOPLASMIC-RETICULUM-PLASMA-MEMBRANE-TETHERING	1.69051719245365e-26	0.0257377102586043	2.62926138942316e-22	WARS2_pos	up	AUCell	ESYT1, ESYT2, ESYT3, VAPA, VAPB	0.0257377102586043
GOBP-REGULATION-OF-PERK-MEDIATED-UNFOLDED-PROTEIN-RESPONSE	1.97071415625828e-31	0.0257335403223728	3.06505172722851e-27	WARS2_pos	up	AUCell	ABCA7, AGR2, BOK, DDRGK1, HSPA5, NCK1, NCK2, PPP1R15A, PPP1R15B, PTPN1, PTPN2, TMEM33	0.0257335403223728
GOMF-PHOSPHATASE-ACTIVATOR-ACTIVITY	2.75843697131718e-47	0.0257159700380392	4.29019702148962e-43	WARS2_pos	up	AUCell	B3GAT3, BMP2, CALM1, CALM2, CALM3, CD33, FRS2, GTF2F1, IGFBP3, PHACTR4, PPP1R15A, PPP2R5A, PPP2R5B, PPP2R5C, PPP2R5D, PPP2R5E, PPP4R3A, PPP4R3B	0.0257159700380392
GOMF-GDP-DISSOCIATION-INHIBITOR-ACTIVITY	2.90140009273422e-45	0.0257121873153607	4.51254756422954e-41	WARS2_pos	up	AUCell	ARHGDIA, ARHGDIB, ARHGDIG, CCDC88A, CHM, CHML, EIF5, GDI1, GDI2, GPSM1, GPSM2, ITGB1BP1, NGB, RANBP1, RGS14, SESN2, SH3BP4	0.0257121873153607
GOBP-PERIPHERAL-NERVOUS-SYSTEM-MYELIN-MAINTENANCE	8.00223278520896e-28	0.0256928107498656	1.24458726508355e-23	WARS2_pos	up	AUCell	AKT1, AKT2, FA2H, NDRG1, PLEC, PRX, SH3TC2, SOD1	0.0256928107498656
GOBP-FLAVIN-CONTAINING-COMPOUND-METABOLIC-PROCESS	1.2583591667815e-30	0.0256889090708285	1.95712601209526e-26	WARS2_pos	up	AUCell	FLAD1, RFK, SLC52A1, SLC52A2, SLC52A3, VCP	0.0256889090708285
GOBP-REGULATION-OF-INTRINSIC-APOPTOTIC-SIGNALING-PATHWAY-IN-RESPONSE-TO-DNA-DAMAGE	8.83824109955131e-80	0.0256852045500886	1.37461163821321e-75	WARS2_pos	up	AUCell	ACKR3, ATAD5, BCL2, BCL2L1, BID, CCAR2, CD44, CD74, CDKN2D, CLU, CXCL12, DDIAS, ELL3, HNRNPK, ING2, KDM1A, MIF, MUC1, NACC2, PIAS4, RAD9A, RPL26, RPS3, SFRP2, SIRT1, SKIL, SNAI1, SNAI2, TAF9, TAF9B, TMEM161A, TPT1, TRIAP1, TRIM32, USP47, ZNF385A	0.0256852045500886
GOBP-MITOCHONDRIAL-GENE-EXPRESSION	2.20414981531555e-131	0.0256594472517362	3.42811420776027e-127	WARS2_pos	up	AUCell	AARS2, ALKBH1, AURKAIP1, C1QBP, CDK5RAP1, CHCHD1, CHCHD10, COA3, DAP3, DARS2, EARS2, ELAC2, FASTK, FASTKD1, FASTKD2, FASTKD3, FASTKD5, FOXO3, GADD45GIP1, GATB, GATC, GFM1, GFM2, HSD17B10, IARS2, KANSL1, KANSL3, KAT8, LARS2, LRPPRC, MALSU1, METTL4, METTL8, MPV17L2, MRPL1, MRPL10, MRPL11, MRPL12, MRPL13, MRPL14, MRPL15, MRPL16, MRPL17, MRPL18, MRPL19, MRPL2, MRPL20, MRPL21, MRPL22, MRPL23, MRPL24, …	0.0256594472517362
GOCC-LIPOPOLYSACCHARIDE-RECEPTOR-COMPLEX	1.53099092124119e-31	0.0256537870079306	2.38115017980642e-27	WARS2_pos	up	AUCell	CD14, HSPD1, LY96, TLR4, TRIL	0.0256537870079306
GOMF-MOLECULAR-CONDENSATE-SCAFFOLD-ACTIVITY	1.45479030898894e-90	0.0256421115502316	2.26263536757051e-86	WARS2_pos	up	AUCell	ALKBH5, AR, BLNK, BRD3, CAPRIN1, CARD8, CCNT1, CIDEC, DAXX, DDX4, EZH1, FMR1, FUS, FXR1, G3BP1, G3BP2, HNRNPA2B1, LGALS3, MAVS, MECP2, MYOZ1, NCK1, NEAT1, NFE2L2, NLRP1, NLRP3, NLRP6, NUP153, NUP98, PRNP, RXRG, SOS1, SQSTM1, SURF6, TARDBP, UBQLN2, WNK1, WNK3, ZAR1	0.0256421115502316
GOBP-ROUNDABOUT-SIGNALING-PATHWAY	4.11588702904149e-19	0.0256188445981918	6.40143909626823e-15	WARS2_pos	up	AUCell	MYO9B, RHOA, ROBO1, SLIT2, SLIT3	0.0256188445981918
GOMF-TRANSPORTER-INHIBITOR-ACTIVITY	1.0398495610758e-82	0.0256108015147681	1.61727802234119e-78	WARS2_pos	up	AUCell	AMBP, ANKRD36C, ANO9, BCL2, CALM1, CALM2, CAMK2D, CAV1, CAV3, CFTR, COMMD1, ENSA, FKBP1B, ITPR1, KCNMB2, KCNV1, LAMP1, LAMP2, LYNX1, MICU1, NEDD4, NEDD4L, PACSIN3, PCSK9, PHPT1, RASA1, RSC1A1, SCN1B, SCN3B, SLC30A1, STOM, STX1A, STX7, STX8, TNNI3, VAMP8, VTI1B, WNK4, YWHAE	0.0256108015147681
GOCC-N-TERMINAL-PROTEIN-ACETYLTRANSFERASE-COMPLEX	1.5594526986105e-38	0.0255998503697864	2.42541678214892e-34	WARS2_pos	up	AUCell	NAA10, NAA11, NAA15, NAA16, NAA20, NAA25, NAA30, NAA35, NAA38, NAA50	0.0255998503697864
GOBP-NUCLEOSIDE-PHOSPHATE-BIOSYNTHETIC-PROCESS	8.44095772721181e-145	0.0255560967422817	1.31282215531325e-140	WARS2_pos	up	AUCell	ACACA, ACACB, ACAT1, ACLY, ACMSD, ACOT7, ACSBG1, ACSBG2, ACSF3, ACSL1, ACSL3, ACSL4, ACSL5, ACSL6, ACSS1, ACSS2, ADA, ADCY1, ADCY10, ADCY2, ADCY3, ADCY4, ADCY5, ADCY6, ADCY7, ADCY8, ADCY9, ADK, ADSL, AFMID, AK1, AK2, AK3, AK4, AK5, AK6, AK7, AK8, AK9, ALDOA, AMPD1, AMPD2, AMPD3, APRT, ASPDH, ATIC, ATP6V0C, ATP6V1A, CAD, CDA, CMPK1, CMPK2, COASY, COX11, CTPS1, CTPS2, DCAKD, DCK, DCTD, DGUOK, DHODH…	0.0255560967422817
GOBP-PROTEIN-LOCALIZATION-TO-MITOCHONDRION	1.70055603459577e-134	0.0255411399808386	2.6448748006068e-130	WARS2_pos	up	AUCell	ABLIM3, ADCY10, AGK, AIFM1, AIP, AKT1, AP3B1, ARIH2, ATG13, BAG4, BAP1, BAX, BCAP31, BCS1L, BID, BNIP3L, C11orf65, CHCHD4, COX18, CSNK2A2, DDIT3, DNAJA1, DNAJC15, DNAJC19, DNLZ, DNM1L, FBXO7, FBXW7, FIS1, FKBP8, FZD5, GDAP1, GRPEL1, GRPEL2, GSK3A, HAX1, HK1, HK2, HPS4, HSP90AA1, HSPA1L, HSPA4, HSPD1, HTRA2, HUWE1, IMMP1L, IMMP2L, ISG15, LEPROT, LMAN1, LRRK2, MAPT, MAVS, MFF, MFN2, MGARP, MICALL2,…	0.0255411399808386
GOBP-VIRAL-LIFE-CYCLE	1.06305313902941e-157	0.0255391955529465	1.65336654713243e-153	WARS2_pos	up	AUCell	ACE2, ADAR, ADARB1, AGTR1, AICDA, ANPEP, APCS, APOBEC3A, APOBEC3B, APOBEC3C, APOBEC3D, APOBEC3F, APOBEC3G, APOBEC3H, APOE, ARL8B, ATG16L1, ATG16L2, ATG5, AVP, AVPR1B, AXL, BANF1, BCL2, BSG, BST2, BTBD17, CAV1, CAV2, CCL2, CCL5, CCL8, CCNK, CCR5, CD209, CD28, CD4, CD46, CD55, CD74, CD80, CD81, CD86, CDHR3, CDK1, CH25H, CHMP1A, CHMP1B, CHMP2A, CHMP2B, CHMP3, CHMP4A, CHMP4B, CHMP4C, CHMP5, CHMP6, CH…	0.0255391955529465
GOMF-GLYCERALDEHYDE-3-PHOSPHATE-DEHYDROGENASE-NADPLUS-NON-PHOSPHORYLATING-ACTIVITY	2.24548700985102e-37	0.0255351162631026	3.4924059464213e-33	WARS2_pos	up	AUCell	ALDH1A1, ALDH1B1, ALDH2, ALDH3A2, ALDH3B2, ALDH7A1, ALDH9A1	0.0255351162631026
GOBP-MIDBRAIN-DEVELOPMENT	7.51699895761398e-146	0.0255321683182289	1.1691188478777e-141	WARS2_pos	up	AUCell	ACTB, BARHL1, BASP1, CALM1, CALM2, CALM3, CASP5, CCDC14, CDC42, CKB, CMA1, CNP, COX6B1, CSNK1D, CTNNB1, DKK1, DLG5, DYNLL1, EN1, EN2, FGF2, FGF9, FGFR1, FGFR2, FOXB1, FZD1, FZD3, FZD6, G6PD, GDF7, GLUD1, GNB4, HES1, HSPA5, INA, KAT2A, KDM2B, KDM7A, LMX1A, LRP6, MAOB, MAPKAP1, MBP, MSX1, NDRG2, NDST1, NDUFS3, NR4A2, OTX1, OTX2, PADI2, PHOX2A, PITX3, PLP1, POTEE, RAD1, RHOA, RYK, S100A1, SEC16A, SF…	0.0255321683182289
GOBP-CELL-DIFFERENTIATION-INVOLVED-IN-EMBRYONIC-PLACENTA-DEVELOPMENT	1.00918932867358e-60	0.0255279814915389	1.56959216288601e-56	WARS2_pos	up	AUCell	CASP8, DNAJB6, E2F7, E2F8, EOMES, FZD5, GCM1, GJB5, GRHL2, HAND1, KRT19, KRT8, LIF, MDFI, NR2F2, PLG, PLK4, PRDM1, SNAI1, SOX15, SPINT2, ST14, STK3, STK4	0.0255279814915389
GOMF-MITOCHONDRIAL-RIBOSOME-BINDING	6.70232036574415e-32	0.0255194275755523	1.04241188648419e-27	WARS2_pos	up	AUCell	C1QBP, GUF1, MALSU1, MRPS27, NDUFAB1, OXA1L, TACO1, TMEM223	0.0255194275755523
GOCC-ENDOLYSOSOME-LUMEN	2.24042600278623e-07	0.025478799135495	0.00348453456213343	WARS2_pos	up	AUCell	CTSB, CTSK, CTSL, CTSS, LGMN	0.025478799135495
GOBP-NEGATIVE-REGULATION-OF-COMPLEMENT-ACTIVATION	1.29263942788797e-25	0.0254308142123478	2.01044210219416e-21	WARS2_pos	up	AUCell	A2M, C4BPA, C4BPB, CD46, CD55, CD59, CR1, CR1L, CR2, SERPING1, SUSD4, SVEP1, VSIG4	0.0254308142123478
GOBP-MAINTENANCE-OF-PROTEIN-LOCATION	1.07875738488451e-115	0.0254248376770238	1.67779136071088e-111	WARS2_pos	up	AUCell	AKT1, ANK3, ANKRD13C, ARL2, ARL2BP, BARD1, BBS4, CAV1, CCDC22, CCDC88A, CD4, CDK5, CER1, CHCHD10, CIZ1, DAND5, DBN1, DZIP1, FAF1, FBN1, FBN2, FKRP, FLNA, G3BP2, GET4, GOLPH3, GPAA1, GSN, HK1, HK2, HNRNPU, HSPA5, IGSF11, IL10, INSIG1, INSIG2, KDELR1, KDELR2, KDELR3, LATS1, LTBP1, MDFI, MORC3, NBL1, NFKBIA, NFKBIE, NR5A1, NRROS, OS9, PARK7, PDIA2, PFN4, PGR, PINK1, PKP2, PML, PSMD10, RANGAP1, RER1,…	0.0254248376770238
GOMF-DOUBLE-STRANDED-RNA-BINDING	3.93613474030236e-93	0.025410278976734	6.12187036159226e-89	WARS2_pos	up	AUCell	A1CF, ACTN1, ADAD1, ADAD2, ADAR, ADARB1, ADARB2, AGO1, AGO2, AGO3, AGO4, APTX, CLTC, DDX1, DDX21, DDX60, DDX60L, DGCR8, DHX15, DHX30, DHX33, DHX36, DHX58, DHX9, DICER1, DUS2, EIF2AK2, EIF4A1, ELAVL1, HNRNPU, HSP90AB1, HSPD1, IFIH1, ILF2, ILF3, LRRFIP1, LSM14A, MBNL1, MRPL44, MSN, MTDH, MYH4, NLRP1, NLRP6, OAS1, OAS2, OAS3, OASL, PRKRA, PRKRIP1, RC3H1, RC3H2, RFTN1, SIDT1, SIDT2, SLC3A2, STAU1, ST…	0.025410278976734
GOCC-H4-H2A-HISTONE-ACETYLTRANSFERASE-COMPLEX	2.17001854462864e-85	0.025390461437295	3.37502984246093e-81	WARS2_pos	up	AUCell	ACTB, ACTBL2, ACTG1, ACTL6A, ACTL6B, ACTL9, BRD8, DMAP1, EP400, EPC1, EPC2, ING3, KAT5, KAT8, MBTD1, MEAF6, MORF4L1, MORF4L2, MRGBP, MSL3, POTEE, POTEF, POTEI, POTEJ, RUVBL1, RUVBL2, TRRAP, VPS72, YEATS2, YEATS4	0.025390461437295
GOBP-NEGATIVE-REGULATION-OF-FILOPODIUM-ASSEMBLY	1.32727002799509e-26	0.025378002991621	2.06430307454076e-22	WARS2_pos	up	AUCell	ARHGAP44, CAPZB, PRKCD, RAB3IP, SRGAP2C	0.025378002991621
GOBP-REGULATION-OF-PROTEIN-DEPHOSPHORYLATION	2.16835905805095e-115	0.0253613044684246	3.37244884298664e-111	WARS2_pos	up	AUCell	ADORA1, AGTR2, AMBRA1, ANKLE2, ARPP19, BOD1, CALM1, CALM2, CALM3, CAMTA1, CD300A, CDCA2, CDH5, CNEP1R1, CRY2, DLC1, ENSA, FCRL3, GNA12, GSK3B, HSP90AB1, HSP90B1, HTT, IKBKB, ITGA1, LGALS3, LILRB2, MAGI2, MASTL, MFHAS1, MGAT5, MTOR, NCK1, NCK2, NCKAP1L, NSMF, NUAK1, PDGFRB, PIN1, PINK1, PPIA, PPP1R12A, PPP1R14D, PPP1R15A, PPP1R15B, PPP1R16B, PPP1R1B, PPP1R2, PPP1R7, PPP1R8, PPP2R5A, PPP2R5D, PPP4R…	0.0253613044684246
GOCC-FASCIA-ADHERENS	2.62241315639259e-43	0.0253503762659386	4.07863918213739e-39	WARS2_pos	up	AUCell	ACTN1, CDH2, CTNNA3, CTNNB1, DES, DSP, GJA1, NRAP, VCL	0.0253503762659386
GOBP-NEGATIVE-REGULATION-OF-RNA-CATABOLIC-PROCESS	1.0867089418045e-118	0.0253484012431128	1.69015841718854e-114	WARS2_pos	up	AUCell	A1CF, ANGEL2, APOBEC1, AXIN2, BOLL, CIRBP, CSDE1, DAZ1, DAZ2, DAZ3, DAZ4, DAZL, DHX34, DHX36, DHX9, DKC1, DND1, E2F1, EIF4ENIF1, ELAVL1, ELAVL4, FUS, FXR1, GDNF, HNRNPA0, HNRNPAB, HNRNPC, HNRNPD, HNRNPU, IGF2BP1, IGF2BP2, IGF2BP3, IKBKE, IREB2, LARP1, LARP1B, LARP4B, LRPPRC, MAPK14, MAPKAPK2, MEIOC, METTL1, METTL14, METTL16, MYD88, NAF1, NBAS, NOCT, NRDE2, NSUN2, PABPC1, PAIP1, PARN, PHAX, PKP1, …	0.0253484012431128
GOBP-NUCLEAR-TRANSCRIBED-MRNA-CATABOLIC-PROCESS-NONSENSE-MEDIATED-DECAY	1.5076385925302e-76	0.0253348838478416	2.34483030296222e-72	WARS2_pos	up	AUCell	A1CF, APOBEC1, CASC3, CTIF, DCP1A, DCP1B, DCP2, DHX34, EIF3E, EIF4A3, ETF1, EXOSC10, GSPT1, GSPT2, HNRNPAB, MAGOH, MAGOHB, NBAS, NCBP1, NCBP2, PABPC1, PARN, PNLDC1, PNRC1, PNRC2, PYM1, RBM8A, RC3H1, RNPS1, SECISBP2, SMG1, SMG5, SMG6, SMG7, SMG8, SMG9, UPF1, UPF2, UPF3A, UPF3B, ZC3H12A	0.0253348838478416
GOBP-TELOMERE-MAINTENANCE	5.01720362437877e-118	0.0253017415586381	7.80325679699631e-114	WARS2_pos	up	AUCell	ACD, ACTL6A, ACTR5, ACTR8, APEX1, ATM, ATR, ATRX, AURKB, BLM, BRCA2, CCNE1, CCNE2, CCT2, CCT3, CCT4, CCT5, CCT6A, CCT7, CCT8, CDK2, CTC1, CTNNB1, DCLRE1B, DCLRE1C, DCP2, DHX36, DKC1, DNA2, EID3, ERCC1, ERCC4, EXO1, EXOSC10, FBXO4, FEN1, GAR1, GCH1, GNL3, GNL3L, HDAC8, HMBOX1, HNRNPA1, HNRNPA2B1, HNRNPC, HNRNPD, HNRNPU, HSP90AA1, HSP90AB1, HUS1, HUS1B, INO80, INO80B, INO80C, INO80D, INO80E, MAD2L2…	0.0253017415586381
GOBP-NUCLEAR-TRANSCRIBED-MRNA-CATABOLIC-PROCESS	1.32216936731585e-106	0.0252938532908714	2.05637001698633e-102	WARS2_pos	up	AUCell	A1CF, AGO1, AGO2, APOBEC1, ATM, BTG2, CAPRIN1, CASC3, CNOT1, CNOT10, CNOT11, CNOT2, CNOT3, CNOT4, CNOT6, CNOT6L, CNOT7, CNOT8, CPEB3, CSDE1, CTIF, DCP1A, DCP1B, DCP2, DCPS, DDX5, DHX34, DHX36, DHX9, DIS3, DIS3L2, DXO, EDC3, EDC4, EIF3E, EIF4A3, EIF4ENIF1, ERI1, ETF1, EXOSC10, EXOSC2, EXOSC3, EXOSC4, EXOSC5, EXOSC6, EXOSC7, EXOSC8, EXOSC9, GSPT1, GSPT2, HBS1L, HNRNPAB, HNRNPD, HNRNPU, IGF2BP1, LSM…	0.0252938532908714
GOBP-GERM-CELL-PROLIFERATION	2.39490354124967e-30	0.0252892178455091	3.72479347770561e-26	WARS2_pos	up	AUCell	CIB1, DMRT1, EIF2S2, FANCA, HPGDS, PRDX4, PTGDR2, PTGDS, RHBDD1, SRC, UCHL1	0.0252892178455091
GOBP-VASCULAR-ENDOTHELIAL-GROWTH-FACTOR-RECEPTOR-2-SIGNALING-PATHWAY	3.47145468394882e-28	0.0252809998909498	5.3991534699456e-24	WARS2_pos	up	AUCell	CLEC14A, DAB2IP, KDR, PDCD6, SLC31A1, VEGFA	0.0252809998909498
GOCC-ENDOLYSOSOME-MEMBRANE	4.07114198648117e-64	0.0252718642671459	6.33184713157416e-60	WARS2_pos	up	AUCell	ABCB6, AP2A1, AP2A2, AP2B1, AP2M1, AP2S1, ATG16L1, CLEC16A, CLTA, CLTC, LDLR, PCSK9, RNF167, SLC15A4, TLR3, TLR7, TLR8, TLR9, TPCN2	0.0252718642671459
GOBP-LUNG-SACCULE-DEVELOPMENT	1.06310207310564e-51	0.025252686136908	1.6534426543012e-47	WARS2_pos	up	AUCell	ASXL1, CREB1, FGF10, FOSL2, FOXA1, GATA6, LTBP3, NKX2-1, PTGES3, STRA6	0.025252686136908
GOBP-RNA-STABILIZATION	3.51323499238969e-109	0.0252184511030455	5.46413438366369e-105	WARS2_pos	up	AUCell	ANGEL2, APOBEC1, AXIN2, BOLL, CIRBP, CSDE1, DAZ1, DAZ2, DAZ3, DAZ4, DAZL, DHX36, DHX9, DKC1, DND1, E2F1, EIF4ENIF1, ELAVL1, ELAVL4, FUS, GDNF, HNRNPA0, HNRNPC, HNRNPD, HNRNPU, IGF2BP1, IGF2BP2, IGF2BP3, IKBKE, IREB2, LARP1, LARP1B, LARP4B, MAPK14, MAPKAPK2, MEIOC, METTL1, METTL14, METTL16, MYD88, NAF1, NOCT, NRDE2, NSUN2, PABPC1, PAIP1, PARN, PHAX, QKI, RBM10, RBM24, RBM46, RBM47, SLC11A1, SYNCRI…	0.0252184511030455
GOBP-POSITIVE-REGULATION-OF-FIBROBLAST-APOPTOTIC-PROCESS	2.07040262984697e-22	0.0252178786033673	3.22009721020098e-18	WARS2_pos	up	AUCell	BCL2L11, BID, BTG1, NUPR1, PRDM11, SFRP1, STK17A, STK17B, TP63	0.0252178786033673
GOCC-CASPASE-COMPLEX	3.93310951317527e-40	0.0252163722206083	6.11716522584149e-36	WARS2_pos	up	AUCell	CAPN1, CAPN2, CAPNS1, CAPNS2, CASP9, GPAA1, PIGK, PIGS, PIGT, PIGU	0.0252163722206083
GOBP-EMBRYONIC-PLACENTA-MORPHOGENESIS	1.78228877856178e-50	0.0251872374716339	2.77199373729713e-46	WARS2_pos	up	AUCell	ADM, BMP5, BMP7, DNAJB6, FGFR2, FZD5, GCM1, GJB5, GRB2, GRHL2, IGF2, IL10, LEF1, NCOA1, RSPO3, SETD2, SOCS3, SPINT1, SPINT2, ST14, TMED2, TRIM28, WNT7B, ZFP36L1, ZNF568	0.0251872374716339
GOMF-MOLECULAR-SEQUESTERING-ACTIVITY	2.5700278732782e-62	0.0251568537113316	3.99716435130958e-58	WARS2_pos	up	AUCell	C1R, CALR, CASQ2, CAV1, CDKN1A, CTNND1, DDX56, EPN1, FTH1, GOPC, HSPBP1, IMPACT, INSIG1, INSIG2, LAPTM5, LCN2, LRRC15, NFKBIA, NOSIP, PMEPA1, PRDX4, S100A7, SDCBP, SEC14L1, SESN2, SFN, SLC39A4, SMAD6, SMO, SPI1, SQSTM1, STAT3, TARBP2, TCN1, TMC8, TMSB4X, TRIM15, TSSC4, USP38, USP9X, WDR44, XAF1, YWHAE, YWHAG, YWHAZ, ZAR1	0.0251568537113316
GOCC-CLATHRIN-COMPLEX	4.3520805187416e-46	0.0251514257931255	6.76879083079881e-42	WARS2_pos	up	AUCell	BAIAP2L2, CLTA, CLTC, CLTCL1, SCLT1, SCN10A, VPS33A, VPS41	0.0251514257931255
GOBP-REGULATION-OF-SODIUM-DEPENDENT-PHOSPHATE-TRANSPORT	2.82220673787468e-20	0.0251398345801756	4.38937813941649e-16	WARS2_pos	up	AUCell	ATF4, CEBPB, CRY2, SFRP4, SLC34A1	0.0251398345801756
GOMF-SODIUM-ION-BINDING	1.19196646566637e-29	0.0251085727514083	1.85386544405091e-25	WARS2_pos	up	AUCell	ATP1A1, ATP1A2, CAPN3, PDXK, SCN8A, SLC34A2, SLC6A4, TDG	0.0251085727514083
GOBP-TRNA-AMINOACYLATION-FOR-MITOCHONDRIAL-PROTEIN-TRANSLATION	7.62889350830936e-117	0.0251031743405955	1.18652180734736e-112	WARS2_pos	up	AUCell	AARS2, DARS2, EARS2, SARS2, TARS2, WARS2, YARS2	0.0251031743405955
GOBP-CARDIOBLAST-PROLIFERATION	2.22336176571256e-43	0.0251021767273276	3.45799455421275e-39	WARS2_pos	up	AUCell	CTNNB1, EYA1, GNG5, HAND2, HES1, ISL1, MKS1, NOTCH1, PIM1, SIX1, TBX5	0.0251021767273276
GOCC-SMOOTH-ENDOPLASMIC-RETICULUM	1.49734701856028e-63	0.0250918696936509	2.3288238179668e-59	WARS2_pos	up	AUCell	APOB, APP, AQP8, CALR, CASQ1, DMTN, DNAJC3, ERP29, FTCD, GABARAP, GBA2, HSD3B1, HSD3B2, HSP90B1, HYOU1, JPH4, MYO1D, PGRMC1, PPIB, PSEN1, RPL10, RYR1, RYR2, RYR3, SLMAP, STX17, SVIP, SYVN1, TH, TTYH1	0.0250918696936509
GOBP-ADIPONECTIN-ACTIVATED-SIGNALING-PATHWAY	2.75643567520197e-34	0.0250693015007396	4.28708440564162e-30	WARS2_pos	up	AUCell	ACSL1, ADIPOR1, ADIPOR2, APPL1, APPL2, CSNK2B, SLC27A1	0.0250693015007396
GOBP-NEGATIVE-REGULATION-BY-HOST-OF-VIRAL-TRANSCRIPTION	2.11292922802116e-33	0.0250456833235173	3.28623882834132e-29	WARS2_pos	up	AUCell	CCL3, CCL4, CCL5, HDAC1, HMGA2, INPP5K, JUN, NUCKS1, POU2F3, PSMC3, REST, TARDBP, TFAP4, ZNF639	0.0250456833235173
GOBP-GTP-METABOLIC-PROCESS	4.94011445527804e-71	0.025029548847315	7.68336001229393e-67	WARS2_pos	up	AUCell	AK3, AK4, ENTPD7, GIMAP7, GNAI3, GTPBP1, IMPDH1, IMPDH2, LRRK2, MFN1, NME1, NME2, NME3, NME4, NME5, NME6, NME7, NME9, OPA1, RAB23, RAN, RHOQ	0.025029548847315
GOBP-NEGATIVE-REGULATION-OF-PEPTIDYL-THREONINE-PHOSPHORYLATION	6.95344826569097e-59	0.0250231949200387	1.08146980876292e-54	WARS2_pos	up	AUCell	CADM4, CALM1, CALM2, CALM3, DGKQ, DMTN, EIF4G1, INPP5K, PARD3, PPEF2, PPP2R5D, SIRT2, SMAD7, SPRED1, SPRED2, SPRY2, TTC36	0.0250231949200387
GOBP-REGULATION-OF-AUTOPHAGY-OF-MITOCHONDRION-IN-RESPONSE-TO-MITOCHONDRIAL-DEPOLARIZATION	3.01089614286875e-38	0.025013081825181	4.68284677100376e-34	WARS2_pos	up	AUCell	CDC37, HDAC6, HK2, HTRA2, HUWE1, MFN2, MUL1, OPTN, PINK1, TOMM7, VDAC1, VPS13C	0.025013081825181
GOBP-RNA-GUANINE-N7-METHYLATION	1.97624592988554e-15	0.0250045178807867	3.07365529475099e-11	WARS2_pos	up	AUCell	METTL1, RNMT, TRMT112, WDR4	0.0250045178807867
GOBP-REGULATION-OF-PROTEIN-AUTOUBIQUITINATION	1.75505955234494e-22	0.0249968340123773	2.72964412176208e-18	WARS2_pos	up	AUCell	LRRK2, MTA1, RBX1, SASH1, TAF1	0.0249968340123773
GOBP-SMALL-NUCLEOLAR-RIBONUCLEOPROTEIN-COMPLEX-ASSEMBLY	9.42986625507321e-40	0.024971081577165	1.46662709865154e-35	WARS2_pos	up	AUCell	NAF1, NUFIP1, PIH1D1, PIH1D2, RUVBL1, RUVBL2, SHQ1, SNU13, TAF9, ZNHIT3, ZNHIT6	0.024971081577165
GOBP-RESPONSE-TO-TOPOLOGICALLY-INCORRECT-PROTEIN	1.5187451896495e-128	0.0249576574542254	2.36210439346186e-124	WARS2_pos	up	AUCell	ABCA7, ABCB10, AGR2, AKIRIN2, AMFR, ATF3, ATF4, ATF6, ATF6B, ATXN3, BAG3, BAK1, BAX, BCL2L11, BFAR, BHLHA15, BOK, CAV1, CCND1, CDK5RAP3, CHAC1, CLU, COMP, COPS5, CREB3, CREB3L1, CREB3L2, CREB3L3, CREB3L4, CREBRF, CREBZF, CTH, CUL3, DAB2IP, DAXX, DDIT3, DDRGK1, DERL1, DERL2, DERL3, DNAJA1, DNAJB1, DNAJB12, DNAJB14, DNAJB2, DNAJB4, DNAJB5, DNAJB9, DNAJC10, DNAJC18, DNAJC3, DNAJC4, EDEM1, EDEM2, EDE…	0.0249576574542254
GOBP-HRI-MEDIATED-SIGNALING	2.81300792658724e-25	0.024946180960218	4.37507122822114e-21	WARS2_pos	up	AUCell	ATAD3A, ATF4, EIF2AK1, EIF2S1, OMA1	0.024946180960218
GOBP-VESICLE-BUDDING-FROM-MEMBRANE	3.16375822661802e-108	0.0249444958605174	4.92059316985901e-104	WARS2_pos	up	AUCell	ANXA2, AP1G1, AP2M1, AP3B2, AP3D1, AP3M2, AP3S1, AP3S2, ARFGAP2, ARFGAP3, CHMP4A, CHMP4B, CHMP4C, CHMP5, CHMP6, CHMP7, CIDEB, CSNK1D, CUL3, DNM1, DNM2, DNM3, FNBP1L, GBF1, GOLPH3, GOLPH3L, INSIG1, KLHL12, MAPK15, MIA3, MYO18A, P2RX7, PDCD6, PEF1, PICALM, PPP6C, PREB, PRKCI, RAB1A, RAB7A, RILP, S100A10, SAR1A, SAR1B, SCAP, SEC13, SEC16A, SEC16B, SEC23A, SEC23B, SEC24A, SEC24B, SEC24C, SEC24D, SEC3…	0.0249444958605174
GOMF-LIPASE-INHIBITOR-ACTIVITY	1.50684076189725e-31	0.0249407177267108	2.34358943697879e-27	WARS2_pos	up	AUCell	ANGPTL3, ANXA1, ANXA2, ANXA3, ANXA4, ANXA5, APOA2, APOC1, APOC2, APOC3, FAF2, PDC, PINLYP, SCGB1A1, SNCA, SNCB	0.0249407177267108
GOBP-FOREBRAIN-RADIAL-GLIAL-CELL-DIFFERENTIATION	1.92105809109123e-26	0.0249317459451438	2.98782164907419e-22	WARS2_pos	up	AUCell	GLI3, HES1, HES5, LEF1, METTL14, METTL3, RHOA	0.0249317459451438
GOBP-PYRIMIDINE-DEOXYRIBONUCLEOSIDE-TRIPHOSPHATE-METABOLIC-PROCESS	1.28894768335958e-23	0.0249209087677496	2.00470033192916e-19	WARS2_pos	up	AUCell	CMPK2, DCTPP1, DTYMK, DUT, TBPL1, TYMS	0.0249209087677496
GOBP-POSITIVE-REGULATION-OF-TRANSCRIPTION-REGULATORY-REGION-DNA-BINDING	8.41137175913985e-67	0.0249076689064706	1.30822064969902e-62	WARS2_pos	up	AUCell	DAZAP2, DDRGK1, FOXC1, GATA3, GTF2B, HAND2, IFNG, IGF1, LAMTOR5, NEUROD1, PARK7, PAX6, POU4F1, POU4F2, RB1, TRAF6, TRIM6, TWIST1	0.0249076689064706
GOBP-INTRINSIC-APOPTOTIC-SIGNALING-PATHWAY	3.40700248178652e-165	0.0248814079694414	5.29891095992258e-161	WARS2_pos	up	AUCell	ABL1, ACKR3, ADCY10, AEN, AIFM1, AKT1, APAF1, ARHGEF2, ARL6IP5, ARMC10, ATAD5, ATF2, ATF4, ATM, ATP2A1, ATP2A3, BAD, BAG5, BAG6, BAK1, BAX, BBC3, BCAP31, BCL2, BCL2A1, BCL2L1, BCL2L10, BCL2L11, BCL2L2, BCL3, BCLAF1, BDKRB2, BECN1, BID, BNIP3, BOK, BRCA1, BRCA2, BRSK2, CASP2, CASP3, CASP4, CASP6, CASP9, CAV1, CCAR2, CD24, CD44, CD74, CDIP1, CDKN1A, CDKN2D, CEBPB, CHAC1, CHEK2, CIDEB, CLU, CREB3, C…	0.0248814079694414
GOBP-CELLULAR-RESPONSE-TO-ALDEHYDE	1.21955145644545e-53	0.0248617017896524	1.89676838020961e-49	WARS2_pos	up	AUCell	ACE, ADH4, ADH5, AIFM1, AKR1A1, AKR1B10, ALDH1A1, ESD, IGF1R, PARK7, RDH11, RDH12, SCNN1A, SCNN1B, SCNN1D, SCNN1G, SGK1	0.0248617017896524
GOBP-DNA-DAMAGE-RESPONSE-SIGNAL-TRANSDUCTION-RESULTING-IN-TRANSCRIPTION	2.19742703827676e-49	0.0248387985338443	3.41765827263184e-45	WARS2_pos	up	AUCell	BRCA2, CDKN1A, CHEK2, COPS3, FOXM1, ING4, KAT5, MAD2L2, PYHIN1, RPL26, RPS27L, RPS6KA6, TFAP4, TP53, ZNF385A, ZNHIT1	0.0248387985338443
GOBP-MITOCHONDRIAL-TRANSLATIONAL-ELONGATION	1.70676498704976e-33	0.0248385842927124	2.6545315843585e-29	WARS2_pos	up	AUCell	GFM1, GFM2, MRPL44, TSFM, TUFM	0.0248385842927124
GOBP-NEGATIVE-REGULATION-OF-PHAGOCYTOSIS	2.7288747696141e-48	0.0248228021900469	4.24421892918081e-44	WARS2_pos	up	AUCell	ADIPOQ, APPL1, ATG3, ATG5, CD300A, CD300LF, CD47, CNN2, CSK, DYSF, FCGR2B, HMGB1, PLSCR1, PRTN3, SIRPA, SNX3, SYT11, TGFB1, TLR2	0.0248228021900469
GOBP-CORPUS-CALLOSUM-MORPHOGENESIS	5.39588598067454e-34	0.0248144143281741	8.39222146574311e-30	WARS2_pos	up	AUCell	C12orf57, NIN, PAFAH1B1, PRDM8, SZT2, TSKU	0.0248144143281741
GOMF-LEUKOTRIENE-C4-SYNTHASE-ACTIVITY	1.6964595626761e-13	0.0248108324022376	2.63850355783014e-09	WARS2_pos	up	AUCell	ALOX5AP, GSTM4, LTC4S, MGST2, MGST3	0.0248108324022376
GOBP-ZYMOGEN-ACTIVATION	6.23594016667479e-56	0.0247981945897049	9.6987577412293e-52	WARS2_pos	up	AUCell	ANXA2, APOH, ASPH, BAD, BAK1, C1R, C1RL, CASP8, CD5L, CLEC3B, CPB2, CTSH, CTSL, CTSZ, CUZD1, CYFIP2, DHCR24, ENO1, F11, F12, F9, FADD, FGA, FGB, FGG, FURIN, GGT1, GRIN2A, HGFAC, HPN, IFI16, KLK1, KLKB1, LGMN, MASP1, MMP14, NLRC4, OMA1, PERP, PGK1, PLAT, PLAU, PLAUR, PLGRKT, PRSS12, PRSS3, RIPK2, RUNX1, S100A10, SERPINE1, SERPINE2, SERPINF2, TBC1D10A, THBD, THBS1	0.0247981945897049
GOCC-VCP-NPL4-UFD1-AAA-ATPASE-COMPLEX	5.81512774636683e-30	0.0247952830782846	9.04426818392433e-26	WARS2_pos	up	AUCell	FAF1, FAF2, NPLOC4, RNF125, UBXN1, UBXN7, VCP	0.0247952830782846
GOBP-POSITIVE-REGULATION-OF-PROTEIN-LOCALIZATION-TO-NUCLEUS	4.23521816434093e-111	0.0247891841977234	6.58703481099944e-107	WARS2_pos	up	AUCell	AKT1, BAG3, BMP4, CACNB4, CARD10, CCT2, CCT3, CCT4, CCT5, CCT6A, CCT7, CCT8, CD2AP, CDH1, CDK1, CDK5RAP3, CHP2, CREBBP, DKC1, DMAP1, DTX3L, ECT2, EDN1, EFCAB7, EIF2AK3, EP300, F2, FERMT2, FLNA, FYN, GLI3, GLIS2, HCLS1, HDAC3, HSP90AA1, HYAL2, IFNG, INS, IPO5, IPO7, JAK1, JAK2, JUP, KAT7, LAMTOR5, LARP7, LEP, LIMK2, MAPK14, MAVS, MCRS1, MEPCE, NGFR, NMD3, ORMDL3, PARK7, PARP1, PARP9, PIK3R1, PIK3R…	0.0247891841977234
GOBP-NEGATIVE-REGULATION-OF-TELOMERE-MAINTENANCE-VIA-TELOMERASE	4.57218405367665e-63	0.0247842364614532	7.1111178586833e-59	WARS2_pos	up	AUCell	ACD, CTC1, DCP2, EXOSC10, GNL3L, HNRNPA1, HNRNPC, HNRNPU, NAT10, PIF1, PINX1, POT1, SRC, TEN1, TERF1, TERF2, TINF2, TP53, XRN1	0.0247842364614532
GOBP-REGULATION-OF-APOPTOTIC-CELL-CLEARANCE	5.25867761320146e-28	0.0247711900153689	8.17882129181222e-24	WARS2_pos	up	AUCell	ABCA7, C2, C3, C4A, C4B, CCL2, CD300LF, HMGB1, TGM2, TREM2	0.0247711900153689
GOCC-PROTON-TRANSPORTING-TWO-SECTOR-ATPASE-COMPLEX-PROTON-TRANSPORTING-DOMAIN	5.6428590532761e-31	0.0247564628332629	8.77633868556031e-27	WARS2_pos	up	AUCell	ATP6AP2, ATP6V0A1, ATP6V0A2, ATP6V0A4, ATP6V0B, ATP6V0C, ATP6V0D1, ATP6V0D2, ATP6V0E1, ATP6V0E2, MT-ATP6, MT-ATP8, RNASEK, TCIRG1	0.0247564628332629
GOCC-PINOSOME	7.05119189308755e-33	0.0247470212396866	1.09667187513191e-28	WARS2_pos	up	AUCell	ANKFY1, APPL1, APPL2, CLIP1, CX3CR1, MMP14, NCL	0.0247470212396866
GOBP-NEGATIVE-REGULATION-OF-JUN-KINASE-ACTIVITY	4.33243302284865e-48	0.0247327356203948	6.73823308043651e-44	WARS2_pos	up	AUCell	AIDA, DNAJA1, DUSP10, DUSP19, GSTP1, HIPK3, MAPK8IP1, NPPA, PDCD4, PTPN22, SERPINB3, ZNF675	0.0247327356203948
GOBP-VIRAL-PROCESS	2.56641283960146e-153	0.0247142872209466	3.99154188943214e-149	WARS2_pos	up	AUCell	ACE2, ADAR, ADARB1, AGTR1, AICDA, AKT1, ANPEP, APCS, APOBEC3A, APOBEC3B, APOBEC3C, APOBEC3D, APOBEC3F, APOBEC3G, APOBEC3H, APOE, ARL8B, ATG12, ATG16L1, ATG16L2, ATG5, AVP, AVPR1B, AXL, BANF1, BCL2, BECN1, BICD1, BSG, BST2, BTBD17, CALCOCO2, CANX, CAV1, CAV2, CCL1, CCL2, CCL3, CCL4, CCL5, CCL8, CCNK, CCNT1, CCNT2, CCR5, CD209, CD28, CD4, CD46, CD55, CD74, CD80, CD81, CD86, CDHR3, CDK1, CDK9, CFL1,…	0.0247142872209466
GOBP-POSITIVE-REGULATION-OF-PEPTIDASE-ACTIVITY	6.10847764491504e-133	0.0246935315302575	9.50051528113636e-129	WARS2_pos	up	AUCell	ACER2, ACVR1C, AGER, AIFM1, AIM2, ANP32B, APAF1, APH1A, APH1B, ARL6IP5, ASPH, ATP2A3, BAD, BAK1, BAX, BBC3, BCL10, BCL2, BCL2A1, BCL2L1, BCL2L10, BCL2L13, BCL2L2, BID, BLID, BOK, CARD8, CARD9, CASC2, CASP1, CASP10, CASP2, CASP8, CASP8AP2, CASP9, CLDN3, CLDN4, CLEC7A, COL4A3, CR1, CRADD, CTSD, CTSH, CTSK, CTSL, CTSS, CTSV, CYCS, CYFIP2, DAP, DAPK1, DDRGK1, DDX3X, DIABLO, DLC1, EFNA1, EFNA3, EGLN3,…	0.0246935315302575
GOBP-RELAXATION-OF-SMOOTH-MUSCLE	2.94364565617652e-17	0.0246929166190012	4.57825208905134e-13	WARS2_pos	up	AUCell	ABCC8, ADORA2B, PRKG1, RGS2, SLC8A1, SOD1	0.0246929166190012
GOBP-POSITIVE-REGULATION-OF-GRANULOCYTE-CHEMOTAXIS	5.25822620228134e-65	0.0246800016954474	8.17811921240816e-61	WARS2_pos	up	AUCell	C1QBP, C3AR1, C5AR1, CAMK1D, CCL19, CCL21, CCR7, CD74, CXCL8, DAPK2, DNM1L, EDN1, IL23A, LBP, MCU, MDK, MOSPD2, NCKAP1L, PERP, RAC1, RAC2, S100A14, S100A7, THBS4, TIRAP, XCL1	0.0246800016954474
GOBP-GOLGI-LOCALIZATION	7.73113173619331e-44	0.0246602202092996	1.20242291893015e-39	WARS2_pos	up	AUCell	ARCN1, ARHGAP21, CDC42, COPG1, DAB1, HOOK3, PDCD10, STK11, STK25, TBCCD1, UVRAG, YWHAZ	0.0246602202092996
GOBP-TELOMERE-ORGANIZATION	5.1776804183739e-116	0.0246496351139838	8.05284635469693e-112	WARS2_pos	up	AUCell	ACD, ACTL6A, ACTR5, ACTR8, APEX1, ATM, ATR, ATRX, AURKB, BLM, BRCA2, CCNE1, CCNE2, CCT2, CCT3, CCT4, CCT5, CCT6A, CCT7, CCT8, CDK2, CTC1, CTNNB1, DCLRE1B, DCLRE1C, DCP2, DHX36, DKC1, DNA2, DOT1L, EID3, ERCC1, ERCC4, EXO1, EXOSC10, EZH1, EZH2, FBXO4, FEN1, GAR1, GCH1, GNL3, GNL3L, HAT1, HDAC8, HMBOX1, HNRNPA1, HNRNPA2B1, HNRNPC, HNRNPD, HNRNPU, HSP90AA1, HSP90AB1, HUS1, HUS1B, INO80, INO80B, INO80…	0.0246496351139838
GOBP-PROSTANOID-METABOLIC-PROCESS	3.07563465731818e-57	0.0246110338518261	4.78353458252697e-53	WARS2_pos	up	AUCell	ACOX1, AKR1B1, AKR1C1, AKR1C2, AKR1C3, AKR1C4, ATP6V1B1, AVP, AVPR1A, CBR1, CD74, CES2, COMT, CYP2S1, CYP4F8, DAGLB, EDN1, EDN2, FABP5, GSTA1, GSTM1, GSTP1, HPGD, HPGDS, IL1B, MGST3, MIF, PIBF1, PLA2G10, PLA2G3, PLA2G4A, PLA2G4F, PLAA, PNPLA8, PTGDS, PTGES, PTGES2, PTGES3, PTGIS, PTGR1, PTGR2, PTGS1, PTGS2, SIRT1, TBXAS1, TNFRSF1A	0.0246110338518261
GOBP-PLASMA-MEMBRANE-REPAIR	1.2843061368499e-51	0.0245913691550652	1.99748133464264e-47	WARS2_pos	up	AUCell	AHNAK, ANO5, ANXA2, ARL8B, CASP7, CAV3, CHMP1A, CHMP1B, CHMP2A, CHMP2B, CHMP3, CHMP4A, CHMP4B, CHMP4C, CHMP5, CHMP6, CHMP7, MYH9, MYOF, RAB3A, S100A10, SMPD1, SYT11, SYT7, SYTL4, TRIM72, VPS4A, VPS4B	0.0245913691550652
GOBP-POSITIVE-REGULATION-BY-HOST-OF-VIRAL-TRANSCRIPTION	8.82575214934823e-48	0.0245589373374387	1.37266923178813e-43	WARS2_pos	up	AUCell	CCNT1, CDK9, CHD1, CTDP1, EP300, HPN, JUN, LEF1, NUCKS1, RRP1B, SMARCA4, SMARCB1, SNW1, SP1, TAF11, TFAP4, ZNF639	0.0245589373374387
GOBP-RESPONSE-TO-SELENIUM-ION	1.56517720654981e-12	0.0245567018424862	2.43432010934692e-08	WARS2_pos	up	AUCell	ALAD, GIP, GPX1, MAOB, SOD2, TXNRD2	0.0245567018424862
GOBP-NEGATIVE-REGULATION-OF-PROTEOLYSIS-INVOLVED-IN-PROTEIN-CATABOLIC-PROCESS	1.77520699974914e-123	0.0245540864569083	2.76097944670983e-119	WARS2_pos	up	AUCell	ALAD, AQP11, BAG5, BAG6, CAMLG, CCAR2, CSNK2A1, CSNK2A2, CSNK2B, DDRGK1, EFNA1, EIF3H, EPHA4, F8A1, F8A2, F8A3, FHIT, GABARAPL2, GIPC1, HFE, HIPK2, HSP90AB1, KLHL40, LAMP3, MAP1A, MTM1, N4BP1, OGT, OPHN1, PANO1, PARK7, PBK, PDCL3, PHF20L1, PML, PRKCG, PRMT6, PSEN1, PSMF1, QRICH2, RPL11, RPL23, RPL5, RPS7, RYBP, SGTA, SHH, SMARCC1, STYX, SUFU, SVIP, TAF1, TAF9, TLK2, TRIM39, TTC36, UBXN1, UBXN2A, …	0.0245540864569083
GOCC-ENDOPLASMIC-RETICULUM-GOLGI-INTERMEDIATE-COMPARTMENT-MEMBRANE	8.1735417271573e-57	0.0245417093809172	1.27123094482477e-52	WARS2_pos	up	AUCell	AREG, ASPSCR1, ATP6AP1, AZIN2, BCAP31, BET1, CALR, CD55, CD59, CLN8, CNIH1, CNIH2, CNIH3, COL7A1, COPZ2, CSNK1D, CTSC, CTSZ, DCSTAMP, ERGIC1, ERGIC2, ERGIC3, F5, F8, FOLR1, GALNT1, GOLGA2, GORASP1, GOSR2, GRIA1, INS, KDELR1, LAMP5, LMAN1, LMAN1L, LMAN2, MCFD2, MGAT1, MPPE1, NAT8, PIEZO1, PLPP3, PRRG4, RAB1B, RAB2A, ROBO1, SEC22B, SERPINA1, SLC35C2, SPPL3, STX17, STX5, SURF4, TAP1, TAP2, TAPBP, TB…	0.0245417093809172
GOCC-AZUROPHIL-GRANULE	1.02331709384333e-89	0.0245364843040659	1.59156507605453e-85	WARS2_pos	up	AUCell	ABCA13, ACLY, ACTR10, ACTR2, AGA, ANXA11, ANXA2, ARG1, ARL8A, ARSA, ARSB, ATP11B, ATP6V0C, ATP8A1, AZU1, B4GALT1, BPI, BRI3, BST2, C3, C3AR1, C6orf120, CAP1, CCT2, CCT8, CD63, CD68, CEACAM6, CEACAM8, CKAP4, CMTM6, CPNE1, CPNE3, CPPED1, CREG1, CTSA, CTSC, CTSG, CYB5R3, DDOST, DEFA1, DEFA1B, DEFA3, DEFA4, DNAJC13, DNAJC3, DNAJC5, DPP7, DSN1, DYNC1H1, ELANE, FABP5, FAF2, FPR1, FRK, FTL, FUCA1, FUCA2…	0.0245364843040659
GOBP-RETROGRADE-VESICLE-MEDIATED-TRANSPORT-GOLGI-TO-ENDOPLASMIC-RETICULUM	5.95515385683838e-86	0.0244928755219076	9.26205079354073e-82	WARS2_pos	up	AUCell	ARCN1, ARF3, ARF4, ARF5, ATP9A, ATP9B, BET1L, BICD2, BNIP1, COG3, COG4, COG7, COPA, COPB2, COPE, COPG2, COPZ1, COPZ2, ERGIC1, ERGIC2, ERGIC3, GBF1, GOLPH3, GOLPH3L, HTT, KDELR1, KDELR2, KDELR3, KIF1C, LMAN2, NBAS, PICK1, PITPNB, PLPP3, RAB33B, RAB41, RAB6A, RAB6B, RAB6C, RER1, RINT1, SCFD1, SCYL1, SEC22B, STX18, TAPBP, TMED10, TMEM115, USE1, UVRAG, ZW10	0.0244928755219076
GOMF-PROTEIN-SEQUESTERING-ACTIVITY	9.4966932395054e-34	0.0244771707223493	1.47702069954028e-29	WARS2_pos	up	AUCell	CAV1, CDKN1A, CTNND1, DDX56, IMPACT, INSIG1, INSIG2, LAPTM5, LRRC15, NFKBIA, PMEPA1, SDCBP, SEC14L1, SESN2, SFN, SMAD6, SMO, SPI1, SQSTM1, TARBP2, TMC8, TMSB4X, USP38, YWHAE, YWHAG, YWHAZ	0.0244771707223493
GOBP-NEGATIVE-REGULATION-OF-INFLAMMATORY-RESPONSE-TO-WOUNDING	1.17661746530831e-39	0.0244701376635549	1.82999314379401e-35	WARS2_pos	up	AUCell	EXTL3, GIT1, IL17A, IL33, MDK, PTPN6, REG3A, SIGLEC10, STAT3	0.0244701376635549
GOBP-ADHESION-OF-SYMBIONT-TO-HOST-CELL	1.24021765077951e-46	0.0244463539224253	1.92891051225738e-42	WARS2_pos	up	AUCell	ACE2, CD209, CLEC4M, DPP4, GAS6, HSP90AB1, ICAM1, INHBB, LRRC15	0.0244463539224253
GOBP-CHEMOKINE-C-X-C-MOTIF-LIGAND-2-PRODUCTION	2.50343116722361e-42	0.0244435528214752	3.89358649438288e-38	WARS2_pos	up	AUCell	CD74, F2RL1, FOXP1, HMGB1, KLF4, LPL, MAP2K5, MBP, MCOLN2, MIF, MYD88, OAS1, OAS3, POSTN, TGFB1, TIRAP, TLR4, TNF	0.0244435528214752
GOMF-THIOESTERASE-BINDING	5.53577404626476e-32	0.0244218592359556	8.60978937415557e-28	WARS2_pos	up	AUCell	ADRA2A, ARF6, CDC42, HAUS7, RAC1, TRAF1, TRAF2, TRAF3, TRAF4, TRAF5	0.0244218592359556
GOBP-TRIPEPTIDE-TRANSPORT	2.06818889952822e-41	0.0243939524346908	3.21665419543624e-37	WARS2_pos	up	AUCell	ABCC1, ABCC4, ABCC5, GJA1, MGST1, SLC13A3, SLC15A1, SLC15A2, SLC25A39, SLC25A40, SLC7A11	0.0243939524346908
GOCC-FLOTILLIN-COMPLEX	5.78920959075456e-33	0.0243939288782928	9.00395767650057e-29	WARS2_pos	up	AUCell	CBL, CDH1, CORO1C, CTNNA1, CTNNB1, FLOT1, FLOT2, SLC6A3, SORBS1	0.0243939288782928
GOBP-POSITIVE-REGULATION-OF-PROTEIN-EXPORT-FROM-NUCLEUS	3.54604728655546e-62	0.0243924492021244	5.51516734477971e-58	WARS2_pos	up	AUCell	ANP32B, BAG3, CAMK1, CTDSPL2, EMD, GAS6, GSK3B, IL1B, MDM2, PPM1A, PRKACA, PRKD1, PRPF4B, RAPGEF3, RBM22, SFN, SIRT6, TPR, XPO4, YWHAE	0.0243924492021244
GOCC-AZUROPHIL-GRANULE-LUMEN	1.20857069957873e-91	0.0243890090942521	1.8796900090548e-87	WARS2_pos	up	AUCell	ACLY, ACTR10, ACTR2, AGA, ANXA2, ARG1, ARSA, ARSB, AZU1, BPI, C3, C6orf120, CAP1, CCT2, CCT8, CPPED1, CREG1, CTSA, CTSC, CTSG, CYB5R3, DEFA1, DEFA1B, DEFA3, DNAJC3, DPP7, DSN1, DYNC1H1, ELANE, FABP5, FAF2, FRK, FTL, FUCA1, FUCA2, GALNS, GCA, GDI2, GGH, GLA, GLB1, GM2A, GNS, GRN, GUSB, HEBP2, HEXB, HRNR, IMPDH1, IST1, LYZ, MAN2B1, MAPK1, MNDA, MPO, NAPRT, NHLRC3, NPC2, ORM2, PA2G4, PADI2, PLAC8, P…	0.0243890090942521
GOMF-CORE-PROMOTER-SEQUENCE-SPECIFIC-DNA-BINDING	4.13618253853824e-74	0.0243781750316655	6.43300470218853e-70	WARS2_pos	up	AUCell	AGO1, AGO2, BAZ2A, CEBPB, DRAP1, EZH2, FOS, FOXP1, GBX2, GTF2A1, GTF2B, HDAC1, KLF10, MMP12, MYC, NPM1, NR3C1, PARK7, PAX6, POU2F1, RELA, REST, RFX7, RRN3, RUVBL2, SMARCA4, SMARCB1, SNAPC3, STAT1, TAF1, TAF1B, TAF1C, TAF4, TBP, TBPL1, TP53, UBTF, UBTFL1, ZBTB17	0.0243781750316655
GOBP-VESICLE-TARGETING-ROUGH-ER-TO-CIS-GOLGI	6.0852480936942e-53	0.0243753082626998	9.46438636012258e-49	WARS2_pos	up	AUCell	CSNK1D, CUL3, KLHL12, MAPK15, PDCD6, PEF1, PPP6C, PREB, SAR1A, SAR1B, SEC16A, SEC16B, TFG, TMED10, TMED2, TRAPPC1, TRAPPC11, TRAPPC12, TRAPPC2, TRAPPC2L, TRAPPC3, TRAPPC4, TRAPPC5, TRAPPC6A, TRAPPC8	0.0243753082626998
GOCC-ENDOPLASMIC-RETICULUM-GOLGI-INTERMEDIATE-COMPARTMENT	1.27699065419418e-70	0.0243549119093153	1.9861035644682e-66	WARS2_pos	up	AUCell	ANPEP, AREG, ASPSCR1, ATP6AP1, AZIN2, BCAP31, BET1, CA4, CALR, CCDC115, CD55, CD59, CHP1, CLN8, CNIH1, CNIH2, CNIH3, CNIH4, COL7A1, COPB1, COPG1, COPG2, COPZ2, CSNK1D, CTSC, CTSZ, DCSTAMP, DDHD2, ERGIC1, ERGIC2, ERGIC3, ERP44, F5, F8, FN1, FOLR1, FTCD, GALNT1, GBF1, GJB2, GOLGA2, GOLGB1, GORASP1, GOSR2, GRIA1, HMGB1, HSPA5, INPP5B, INS, IST1, KDELR1, LAMP5, LMAN1, LMAN1L, LMAN2, LMAN2L, LRPAP1, M…	0.0243549119093153
GOBP-REGULATION-OF-ATP-DEPENDENT-ACTIVITY	3.43260087283187e-115	0.0243529704403564	5.33872413751541e-111	WARS2_pos	up	AUCell	AHSA1, ALDOB, ATP1B1, ATP1B2, ATP1B3, ATP2A1, BRSK2, CHTOP, DHX9, DNAJB1, DNAJB11, DNAJB2, DNAJC10, DNAJC24, DNAJC9, FGF10, FXYD2, GABARAPL2, HNRNPU, IFIT1, LTF, METTL21A, MSH2, MSH3, MSH6, MYBPC3, MYH6, MYL3, MYL4, OXA1L, PAM16, PFN1, PFN2, PLN, PLSCR1, POT1, PPIF, PXK, RGN, SETMAR, SIRT1, SLN, SNRNP70, SSBP1, TLR9, TNNC1, TNNI3, TNNT2, TNNT3, TOR1AIP1, TOR1AIP2, TP53, TPM1, TPM2, TSC1, UBLCP1, …	0.0243529704403564
GOBP-ALDITOL-CATABOLIC-PROCESS	1.96781127000835e-35	0.0243175151412487	3.06053686824399e-31	WARS2_pos	up	AUCell	GK, GK2, GK5, GPD2, SORD, TKFC, TPI1	0.0243175151412487
GOBP-GLUCURONATE-CATABOLIC-PROCESS-TO-XYLULOSE-5-PHOSPHATE	1.61573858537574e-22	0.024310717138308	2.51295822183489e-18	WARS2_pos	up	AUCell	AKR1A1, CRYL1, DCXR, SORD, XYLB	0.024310717138308
GOBP-POSITIVE-REGULATION-OF-HEMOGLOBIN-BIOSYNTHETIC-PROCESS	2.13757244006413e-27	0.0243080076847597	3.32456641603174e-23	WARS2_pos	up	AUCell	ABCB10, KLF4, LDB1, PRMT1, SLC25A37, SLC6A9	0.0243080076847597
GOBP-REGULATION-OF-MRNA-METABOLIC-PROCESS	2.11425002259554e-135	0.0243061605043986	3.28829306014284e-131	WARS2_pos	up	AUCell	A1CF, AGO1, AGO2, AGO3, AGO4, AHCYL1, AKT1, ALKBH5, ANGEL2, APEX1, APOBEC1, AXIN2, BAG4, BARD1, BOLL, BTG2, C1QBP, CACNG7, CALCR, CAPRIN1, CARHSP1, CASC3, CDC73, CDK11A, CDK11B, CDK9, CELF1, CELF2, CELF3, CELF4, CELF5, CELF6, CIRBP, CLNS1A, CNOT1, CNOT10, CNOT11, CNOT2, CNOT3, CNOT4, CNOT6, CNOT6L, CNOT7, CNOT8, CPEB1, CPEB3, CSDC2, CSDE1, CWC22, DAZ1, DAZ2, DAZ3, DAZ4, DAZAP1, DAZL, DCP1A, DCP1B…	0.0243061605043986
GOBP-REGULATION-OF-TELOMERE-MAINTENANCE	2.36926344619903e-92	0.0242850243443325	3.68491543787335e-88	WARS2_pos	up	AUCell	ACD, ACTL6A, ACTR5, ACTR8, ATM, ATR, ATRX, AURKB, CCT2, CCT3, CCT4, CCT5, CCT6A, CCT7, CCT8, CTC1, CTNNB1, DCP2, DHX36, DKC1, EID3, ERCC1, ERCC4, EXOSC10, FBXO4, GCH1, GNL3, GNL3L, HDAC8, HMBOX1, HNRNPA1, HNRNPA2B1, HNRNPC, HNRNPD, HNRNPU, INO80, INO80B, INO80C, INO80D, INO80E, MAP2K7, MAP3K4, MAPK1, MAPK15, MAPK3, MAPKAPK5, MCRS1, MYC, NABP2, NAF1, NAT10, NBN, NEK2, NEK7, NFRKB, NSMCE1, NSMCE2, …	0.0242850243443325
GOBP-REGULATION-OF-PHOSPHOPROTEIN-PHOSPHATASE-ACTIVITY	2.02822178505448e-80	0.0242824271062176	3.15449334229523e-76	WARS2_pos	up	AUCell	AGTR2, BOD1, CALM1, CALM2, CALM3, CD300A, CRY2, FCRL3, GNA12, GSK3B, HSP90AB1, HSP90B1, HTT, IKBKB, ITGA1, LGALS3, MAGI2, MASTL, MGAT5, MTOR, NCKAP1L, NUAK1, PDGFRB, PPP1R12A, PPP1R14D, PPP1R15A, PPP1R15B, PPP1R1B, PPP1R2, PPP4R4, PPP6R1, PPP6R2, PPP6R3, ROCK1, ROCK2, STYXL1, TIPRL, TNF, TSC1	0.0242824271062176
GOBP-MEMBRANE-RAFT-ORGANIZATION	5.26466294562895e-41	0.0242605824508386	8.18813027933671e-37	WARS2_pos	up	AUCell	ABCA7, ANXA2, CAV1, CAV2, CAV3, CD2, CLN3, COL6A1, COLEC12, DLG1, DOCK2, EMP2, FA2H, FLOT1, GSN, LRCH4, MAL, MYADM, NPC1, PACSIN2, PPT1, RFTN1, S100A10, YJEFN3	0.0242605824508386
GOMF-PROTEIN-PHOSPHATASE-2B-BINDING	4.65523230838807e-23	0.0242389263698944	7.24028280923596e-19	WARS2_pos	up	AUCell	AKAP5, ATP2B4, MYOZ2, PPP3CB, SLC9A1, SOD1	0.0242389263698944
GOBP-REGULATION-OF-PHOSPHATIDYLCHOLINE-BIOSYNTHETIC-PROCESS	5.66601222877325e-26	0.0242367039087344	8.81234881941104e-22	WARS2_pos	up	AUCell	ACSL3, CAPN2, FABP3, LPCAT1, RAB38	0.0242367039087344
GOBP-INTESTINAL-HEXOSE-ABSORPTION	3.15738005701921e-29	0.0241932768666514	4.91067320268198e-25	WARS2_pos	up	AUCell	EZR, PLS1, SLC2A5, SLC5A1, VIL1	0.0241932768666514
GOCC-KINETOCHORE-MICROTUBULE	6.40766792327996e-49	0.0241642725421458	9.96584592107732e-45	WARS2_pos	up	AUCell	CENPE, CHMP1A, CHMP1B, CHMP2A, CHMP2B, CHMP3, CHMP4A, CHMP4B, CHMP4C, CHMP5, CHMP6, CHMP7, CLASP1, CLASP2, KIF18A, KNTC1, RAB11A, ZW10, ZWILCH	0.0241642725421458
GOMF-MDM2-MDM4-FAMILY-PROTEIN-BINDING	2.379054456927e-26	0.0241623128984791	3.70014339685857e-22	WARS2_pos	up	AUCell	CDK5RAP3, PPARA, PSME3, RFWD3, RPL37, RPS15, RPS20, TP53, TP63, TP73	0.0241623128984791
GOBP-NEGATIVE-REGULATION-OF-RETINOIC-ACID-RECEPTOR-SIGNALING-PATHWAY	2.19407899034566e-41	0.0241518826935068	3.41245105368461e-37	WARS2_pos	up	AUCell	CALR, CNOT1, CYP26A1, CYP26B1, CYP26C1, DHRS3, EZH2, PRAME, ZNF536	0.0241518826935068
GOBP-INTEGRATED-STRESS-RESPONSE-SIGNALING	3.14650716513123e-60	0.0241435288767357	4.8937625939286e-56	WARS2_pos	up	AUCell	ABCA7, AGR2, ARIH1, ATAD3A, ATF4, BATF, BATF2, BATF3, BOK, CEBPA, CEBPB, CEBPD, CEBPE, CEBPG, CREB3, CREBZF, DDIT3, DDRGK1, EIF2AK1, EIF2AK3, EIF2AK4, EIF2S1, FOS, FOSL1, GCN1, HERC5, HSPA5, IMPACT, JUN, JUNB, MAF, MAFB, NCK1, NCK2, NFE2, NFE2L2, NFE2L3, OMA1, PPP1R15A, PPP1R15B, PTPN1, PTPN2, QRICH1, RPAP2, TMED2, TMEM33	0.0241435288767357
GOBP-NEGATIVE-REGULATION-OF-DNA-DAMAGE-RESPONSE-SIGNAL-TRANSDUCTION-BY-P53-CLASS-MEDIATOR	2.29378276110103e-31	0.0241415453092834	3.56752032834044e-27	WARS2_pos	up	AUCell	CD44, CD74, DYRK1A, DYRK3, KDM1A, MDM2, MIF, PSMD10, PTTG1IP, SIRT1, SNAI1, SNAI2, TWIST1	0.0241415453092834
GOCC-INNER-ACROSOMAL-MEMBRANE	2.9109138635896e-29	0.0241354917010798	4.5273443320409e-25	WARS2_pos	up	AUCell	CD46, EQTN, SPACA1, TMEM190, TRIP11	0.0241354917010798
GOBP-CELLULAR-RESPONSE-TO-TOXIC-SUBSTANCE	1.20262930434758e-100	0.0241344492920348	1.87044935705179e-96	WARS2_pos	up	AUCell	ABCB6, ABCG2, ABTB2, ADH4, ADH5, AIFM2, AKR1A1, AKR1B10, ALB, ALDH1A1, ALOX5AP, APOA4, APOE, APOM, AQP8, ATP7A, BMP7, CAT, CCS, CD36, CERS1, CLIC2, CP, CYGB, CYP1B1, DHFR, DUOX1, DUOX2, EPX, ESD, FABP1, FANCC, FBLN5, GCH1, GFER, GPX1, GPX2, GPX3, GPX4, GPX5, GPX6, GPX7, GPX8, GSR, GSTA1, GSTK1, GSTM1, GSTM2, GSTM3, GSTO1, GSTO2, GSTP1, GSTZ1, HBA1, HBA2, HBB, HBD, HBE1, HBG1, HBG2, HBM, HBQ1, HBZ…	0.0241344492920348
GOMF-TELOMERIC-DNA-BINDING	5.67079064529889e-75	0.0241251325817139	8.81978069063337e-71	WARS2_pos	up	AUCell	ACD, APEX1, BLM, CTC1, HMBOX1, HNRNPA1, HNRNPA2B1, HNRNPD, KDM1A, NABP2, NCL, PIF1, POT1, PURA, RAD50, RPA1, RPA2, RPA4, SMG1, SMG5, SMG6, SMG7, TELO2, TEN1, TERF1, TERF2, TERF2IP, TERT, TINF2, TP53BP1, UPF1, UPF2, UPF3A, WRN, XRCC5, XRCC6, ZBTB10, ZBTB48	0.0241251325817139
GOBP-BARBED-END-ACTIN-FILAMENT-CAPPING	1.11902854043114e-46	0.0241119984856118	1.74042508893255e-42	WARS2_pos	up	AUCell	ADD1, ADD2, ADD3, AVIL, CAPG, CAPZA1, CAPZA2, CAPZA3, CAPZB, EPS8, FLII, GSN, MTPN, RDX, SCIN, SVIL, TRIOBP, TWF1, TWF2, VIL1, VILL	0.0241119984856118
GOBP-PROTEIN-LOCALIZATION-TO-CELL-CELL-JUNCTION	1.76790398319369e-58	0.024077673230726	2.74962106506115e-54	WARS2_pos	up	AUCell	ACTB, ACTG1, ARHGEF18, CDH5, CGNL1, DLG5, DSP, F11R, FLNA, ILDR1, JAK1, LSR, MAPK9, MPP7, PAK2, PECAM1, SCRIB, TJP1, TJP2, TJP3, VCL, ZDHHC7	0.024077673230726
GOMF-METAL-ION-SEQUESTERING-ACTIVITY	3.77295780068268e-15	0.0240621263438217	5.86808126740178e-11	WARS2_pos	up	AUCell	CASQ2, FTH1, LCN2, S100A7, SLC39A4	0.0240621263438217
GOMF-FRUCTOSE-6-PHOSPHATE-BINDING	1.57874305135658e-30	0.0240449597348172	2.45541906777489e-26	WARS2_pos	up	AUCell	GCKR, PFKFB1, PFKL, PFKM, PFKP	0.0240449597348172
GOBP-IMP-SALVAGE	2.84380968033652e-19	0.0240367846021562	4.4229771958274e-15	WARS2_pos	up	AUCell	AMPD1, AMPD2, AMPD3, APRT, HPRT1	0.0240367846021562
GOBP-EXTRACELLULAR-EXOSOME-ASSEMBLY	2.89560038076471e-15	0.0239809302851662	4.50352727220336e-11	WARS2_pos	up	AUCell	CD34, PDCD6IP, SDC1, SDC4, SDCBP, STAM, TSG101	0.0239809302851662
GOCC-SCAR-COMPLEX	5.52997450928515e-40	0.02394551008703	8.60076935429119e-36	WARS2_pos	up	AUCell	ABI1, ABI2, ABI3, BRK1, CYFIP1, CYFIP2, NCKAP1, NCKAP1L, SRA1, WASF1, WASF2, WASF3	0.02394551008703
GOMF-CALCIUM-DEPENDENT-PROTEIN-BINDING	1.05263889339844e-70	0.0239411815762851	1.6371692709026e-66	WARS2_pos	up	AUCell	A2M, ANXA1, ANXA11, ANXA2, ANXA3, ANXA4, ANXA6, ANXA7, CABP1, CALM1, CALM2, CALM3, CASQ2, CD177, CHP1, CLEC4M, CLN3, CPLX2, CPNE3, CRNN, DDX5, DMBT1, FCN2, LRP8, MASP1, MASP2, MBL2, MYO1D, NOS1, NSMF, PDCD6, PDCD6IP, PEF1, RAC3, RBM22, S100A1, S100A10, S100A11, S100A12, S100A13, S100A14, S100A16, S100A2, S100A3, S100A4, S100A5, S100A6, S100A7, S100A7A, S100A7L2, S100A8, S100A9, S100B, S100G, S100…	0.0239411815762851
GOBP-AMYLOID-FIBRIL-FORMATION	4.97584209480125e-82	0.0239405776871362	7.73892721004438e-78	WARS2_pos	up	AUCell	APOE, APP, B2M, BACE1, CAMP, CD36, CDSN, CHRNA7, CLU, CRYAB, FKBP1A, FURIN, FUS, GSN, IAPP, LDLR, MAPT, MDM2, NAT8, NUP153, PFDN1, PFDN2, PFDN4, PFDN5, PFDN6, PSEN1, RIPK1, RIPK3, SERF1A, SERF1B, SIAH1, SIAH2, SNCA, TARDBP, TREM2, USP8, USP9X, VBP1, VHL	0.0239405776871362
GOBP-REGULATION-OF-MITOCHONDRIAL-DEPOLARIZATION	1.02562467719952e-63	0.0239068721841545	1.59515406044841e-59	WARS2_pos	up	AUCell	ABCD1, ADCY10, ALB, BCL2, BOK, DCN, FZD9, GCLC, GCLM, IFI6, KDR, LRRK2, MLLT11, MYOC, P2RX7, PARP1, PPP2R3C, SRC, TSPO	0.0239068721841545
GOBP-POSITIVE-REGULATION-OF-METALLOENDOPEPTIDASE-ACTIVITY	4.4794554098928e-13	0.0239062963534098	6.96689699900627e-09	WARS2_pos	up	AUCell	MBP, STAT3	0.0239062963534098
GOBP-NEGATIVE-REGULATION-OF-STRIATED-MUSCLE-CELL-APOPTOTIC-PROCESS	3.79920594615607e-80	0.0238822168017384	5.90890500805654e-76	WARS2_pos	up	AUCell	AMBRA1, ATG5, BAG3, BMP7, CFLAR, GATA4, GCH1, HAND2, HEY2, HSF1, HSPA8, JAK2, KIFAP3, MDK, MYOCD, NFE2L2, NKX2-5, NOL3, NUPR1, PAX8, PDPK1, PPP1R10, RGL2, SFRP2, SIRT4, SIRT5	0.0238822168017384
GOBP-EXTRACELLULAR-VESICLE-BIOGENESIS	1.21738353063321e-50	0.0238454791487844	1.89339660519383e-46	WARS2_pos	up	AUCell	ARRDC1, ARRDC4, ATP13A2, ATP9A, CD34, CHMP2A, CHMP3, CHMP6, COPS5, HGS, IFNG, PDCD6IP, RAB11A, RAB27A, RAB7A, SDC1, SDC4, SDCBP, SMPD3, SNF8, STAM, TSG101, VPS4A, VPS4B	0.0238454791487844
GOMF-SINGLE-STRANDED-RNA-BINDING	3.29837863539087e-110	0.023822812460979	5.12996829162342e-106	WARS2_pos	up	AUCell	A1CF, ADARB2, AGO1, AGO2, AGO3, AGO4, AQR, ATXN1, CBX4, CBX6, CBX8, CNBP, DAZAP1, DDX1, DDX11, DDX3X, DDX60, DDX60L, DHX58, DHX9, DIS3L2, DLX2, EIF4A3, ELAVL4, ENDOV, EXOSC10, FMR1, FXR1, HNRNPA1, HNRNPC, HNRNPDL, HNRNPF, HNRNPH1, HNRNPU, IFIH1, IFIT5, IGHMBP2, ILF3, JMJD6, KHDRBS1, KHDRBS2, L1TD1, LACTB2, LARP4, LONP1, LSM14A, MCRS1, MSI1, MSI2, PABPC1, PABPC1L, PABPC1L2A, PABPC1L2B, PABPC3, PAB…	0.023822812460979
GOMF-ACTIVE-MONOATOMIC-ION-TRANSMEMBRANE-TRANSPORTER-ACTIVITY	4.73184731864301e-142	0.0238173934042793	7.35944213468548e-138	WARS2_pos	up	AUCell	ABCC8, ABCC9, ATP12A, ATP13A1, ATP13A2, ATP13A3, ATP13A4, ATP13A5, ATP1A1, ATP1A2, ATP1A3, ATP1A4, ATP1B1, ATP2A1, ATP2A2, ATP2A3, ATP2B1, ATP2B2, ATP2B3, ATP2B4, ATP2C1, ATP2C2, ATP4A, ATP4B, ATP6V0A1, ATP6V0A2, ATP6V0A4, ATP6V0B, ATP6V0C, ATP6V0D1, ATP6V0D2, ATP6V0E1, ATP6V0E2, ATP6V1A, ATP6V1B1, ATP6V1B2, ATP6V1C1, ATP6V1C2, ATP6V1D, ATP6V1E1, ATP6V1E2, ATP6V1F, ATP6V1G1, ATP6V1G2, ATP6V1G3, A…	0.0238173934042793
GOBP-NEGATIVE-REGULATION-OF-TRANSLATIONAL-INITIATION	4.33695531260633e-52	0.0238134693624302	6.74526659769663e-48	WARS2_pos	up	AUCell	AGO2, ATF4, BANK1, C8orf88, EIF2AK1, EIF2AK3, EIF2AK4, EIF2S1, EIF3E, EIF4E2, EIF4EBP1, EIF4EBP2, EIF4EBP3, FMR1, GIGYF2, LARP1, PAIP2, PAIP2B, RBM4, RPL13A, TPR, ZNF598	0.0238134693624302
GOBP-GROWTH-HORMONE-SECRETION	6.23525013156144e-61	0.0238127476134321	9.6976845296175e-57	WARS2_pos	up	AUCell	ADCYAP1, CDK16, CHD7, DRD2, GABBR1, GHRH, GHRHR, GHRL, GHSR, KISS1, PTPN11, RAB1A, SERP1	0.0238127476134321
GOBP-NEGATIVE-REGULATION-OF-INTRACELLULAR-PROTEIN-TRANSPORT	5.56854421732594e-81	0.0238001389605027	8.66075682120704e-77	WARS2_pos	up	AUCell	ADIPOQ, ANGPT1, APOD, BARD1, CABP1, CD36, CDK5, CHP1, DERL2, DERL3, ERLEC1, FERMT1, INSIG1, MDFIC, NF1, OS9, PARK7, PKIA, PKIG, RAB23, RANGAP1, SIRT6, SP100, SUFU, SUMO1, SVIP, TXN, UBAC2, UBE2G2, UBE2J1, UFM1, YOD1	0.0238001389605027
GOBP-CELLULAR-RESPONSE-TO-SALT-STRESS	1.71571306312146e-42	0.0237935478613146	2.66844852707281e-38	WARS2_pos	up	AUCell	AKR1B1, AQP1, CAPN3, EFHD1, FBP1, LETM1, MICU1, PCK1, SLC12A6, SLC25A23, TRPV4, XRCC5, XRCC6, ZFP36L1	0.0237935478613146
GOCC-OTHER-ORGANISM-PART	6.91227084579313e-16	0.0237708671966968	1.07506548464621e-11	WARS2_pos	up	AUCell	C4B, C9, CFH, GBP1, GBP5	0.0237708671966968
GOBP-NEGATIVE-REGULATION-OF-APOPTOTIC-SIGNALING-PATHWAY	1.26774413306678e-151	0.0237626912856122	1.97172245015877e-147	WARS2_pos	up	AUCell	AATF, ACAA2, ACKR3, ACVR1, AKT1, AR, ARHGEF2, ARMC10, ASAH2, ATAD5, ATF4, AVP, BAG5, BAK1, BAX, BCL2, BCL2L1, BCL2L2, BDKRB2, BDNF, BID, BIRC6, BMI1, BMP4, BMP5, BOK, BRCA1, C8orf44-SGK3, CAAP1, CCAR2, CD44, CD74, CDKN2D, CFLAR, CLU, COL2A1, CREB3, CREB3L1, CSF2, CSNK2A1, CSNK2A2, CTH, CTNNA1, CTNNB1, CTTN, CX3CL1, CX3CR1, CXCL12, DDIAS, DDX3X, DNAJA1, ELL3, ENO1, EPO, EYA1, EYA2, EYA3, EYA4, FAI…	0.0237626912856122
GOCC-PLATELET-DENSE-GRANULE-MEMBRANE	6.63913586175239e-13	0.0237583340268729	1.03258480057835e-08	WARS2_pos	up	AUCell	ABCC4, CD63, ITPR1, LAMP2, RAB27B, SELP	0.0237583340268729
GOBP-MRNA-5-SPLICE-SITE-RECOGNITION	4.71941957701591e-33	0.0237558679360868	7.34011326813285e-29	WARS2_pos	up	AUCell	PRPF39, PSIP1, RNU11, SFSWAP, SNRPC, SRSF1, SRSF12, WEE2-AS1	0.0237558679360868
GOCC-CUL5-RING-UBIQUITIN-LIGASE-COMPLEX	2.67605641080452e-29	0.0237475191300136	4.16207053572426e-25	WARS2_pos	up	AUCell	ANKRD9, ARIH2, ASB4, CUL5, KLHDC1, PCMTD1, RBX1, RNF7	0.0237475191300136
GOBP-REGULATION-OF-PROGRAMMED-NECROTIC-CELL-DEATH	7.78469610655624e-70	0.0237422571569324	1.21075378545269e-65	WARS2_pos	up	AUCell	AIFM1, ARHGEF2, ASAH1, BIRC2, BIRC3, BOK, CASP6, CASP8, CAV1, CFLAR, CYLD, FADD, FZD9, ITCH, MUTYH, NOL3, NUPR1, OGT, PARP1, PELI1, RBCK1, RIPK1, RIPK3, RNF31, SLC25A4, SPATA2, TP53, TSPO, YBX3, ZBP1	0.0237422571569324
GOBP-REGULATION-OF-PROTEIN-STABILITY	5.39706319351091e-174	0.023727021498848	8.39405238486752e-170	WARS2_pos	up	AUCell	A1CF, AAK1, ADGRV1, AFM, AHSP, ANK2, APOA1, APOA2, APTX, ASPH, ATF7IP, ATP1B1, ATP1B2, ATP1B3, AURKA, B4GALT5, BAG1, BAG2, BAG3, BAG4, BAG5, BAG6, BCL2, BMP2, BTRC, C10orf90, CALR, CAMLG, CAPN3, CASP3, CBLC, CCAR2, CCDC88C, CCNH, CCT2, CCT3, CCT4, CCT5, CCT6A, CCT7, CCT8, CD81, CDC37, CDC37L1, CDC73, CDK7, CDKN2AIP, CEP63, CHEK2, CHFR, CHP1, CLU, CMTM6, COG3, COG7, CPN2, CREB1, CREBBP, CREBL2, CR…	0.023727021498848
GOMF-ALDEHYDE-LYASE-ACTIVITY	9.04084884028525e-35	0.0236954896051294	1.40612322012956e-30	WARS2_pos	up	AUCell	ALDOA, ALDOB, ALDOC, ARMT1, DERA, HACL1, HOGA1, SGPL1, SHMT2	0.0236954896051294
GOBP-ESTABLISHMENT-OF-EPITHELIAL-CELL-APICAL-BASAL-POLARITY	2.44753199055973e-52	0.0236874046403103	3.80664650491755e-48	WARS2_pos	up	AUCell	CAMSAP3, CDC42, EZR, FAT1, FOXF1, IFT20, LAMA1, MSN, MYO9A, OPHN1, PTK7, RAP2A, RHOA, SH3BP1, SYNE4, TCF15, TTC8, WNT5A	0.0236874046403103
GOBP-MITOTIC-NUCLEAR-MEMBRANE-ORGANIZATION	5.70350909491126e-33	0.0236853136167773	8.87066769531548e-29	WARS2_pos	up	AUCell	ANKLE2, BANF1, BROX, RCC1, REEP3, REEP4, SIRT2, SPAST, UBE2I, VPS4A	0.0236853136167773
GOCC-STRIATED-MUSCLE-THIN-FILAMENT	4.85407700774147e-67	0.0236703839183784	7.54954597014031e-63	WARS2_pos	up	AUCell	ACTA1, ACTL8, LMOD1, LMOD2, LMOD3, TMOD1, TMOD2, TMOD3, TMOD4, TNNC1, TNNC2, TNNI1, TNNI2, TNNI3, TNNT1, TNNT2, TNNT3, TPM1, TPM2, TPM3, TPM4	0.0236703839183784
GOBP-ENDOSOME-TRANSPORT-VIA-MULTIVESICULAR-BODY-SORTING-PATHWAY	4.75948963353188e-72	0.0236648876060024	7.40243422703213e-68	WARS2_pos	up	AUCell	CHMP1A, CHMP1B, CHMP2A, CHMP2B, CHMP3, CHMP4A, CHMP4B, CHMP4C, CHMP5, CHMP6, CHMP7, HGS, LAPTM4B, LEPROT, LEPROTL1, LYST, MVB12A, PTPN23, RILP, SNF8, SORT1, STAM, STAM2, TMEM50A, TMEM50B, TSG101, UBAP1, UBXN6, VCP, VPS25, VPS28, VPS36, VPS37A, VPS37B, VPS37C, VPS37D, VPS4A, VPS4B, VTA1	0.0236648876060024
GOBP-POSITIVE-REGULATION-OF-SULFUR-METABOLIC-PROCESS	3.3262539061014e-24	0.0236497893184162	5.17332270015951e-20	WARS2_pos	up	AUCell	CTNNB1, NFE2L2, PXYLP1, SP1, TCF7L2	0.0236497893184162
GOBP-REGULATION-OF-HISTAMINE-SECRETION-BY-MAST-CELL	5.15613848325172e-19	0.0236338298034587	8.0193421830014e-15	WARS2_pos	up	AUCell	PLA2G3, SNX4, SNX6, VAMP2, VAMP3, VAMP7, VAMP8	0.0236338298034587
GOBP-REGULATION-OF-CYTOKINETIC-PROCESS	2.97275696817029e-27	0.0236308206971084	4.62352891259525e-23	WARS2_pos	up	AUCell	ARF6, ECT2, EXOC7, KIF20B, NUP62, RAB11A, RAB11FIP3	0.0236308206971084
GOMF-ADENYLATE-KINASE-ACTIVITY	1.51319973893054e-43	0.023623511444641	2.35347955395866e-39	WARS2_pos	up	AUCell	AK1, AK2, AK3, AK4, AK5, AK6, AK7, AK8, AK9	0.023623511444641
GOCC-ENDOCYTIC-VESICLE-LUMEN	2.54478889137375e-33	0.0236084512697996	3.95791016275359e-29	WARS2_pos	up	AUCell	APOA1, APOB, APOE, CALR, CSF3, CTSL, GNLY, HBA1, HBA2, HBB, HGS, HP, HPX, HSP90AA1, HSP90B1, HSPH1, HYOU1, LTF, MPO, PGLYRP1, SAA1, SCGB3A2, SPARC	0.0236084512697996
GOBP-POSITIVE-REGULATION-OF-MEMORY-T-CELL-DIFFERENTIATION	1.59464297557629e-13	0.023598325907437	2.48014821991381e-09	WARS2_pos	up	AUCell	CD46, HLA-DRA, HLA-DRB1, IL12B, IL12RB1, IL23A, IL23R, PCK1, TNFSF4	0.023598325907437
GOBP-PROTEIN-NEDDYLATION	8.08719942062543e-51	0.0235913438497995	1.25780212588987e-46	WARS2_pos	up	AUCell	AKTIP, COPS2, COPS3, COPS4, COPS5, COPS6, COPS7A, COPS7B, COPS8, DCUN1D1, DCUN1D2, DCUN1D3, DCUN1D4, DCUN1D5, EPAS1, GPS1, HIF1A, NAE1, NEDD8, RBX1, RNF7, RPL11, RPL5, TRIM40, UBA3, UBE2F, UBE2M	0.0235913438497995
GOBP-HYDROGEN-PEROXIDE-METABOLIC-PROCESS	4.07106551746597e-69	0.0235739133606587	6.33172819931482e-65	WARS2_pos	up	AUCell	ACOX1, APOA4, CAT, CTNS, CYBA, CYBB, CYP1A1, CYP1A2, DUOX1, DUOX2, DUOXA1, DUOXA2, EGFR, EPX, FYN, GPX1, GPX3, HBA1, HBA2, HBB, HBD, HBE1, HBG1, HBG2, HBM, HBQ1, HBZ, HDAC6, HP, LPO, MAOB, MPO, MPV17L, MT3, NNT, NOX1, NOXA1, NOXO1, PARK7, PINK1, PRDX1, PRDX2, PRDX3, PRDX4, PRDX5, PXDN, PXDNL, RAC1, RAC2, SNCA, SOD1, SOD2, TPO, TXN, ZNF205	0.0235739133606587
GOBP-MORPHOGENESIS-OF-AN-ENDOTHELIUM	2.31649263653012e-33	0.0235669084027001	3.6028409975953e-29	WARS2_pos	up	AUCell	ACVRL1, ADAMTS12, CCM2, CSNK2B, CTNNB1, CXCL10, CXCR4, DLL4, FGF1, FOXP1, ITGAX, PRKD2, RBPJ, RHOA, RHOB, STARD13	0.0235669084027001
GOBP-RESPONSE-TO-MITOCHONDRIAL-DEPOLARISATION	4.07810066823811e-50	0.0235629105665982	6.34266996931073e-46	WARS2_pos	up	AUCell	AMBRA1, ATG13, ATG14, BECN1, CDC37, GPS2, HDAC6, HK2, HTRA2, HUWE1, MFN2, MUL1, OPTN, PINK1, SQSTM1, TOMM7, VDAC1, VPS13C	0.0235629105665982
GOCC-SPERM-MIDPIECE	1.17264924885717e-104	0.0235611083517086	1.82382137674756e-100	WARS2_pos	up	AUCell	ACE, ADGB, AK2, AKAP3, AKAP4, ATG16L1, ATP1A4, CALM1, CALM2, CALM3, CCDC172, CCDC34, CCR6, CD52, CFAP58, CFAP65, CFAP69, DEFB1, FSIP2, GABARAP, GK2, HSP90AA1, HSPD1, HYAL3, IFT172, IFT27, IFT81, IL4I1, IRGC, LYZL6, MROH2B, NME8, ODF2, PACRG, PPP3R2, PTCHD3, RAP1A, RHO, SLC26A3, SLC26A6, SPATA19, SPATA33, SPEF2, SQSTM1, TACR1, TACR2, TACR3, TBC1D21, TCP11, TOMM20, VDAC2, VPS13A	0.0235611083517086
GOBP-POSITIVE-REGULATION-OF-PHOSPHATASE-ACTIVITY	1.48418164750922e-55	0.0235597793536202	2.30834771637108e-51	WARS2_pos	up	AUCell	AGTR2, BMP2, CALM1, CALM2, CALM3, CD300A, CHP2, FCRL3, GNA12, GPLD1, HSP90AB1, IFNG, ITGA1, MAGI2, MEF2C, MTMR9, MTOR, PDGFRB, PLEK, PPP1R12A, PPP1R14D, PPP1R15A, PPP1R15B, RIPK3, ROCK1	0.0235597793536202
GOBP-RESPONSE-TO-INTERFERON-BETA	4.31654088763808e-38	0.0235545037669049	6.7135160425435e-34	WARS2_pos	up	AUCell	AIM2, BST2, CALM1, CAMK2A, CAPN2, CDC34, HTRA2, IFI16, IFITM1, IFITM2, IFITM3, IFNAR1, IFNAR2, IFNB1, IKBKE, IRF1, IRGM, MNDA, NDUFA13, OAS1, PLSCR1, PNPT1, PYHIN1, STAT1, TLR3, TREX1, TRIM6, UBE2G2, UBE2K, XAF1	0.0235545037669049
GOMF-KETOSTEROID-MONOOXYGENASE-ACTIVITY	0.0119615688021506	0.023542560354793	1	WARS2_pos	up	AUCell	AKR1C1, AKR1C2, AKR1C3, AKR1C4, AKR1D1	0.023542560354793
GOMF-PROTEASOME-BINDING	7.35610746934654e-47	0.0235391176754767	1.14409539470747e-42	WARS2_pos	up	AUCell	ADRM1, BAG6, PSMD14, PSME4, PSMF1, PSMG1, RAD23A, RAD23B, SACS, UBAC1, UBD, UCHL5, USP13, USP14, WFS1, ZFAND1	0.0235391176754767
GOCC-PROTON-TRANSPORTING-V-TYPE-ATPASE-V0-DOMAIN	9.09667760873286e-30	0.0235029086860232	1.41480626848622e-25	WARS2_pos	up	AUCell	ATP6AP2, ATP6V0A1, ATP6V0A2, ATP6V0A4, ATP6V0B, ATP6V0C, ATP6V0D1, ATP6V0D2, ATP6V0E1, ATP6V0E2, RNASEK, TCIRG1	0.0235029086860232
GOMF-PHOSPHATIDYLETHANOLAMINE-BINDING	1.92023106004035e-34	0.0235024415577193	2.98653536768076e-30	WARS2_pos	up	AUCell	ANXA11, CD300A, ESYT1, ESYT2, ESYT3, GABARAP, GABARAPL1, GABARAPL2, MAP1LC3A, MAP1LC3B, MAP1LC3B2, MAP1LC3C, NF1, PEBP1, PLTP, TREM2	0.0235024415577193
GOBP-INTRACELLULAR-TRANSPORT-OF-VIRUS	2.26363566774966e-34	0.0234988475654969	3.52063255405105e-30	WARS2_pos	up	AUCell	BST2, CD209, CLEC4M, DYNLT1, FMR1, KPNA2, KPNA3, KPNA6, NMT2, NUP153, TRIM15	0.0234988475654969
GOCC-NUCLEAR-PORE-NUCLEAR-BASKET	6.58027831980554e-41	0.0234945922103943	1.02343068707936e-36	WARS2_pos	up	AUCell	CETN2, CETN3, ENY2, MAD1L1, MAD2L1, MCM3AP, NUP153, NUP35, NUP98, PCID2, RANBP2, TPR	0.0234945922103943
GOBP-POSITIVE-REGULATION-OF-INTEGRIN-MEDIATED-SIGNALING-PATHWAY	3.14925371992322e-26	0.0234705274032378	4.89803431059658e-22	WARS2_pos	up	AUCell	CD63, EMP2, FLNA, LAMA1, LAMA2, LAMB1, LAMB2, LAMC1, LIMS1, LIMS2, LOXL3, NID1	0.0234705274032378
GOBP-MITOCHONDRIAL-TRANSPORT	3.79333227201288e-158	0.0234505480606794	5.89976968266163e-154	WARS2_pos	up	AUCell	ABCB10, ABCB7, ABCB8, ACAA2, ADCY10, AFG3L2, AGK, AIFM1, ALKBH7, ARHGAP11B, ATF2, BAD, BAK1, BAX, BCL2, BCL2L1, BCL2L11, BCL2L2, BHLHA15, BID, BLOC1S2, BNIP3, BNIP3L, BOK, CAMK2A, CCDC51, CHCHD10, CHCHD4, CNP, COL6A1, CPT1A, CPT1B, CPT2, DNAJC15, DNAJC19, DNLZ, EYA2, FLVCR1, FZD9, GCLC, GHITM, GRPEL1, GRPEL2, GSK3A, GSK3B, HIP1R, HK2, HSP90AA1, HSPA1A, HSPA4, HSPA9, HSPD1, IER3, ITPR1, LETM1, MCU…	0.0234505480606794
GOBP-REGULATION-OF-TRANSCRIPTION-BY-RNA-POLYMERASE-I	4.44677875244053e-81	0.0234456313595588	6.91607499367076e-77	WARS2_pos	up	AUCell	ACTR6, ATF4, BAZ1B, BAZ2A, BNC1, CARM1, CREBBP, DDX11, DDX21, DEDD, DEK, DHX33, EIF2AK3, ERBB2, ERCC6, FLNA, HEATR1, IPPK, LYAR, MAF1, MTOR, MYBBP1A, NCL, NOL11, PHF8, PIH1D1, POLR2K, POLR2L, PRR7, PWP1, RASL11A, SF3B1, SIRT7, SMARCA4, SMARCA5, SMARCB1, UBTF, UBTFL1, UTP15, WDR43, WDR75, ZMPSTE24	0.0234456313595588
GOMF-RNA-POLYMERASE-ACTIVITY	2.28322227112285e-72	0.0234334407523818	3.55109559827736e-68	WARS2_pos	up	AUCell	CRCP, MED20, MED21, POLR1A, POLR1B, POLR1C, POLR1D, POLR2A, POLR2B, POLR2C, POLR2E, POLR2F, POLR2H, POLR2I, POLR2J, POLR2J2, POLR2J3, POLR2K, POLR2L, POLR3A, POLR3B, POLR3C, POLR3F, POLR3G, POLR3H, POLR3K, POLRMT, PRIM1, PRIMPOL, TERT, TRNT1	0.0234334407523818
GOBP-ACTIVATION-OF-PROTEIN-KINASE-B-ACTIVITY	1.78310601136e-71	0.0234223605078377	2.77326477946821e-67	WARS2_pos	up	AUCell	ADRA2A, ADRA2B, ADRA2C, ANG, DYNAP, FGF1, GAS6, IGF1, INS, INSR, ITGB1BP1, MT3, NRG1, NTF3, NTRK3, PARK7, PDPK1, PINK1, PPIA, TXN, WNT5A	0.0234223605078377
GOCC-AP-2-ADAPTOR-COMPLEX	3.30527463629259e-39	0.0234135713054895	5.14069364182587e-35	WARS2_pos	up	AUCell	AP2A1, AP2A2, AP2B1, AP2M1, AP2S1, BTBD8, SGIP1, SLC18A3, STON1, STON2, TBC1D5	0.0234135713054895
GOBP-REGULATION-OF-DNA-DAMAGE-RESPONSE-SIGNAL-TRANSDUCTION-BY-P53-CLASS-MEDIATOR	2.88355229861947e-71	0.0234016224680396	4.48478889004287e-67	WARS2_pos	up	AUCell	ANKRD1, ATM, ATR, CD44, CD74, COPS3, DDX5, DYRK1A, DYRK3, EEF1E1, HIC1, ING4, KDM1A, KMT5A, MDM2, MIF, MSX1, PLA2R1, PMAIP1, PSMD10, PTTG1IP, PYHIN1, RPL26, SIRT1, SMYD2, SNAI1, SNAI2, SOX4, SPRED1, SPRED2, TP53, TWIST1, ZMPSTE24, ZNF385A, ZNHIT1	0.0234016224680396
GOMF-PROTEIN-FOLDING-CHAPERONE-BINDING	1.56331588747255e-135	0.0234000942356141	2.43142519978606e-131	WARS2_pos	up	AUCell	AHSA1, ALB, AMFR, ATP1A1, ATP1A2, ATP1A3, ATP7A, BAG1, BAG2, BAG3, BAG4, BAG5, BAG6, BAK1, BAX, BIN1, BIRC2, BIRC5, CALR, CDC25A, CDC37, CDC37L1, CDK1, CDKN1B, CFTR, CLU, CP, CTSC, CYP1A1, CYP2E1, DNAJA1, DNAJA2, DNAJA3, DNAJA4, DNAJB1, DNAJB12, DNAJB13, DNAJB14, DNAJB2, DNAJB4, DNAJB5, DNAJB6, DNAJB7, DNAJB8, DNAJB9, DNAJC1, DNAJC10, DNAJC18, DNAJC2, DNAJC3, DNAJC8, DNAJC9, DNLZ, ERN1, ERP29, FG…	0.0234000942356141
GOBP-NEGATIVE-REGULATION-OF-CELLULAR-RESPIRATION	1.76694712892833e-25	0.0233578100962963	2.74813286962224e-21	WARS2_pos	up	AUCell	ACTN3, DNAJC15, MLXIPL, PPIF, RHOA, SNCA, TNF, TRAP1	0.0233578100962963
GOBP-NUCLEAR-EXPORT	2.02888064713613e-138	0.023347975434289	3.15551807049082e-134	WARS2_pos	up	AUCell	ABCE1, AGFG1, AHCYL1, AKAP8L, ALKBH5, ALYREF, ANKLE1, ANP32B, ATXN1, BAG3, BARD1, C12orf50, CALR, CAMK1, CASC3, CCHCR1, CDK5, CDKN1B, CHCHD4, CHP1, CHTOP, CPSF6, CSE1L, CTDSPL2, DDX19A, DDX19B, DDX25, DDX39A, DDX39B, DESI1, DHX9, EGR2, EIF4A3, EIF4E, EIF4ENIF1, EIF6, EMD, ENY2, FMR1, FRAT1, FRAT2, FYTTD1, GAS6, GLE1, GSK3B, HHEX, HNRNPA1, HNRNPA2B1, HSPA9, IFI27, IL1B, IWS1, KHDRBS1, LSG1, LTV1, …	0.023347975434289
GOCC-ZYMOGEN-GRANULE	7.8593879120133e-43	0.0233474922324442	1.22237060195543e-38	WARS2_pos	up	AUCell	ANXA4, CLCA1, CUZD1, DMBT1, DNASE1, GP2, RAB27B, RAB3D, SCAMP1, SLC30A2, SLC9A4, STX3, SYCN, TMED10, TMED2, VAMP2, VAMP8, ZG16	0.0233474922324442
GOMF-DYNEIN-INTERMEDIATE-CHAIN-BINDING	7.40056451786966e-87	0.0233384197743042	1.15100979946427e-82	WARS2_pos	up	AUCell	BAG3, BICD1, DNAAF5, DNAH1, DNAH10, DNAH11, DNAH12, DNAH14, DNAH17, DNAH2, DNAH3, DNAH5, DNAH6, DNAH7, DNAH8, DNAH9, DNHD1, DYNC1H1, DYNC2H1, DYNLL1, DYNLL2, DYNLRB1, DYNLRB2, DYNLT1, DYNLT3, FRRS1L, HOOK3, HTT, PAFAH1B1, RAN, SPTBN5, TRIM58	0.0233384197743042
GOCC-PROTON-TRANSPORTING-ATP-SYNTHASE-COMPLEX	0.0644784947742962	0.0233099417809559	1	WARS2_pos	up	AUCell	MT-ATP6, MT-ATP8, PPIF	0.0233099417809559
GOBP-POSITIVE-REGULATION-OF-PINOCYTOSIS	1.11510605732799e-24	0.0233079774258188	1.73432445096222e-20	WARS2_pos	up	AUCell	ANKFY1, APPL1, APPL2, AXL, CDC42, CLN3, PPT1	0.0233079774258188
GOBP-NUCLEAR-TRANSCRIBED-MRNA-CATABOLIC-PROCESS-DEADENYLATION-DEPENDENT-DECAY	3.71333252999301e-85	0.0233035777085463	5.77534608389813e-81	WARS2_pos	up	AUCell	AGO2, BTG2, CAPRIN1, CNOT1, CNOT10, CNOT11, CNOT2, CNOT3, CNOT4, CNOT6, CNOT6L, CNOT7, CNOT8, CPEB3, CSDE1, DCP1A, DCP1B, DCP2, DCPS, DHX36, DHX9, EIF4ENIF1, EXOSC2, EXOSC3, EXOSC7, EXOSC8, EXOSC9, HNRNPD, HNRNPU, IGF2BP1, LSM1, MLH1, NOCT, PABPC1, PABPN1L, PAIP1, PAN2, PAN3, PARN, PATL1, PATL2, PDE12, PNLDC1, POLR2G, RC3H1, RC3H2, SAMD4A, SAMD4B, SYNCRIP, TNKS1BP1, TNRC6A, TNRC6B, TNRC6C, TOB1, …	0.0233035777085463
GOBP-RRNA-PROCESSING	9.72991855791504e-105	0.0233003426658869	1.51329423331253e-100	WARS2_pos	up	AUCell	ABT1, AK6, BMS1, BOP1, BRIX1, BYSL, C1D, CHD7, DCAF13, DDX10, DDX17, DDX18, DDX21, DDX27, DDX47, DDX49, DDX51, DDX52, DDX54, DDX56, DHX37, DIMT1, DIS3, DKC1, DROSHA, EBNA1BP2, EIF4A3, EIF6, EMG1, ERCC2, ERI1, ERI2, ERI3, ESF1, EXOSC1, EXOSC10, EXOSC2, EXOSC3, EXOSC4, EXOSC5, EXOSC6, EXOSC7, EXOSC8, EXOSC9, FBL, FBLL1, FCF1, FDXACB1, FRG1, FTSJ3, GAR1, GEMIN4, GTF2H5, GTPBP4, HEATR1, IMP3, IMP4, I…	0.0233003426658869
GOCC-ENDOPLASMIC-RETICULUM-TUBULAR-NETWORK	2.85475569559062e-53	0.023299158915001	4.44000153335209e-49	WARS2_pos	up	AUCell	ARL6IP1, ARV1, ASPH, ATL1, ATL2, ATL3, C2CD2L, EMD, KPNB1, OSBPL8, PARP16, PARP6, PARP8, RAB10, RAB18, RAB3GAP1, REEP1, REEP2, REEP3, REEP4, REEP5, RNF41, RTN4, STIM1, ZFYVE27	0.023299158915001
GOBP-MIDBODY-ABSCISSION	1.04387343687261e-39	0.0232611072511805	1.62353635636798e-35	WARS2_pos	up	AUCell	CEP55, CHMP1A, CHMP1B, CHMP2A, CHMP2B, CHMP3, CHMP4A, CHMP4B, CHMP4C, CHMP5, CHMP6, CHMP7, KIF20A, MITD1, PDCD6IP, VPS4A, VPS4B	0.0232611072511805
GOBP-PLASMA-MEMBRANE-TO-ENDOSOME-TRANSPORT	3.3059185476671e-30	0.0232547370512938	5.14169511718664e-26	WARS2_pos	up	AUCell	COMMD1, RAB11A, RAB35, RAB5B, RAB5C, SGSM3, SORT1, USP6NL	0.0232547370512938
GOBP-ANTIGEN-PROCESSING-AND-PRESENTATION-OF-ENDOGENOUS-PEPTIDE-ANTIGEN	3.69224374513693e-13	0.0232348995689704	5.74254669681146e-09	WARS2_pos	up	AUCell	B2M, ERAP1, ERAP2, HFE, HLA-A, HLA-B, HLA-C, HLA-DRA, HLA-DRB1, HLA-E, HLA-F, HLA-G, IDE, MICA, MICB, RAET1E, RAET1G, RAET1L, TAP1, TAP2, TAPBP, ULBP1, ULBP2, ULBP3	0.0232348995689704
GOBP-REGULATION-OF-MITOCHONDRIAL-MEMBRANE-PERMEABILITY	2.62836752615269e-94	0.023229142783551	4.08790001342528e-90	WARS2_pos	up	AUCell	ACAA2, ALKBH7, ARHGAP11B, ATF2, BAD, BAK1, BAX, BCL2, BCL2L1, BCL2L11, BCL2L2, BID, BLOC1S2, BNIP3, BNIP3L, BOK, CAMK2A, CHCHD10, CNP, EYA2, FZD9, GCLC, GSK3A, GSK3B, HIP1R, HK2, HSPA1A, IER3, MPV17L, MUL1, NAIF1, NOL3, PMAIP1, PPIF, PPM1K, RHOT1, RHOT2, SLC25A31, SLC25A4, SLC25A5, SLC25A6, SLC35F6, SLC9A1, SPG7, STPG1, THEM4, TMEM102, TMEM14A, TP53, VDAC2, ZNF205	0.023229142783551
GOBP-POSITIVE-REGULATION-OF-DOUBLE-STRAND-BREAK-REPAIR-VIA-HOMOLOGOUS-RECOMBINATION	1.81696041675909e-67	0.0232247950703413	2.82591853618542e-63	WARS2_pos	up	AUCell	ACTB, ACTL6A, ACTR2, ARID2, BRD8, CREBBP, DMAP1, EP400, EPC1, EPC2, ERCC6, FANCB, FUS, HELQ, ING3, KAT5, KHDC3L, MBTD1, MEAF6, MORF4L1, MORF4L2, MRGBP, NBN, OOEP, PARP1, PELI1, PIAS4, PRMT1, RAD51AP1, RNF126, RNF8, RUVBL1, RUVBL2, SKP2, TIMELESS, TRRAP, VPS72, WAS, WDR48, WRAP53, YEATS4	0.0232247950703413
GOBP-HYPEROSMOTIC-SALINITY-RESPONSE	7.13354673719394e-34	0.0231950773210423	1.10948052403577e-29	WARS2_pos	up	AUCell	AKR1B1, EFHD1, FBP1, LETM1, MICU1, PCK1, SLC25A23, TRPV4, XRCC5, XRCC6	0.0231950773210423
GOBP-REGULATION-OF-DNA-BIOSYNTHETIC-PROCESS	4.28409216072932e-108	0.0231864905938612	6.66304853758231e-104	WARS2_pos	up	AUCell	ACD, ADIPOQ, ANKRD1, ATM, ATR, AURKB, CCNA2, CCT2, CCT3, CCT4, CCT5, CCT6A, CCT7, CCT8, CDKN1A, CERS1, CHEK1, CHTF18, CHTF8, CTC1, CTNNB1, CYP1B1, DACH1, DCP2, DKC1, DNAJC2, DSCC1, ERCC4, EXOSC10, FBXO4, FGF2, FGFR4, GCH1, GFER, GNL3L, GREM1, GRHL2, HGF, HMBOX1, HNRNPA1, HNRNPA2B1, HNRNPC, HNRNPD, HNRNPU, HTR2A, ING4, ING5, JADE1, JADE2, JADE3, KAT7, KCNK2, KLF4, MAP2K7, MAP3K4, MAPK1, MAPK15, MA…	0.0231864905938612
GOBP-ESTABLISHMENT-OF-MITOCHONDRION-LOCALIZATION-MICROTUBULE-MEDIATED	1.02495792753819e-72	0.0231819935000749	1.59411706470014e-68	WARS2_pos	up	AUCell	ACTR10, AGBL4, AGTPBP1, ARMCX3, FEZ1, HAP1, HDAC6, HIF1A, HSBP1, KIF5B, LRPPRC, MAP1B, MAP1S, MAPT, MGARP, NEFL, OPA1, RHOT1, RHOT2, SPAST, SYBU, TRAK1, TRAK2, UBB, UCHL1, UXT	0.0231819935000749
GOBP-PEPTIDYL-LYSINE-ACETYLATION	3.20418048022543e-56	0.0231187577823274	4.98346190089461e-52	WARS2_pos	up	AUCell	ATAT1, BAG6, BLOC1S1, CREBBP, DIP2A, DIP2B, EP300, ESCO1, HDAC2, HINT2, KAT2A, KAT2B, KAT5, KAT7, KLF15, NAT8, PML, PRKAA1, PRKAA2, SIRT1, SOX4	0.0231187577823274
GOBP-EMBRYONIC-PROCESS-INVOLVED-IN-FEMALE-PREGNANCY	5.15758200631863e-15	0.0230932902932529	8.02158729442737e-11	WARS2_pos	up	AUCell	ACSL4, CITED2, EMP2, JUNB, NODAL, SP3, TLE6	0.0230932902932529
GOBP-REGULATION-OF-APOPTOTIC-SIGNALING-PATHWAY	2.67115611454149e-156	0.0230909934342954	4.15444910494638e-152	WARS2_pos	up	AUCell	AATF, ACAA2, ACKR3, ACVR1, ADCY10, ADORA2A, AGT, AGTR2, AKT1, APAF1, AR, ARHGEF2, ARMC10, ASAH2, ATAD5, ATF3, ATF4, AVP, BAD, BAG5, BAK1, BAX, BBC3, BCAP31, BCL10, BCL2, BCL2L1, BCL2L11, BCL2L12, BCL2L14, BCL2L2, BCLAF1, BDKRB2, BDNF, BECN1, BID, BIRC6, BMI1, BMP4, BMP5, BMPR1B, BOK, BRCA1, C8orf44-SGK3, CAAP1, CASP2, CAV1, CCAR2, CD44, CD74, CDKN2D, CFLAR, CLU, COL2A1, CRADD, CREB3, CREB3L1, CSF…	0.0230909934342954
GOBP-REGULATION-OF-MEMBRANE-PERMEABILITY	8.34255392417685e-101	0.023090249668578	1.29751741182723e-96	WARS2_pos	up	AUCell	ACAA2, ALKBH7, ARHGAP11B, ATF2, BAD, BAK1, BAX, BCL2, BCL2L1, BCL2L11, BCL2L2, BID, BLOC1S2, BNIP3, BNIP3L, BOK, CAMK2A, CHCHD10, CLDN3, CNP, DEFA5, EYA2, F11R, FZD9, GCLC, GSK3A, GSK3B, HEG1, HIP1R, HK2, HSPA1A, HSPA8, IER3, JAM3, LAPTM4B, LAPTM5, MPV17L, MTOR, MUL1, NAIF1, NOL3, PDCD6IP, PMAIP1, PPIF, PPM1K, RASIP1, RHOT1, RHOT2, SLC25A31, SLC25A4, SLC25A5, SLC25A6, SLC35F6, SLC9A1, SPG7, STPG1…	0.023090249668578
GOBP-SMOOTH-MUSCLE-CELL-CHEMOTAXIS	7.44358087645143e-27	0.0230775657019088	1.15770013371449e-22	WARS2_pos	up	AUCell	AIF1, CORO1B, LPAR1, MDK, PARVA, PDGFD, PDGFRB, SLIT2	0.0230775657019088
GOBP-PROTEIN-TRANSMEMBRANE-IMPORT-INTO-INTRACELLULAR-ORGANELLE	5.31901558858861e-82	0.0230616229438035	8.27266494493186e-78	WARS2_pos	up	AUCell	AIFM1, CHCHD4, DNAJC15, DNAJC19, DNLZ, GRPEL1, GRPEL2, HSPA8, HSPD1, LONP2, PAM16, PEX1, PEX10, PEX12, PEX13, PEX14, PEX16, PEX2, PEX26, PEX5, PEX5L, PEX6, PEX7, ROMO1, TIMM17A, TIMM17B, TIMM21, TIMM23, TIMM23B, TIMM44, TIMM50, TOMM20, TOMM20L, TOMM40, TOMM40L, TOMM7, TRIM37, USP9X	0.0230616229438035
GOBP-DEOXYRIBONUCLEOSIDE-MONOPHOSPHATE-BIOSYNTHETIC-PROCESS	1.04136763676111e-20	0.0230588967268174	1.61963908545456e-16	WARS2_pos	up	AUCell	ADK, DCK, DGUOK, DUT, SHMT1, TK1, TK2, TYMS	0.0230588967268174
GOBP-PROTEIN-RNA-COMPLEX-DISASSEMBLY	9.42015706567824e-37	0.0230538572177869	1.46511702842494e-32	WARS2_pos	up	AUCell	DHX8, DNAJC17, DYRK3, FAF2, KIF5B, KLC1, TFIP11, TRIM21, VCP, ZFAND1	0.0230538572177869
GOBP-ESCRT-COMPLEX-DISASSEMBLY	1.8850436521911e-27	0.0230344228319797	2.93180839225281e-23	WARS2_pos	up	AUCell	CHMP1A, CHMP1B, CHMP2A, CHMP2B, CHMP5, CHMP7, IST1, VPS4A, VPS4B, VTA1	0.0230344228319797
GOBP-REGULATION-OF-TRANSLATIONAL-TERMINATION	1.75508005353892e-29	0.0229900515333028	2.72967600726909e-25	WARS2_pos	up	AUCell	EIF5A, EIF5A2, EIF5AL1, ETF1, GSPT1, JMJD4, OGFOD1, UPF1	0.0229900515333028
GOMF-POLY-PURINE-TRACT-BINDING	4.01278848639247e-79	0.0229897921841301	6.24108993288621e-75	WARS2_pos	up	AUCell	ATXN1, DAZAP1, DDX1, DDX3X, EIF4A3, ELAVL4, FMR1, HNRNPDL, HNRNPU, KHDRBS1, KHDRBS2, LARP4, MCRS1, PABPC1, PABPC1L, PABPC1L2A, PABPC1L2B, PABPC3, PABPC4, PABPC4L, PABPC5, PABPN1, PABPN1L, PAN3, PATL1, PNPT1, PPIE, RBMS1, RBMS2, RBMS3, TIA1, ZC3H14	0.0229897921841301
GOBP-NEGATIVE-REGULATION-OF-VIRAL-ENTRY-INTO-HOST-CELL	3.73943632070845e-41	0.0229572643034898	5.81594530959785e-37	WARS2_pos	up	AUCell	APCS, CH25H, CIITA, FCN1, FCN3, GSN, IFITM1, IFITM2, IFITM3, IFNA2, LRRC15, LY6E, MID2, PTX3, SNX3, TRIM10, TRIM11, TRIM25, TRIM26, TRIM31, TRIM5, TRIM59, TRIM8	0.0229572643034898
GOCC-AMINOACYL-TRNA-SYNTHETASE-MULTIENZYME-COMPLEX	4.62729403656135e-21	0.0229312380717696	7.19683041506387e-17	WARS2_pos	up	AUCell	AIMP1, AIMP2, EEF1E1	0.0229312380717696
GOMF-PHOSPHATIDIC-ACID-TRANSFER-ACTIVITY	4.31441178839508e-28	0.0229311300465084	6.71020465449088e-24	WARS2_pos	up	AUCell	PITPNC1, PLTP, PRELID1, PRELID2, PRELID3A, PRELID3B, TRIAP1	0.0229311300465084
GOBP-CGAS-STING-SIGNALING-PATHWAY	2.9632856524516e-51	0.0229169933041713	4.60879817525798e-47	WARS2_pos	up	AUCell	AKT1, AURKB, BANF1, IRF3, IRGM, LYPLAL1, PARP1, PCBP2, PPP6C, PRKDC, SLC19A1, TAB1, TBK1, TREX1, ZDHHC18, ZDHHC9	0.0229169933041713
GOBP-PYRIMIDINE-DEOXYRIBONUCLEOTIDE-BIOSYNTHETIC-PROCESS	2.598533080754e-22	0.0229145281000055	4.0414985004967e-18	WARS2_pos	up	AUCell	CMPK2, DTYMK, DUT, SHMT1, TBPL1, TYMS	0.0229145281000055
GOBP-POSITIVE-REGULATION-OF-VASCULAR-ENDOTHELIAL-CELL-PROLIFERATION	1.17365365363368e-68	0.0229102034353549	1.82538352749646e-64	WARS2_pos	up	AUCell	ADAM17, AKT3, APLN, FGF2, FGFR1, GHRL, GHSR, HMGB1, IGF2, ITGA4, MDK, NRARP, PDPK1, PLCG1, PROK1, SIRT6, SP1, STAT3	0.0229102034353549
GOBP-EPITHELIAL-CELL-PROLIFERATION-INVOLVED-IN-LUNG-MORPHOGENESIS	3.937378335853e-38	0.0228998096051121	6.12380452575216e-34	WARS2_pos	up	AUCell	BMP4, CDC42, FGF7, FGFR2, MAP2K1, MAP2K2, NFIB, SOX9, SRSF6, WNT2	0.0228998096051121
GOBP-PEPTIDYL-ARGININE-MODIFICATION	1.92530053043955e-43	0.0228922737925557	2.99441991499263e-39	WARS2_pos	up	AUCell	CARM1, KRTCAP2, NDUFAF5, NDUFAF7, PARK7, PRMT1, PRMT2, PRMT3, PRMT5, PRMT6, PRMT7, PRMT8, PRMT9	0.0228922737925557
GOBP-MITOCHONDRIAL-DNA-REPAIR	6.71707784901278e-34	0.0228857857468418	1.04470711785696e-29	WARS2_pos	up	AUCell	CHCHD4, DNA2, MGME1, PARP1, PRIMPOL, TP53	0.0228857857468418
GOBP-RENAL-PROTEIN-ABSORPTION	2.58163254523451e-27	0.022880007838956	4.01521309760323e-23	WARS2_pos	up	AUCell	ADIPOQ, AMN, CD2AP, COMT, CTNS, EDNRA, EDNRB, GAS6, GSN	0.022880007838956
GOBP-MULTIVESICULAR-BODY-ORGANIZATION	2.40646207401492e-60	0.0228682152973	3.74277046371541e-56	WARS2_pos	up	AUCell	CHMP1A, CHMP1B, CHMP2A, CHMP2B, CHMP3, CHMP4A, CHMP4B, CHMP4C, CHMP5, CHMP6, CHMP7, HGS, IST1, MVB12A, PDCD6IP, RAB11A, RAB27A, SNF8, STAM, STAM2, TSG101, UBAP1, VPS25, VPS28, VPS36, VPS37A, VPS37B, VPS37C, VPS37D, VPS4A, VPS4B, VTA1	0.0228682152973
GOBP-POSITIVE-REGULATION-OF-SYNAPTIC-VESICLE-ENDOCYTOSIS	1.15945514408426e-31	0.0228666243767221	1.80330058559426e-27	WARS2_pos	up	AUCell	ABCA13, AP2M1, LRRK2, NLGN1, PPP3CC, TOR1A	0.0228666243767221
GOBP-MAINTENANCE-OF-PROTEIN-LOCATION-IN-MITOCHONDRION	8.63333012690879e-16	0.0228622862107198	1.34274183463812e-11	WARS2_pos	up	AUCell	AKT1, HK1, HK2, PINK1, TSPO	0.0228622862107198
GOBP-NEGATIVE-REGULATION-OF-NUCLEASE-ACTIVITY	3.12541820706318e-23	0.0228616028614822	4.86096293744536e-19	WARS2_pos	up	AUCell	ABCE1, DFFA, GZMA, NEIL1, TERF1, TERF2, TMBIM6	0.0228616028614822
GOBP-PURINE-RIBONUCLEOSIDE-SALVAGE	5.31626392983535e-25	0.0228566487356393	8.26838529007292e-21	WARS2_pos	up	AUCell	ADK, APRT, HPRT1, MTAP, PGM2, PNP, PRTFDC1	0.0228566487356393
GOCC-PRP19-COMPLEX	9.85356349434625e-29	0.0228436995059168	1.53252473027567e-24	WARS2_pos	up	AUCell	BCAS2, CDC5L, CRNKL1, CTNNBL1, CWC15, HSPA8, ISY1, PLRG1, POLR2A, PRPF19, RBM22, SYF2, U2AF2, XAB2	0.0228436995059168
GOBP-PROTEIN-EXIT-FROM-ENDOPLASMIC-RETICULUM	1.8353369640217e-53	0.0228379052050231	2.85449958014295e-49	WARS2_pos	up	AUCell	AUP1, BCAP31, BRSK2, CD81, DERL1, DERL2, DERL3, EDEM1, EDEM2, ERLEC1, FAF2, GCC2, HERPUD1, HM13, HSP90B1, INSIG1, LMAN1, MAP1LC3C, NPLOC4, OS9, RANGRF, RHBDD1, SAR1A, SAR1B, SEC13, SEC16A, SEC16B, SEC61B, SEL1L, SLC35D3, SLC51B, SORL1, SURF4, SVIP, SYVN1, TECPR2, TM9SF4, TMED9, TMEM129, TMEM30A, TMEM30B, UBAC2, UBE2G2, UBE2J1, VCP, YOD1	0.0228379052050231
GOBP-REGULATION-OF-IRE1-MEDIATED-UNFOLDED-PROTEIN-RESPONSE	1.15036180969616e-33	0.0227785553163364	1.78915772262044e-29	WARS2_pos	up	AUCell	AGR2, BAK1, BAX, BCL2L11, BFAR, COPS5, DAB2IP, DDRGK1, DNAJB9, FICD, HSPA5, PTPN1, TMEM33, UFL1	0.0227785553163364
GOBP-REGULATION-OF-ATTACHMENT-OF-MITOTIC-SPINDLE-MICROTUBULES-TO-KINETOCHORE	2.70547612163753e-29	0.0227647703864128	4.20782701198285e-25	WARS2_pos	up	AUCell	AURKB, BECN1, BIRC5, CDCA8, CDK1, HNRNPU, INCENP, KAT2B, KAT5	0.0227647703864128
GOBP-MESENCHYMAL-CELL-PROLIFERATION-INVOLVED-IN-LUNG-DEVELOPMENT	2.48561270778455e-27	0.0227550613347834	3.86587344441731e-23	WARS2_pos	up	AUCell	CTNNB1, FGFR2, NFIB, PHF14, SHH, TBX2	0.0227550613347834
GOBP-CORTICOSTERONE-SECRETION	2.20218277400006e-16	0.0227446068527121	3.4250548684023e-12	WARS2_pos	up	AUCell	CRH, CRHR1, KCNQ1, POMC, TSPO	0.0227446068527121
GOMF-D1-DOPAMINE-RECEPTOR-BINDING	6.90513323108523e-24	0.0227429123401529	1.07395537143069e-19	WARS2_pos	up	AUCell	ARRB2, DLG4, GNAS, PTGER1, SNX5, VPS35	0.0227429123401529
GOBP-REGULATION-OF-VIRAL-GENOME-REPLICATION	4.26329164899511e-70	0.0227290850377289	6.6306975016821e-66	WARS2_pos	up	AUCell	ADAR, ADARB1, AICDA, APOBEC3A, APOBEC3B, APOBEC3C, APOBEC3D, APOBEC3F, APOBEC3G, APOBEC3H, BANF1, BCL2, BST2, BTBD17, CCL5, CD28, CNOT7, CXCL8, DDB1, DDX3X, DDX5, EIF2AK2, FAM111A, FKBP6, GBP7, HACD3, HMGA2, IFI16, IFIH1, IFIT1, IFIT5, IFITM1, IFITM2, IFITM3, IFNB1, IFNL3, ILF3, INPP5K, ISG15, ISG20, LARP1, LTF, MAVS, MORC2, MPHOSPH8, MX1, N4BP1, NOTCH1, NR5A2, OAS1, OAS2, OAS3, OASL, PABPC1, PDE…	0.0227290850377289
GOCC-DYNEIN-AXONEMAL-PARTICLE	9.87578747477816e-45	0.0227256857101806	1.53598122595225e-40	WARS2_pos	up	AUCell	DNAAF2, DNAAF3, DNAAF5, DNAI1, DNAI2, DNALI1, HSP90AB1, NME9, RUVBL1, RUVBL2, SPAG1, STIP1, WDR18, ZMYND10	0.0227256857101806
GOBP-REGULATION-OF-RESPONSE-TO-ENDOPLASMIC-RETICULUM-STRESS	1.91015158376568e-90	0.0227227681022851	2.97085875823076e-86	WARS2_pos	up	AUCell	ABCA7, AGR2, ALOX5, AQP11, ATF6, ATF6B, ATXN3, BAG6, BAK1, BAX, BCAP31, BCL2L1, BCL2L11, BFAR, BOK, CAV1, CLU, COPS5, CREB3, CREB3L1, DAB2IP, DDRGK1, DNAJB9, EIF2AK3, ERN1, ERP29, FCGR2B, FICD, GRINA, HERPUD1, HSPA1A, HSPA5, HYOU1, LPCAT3, LRRK2, MAGEA3, MANF, MBTPS2, NCK1, NCK2, NFE2L2, NR1H2, NR1H3, NUPR1, OPA1, PARK7, PDX1, PIGBOS1, PIK3R1, PMAIP1, PPP1R15A, PPP1R15B, PTPN1, PTPN2, RNF183, RNF…	0.0227227681022851
GOBP-NEGATIVE-REGULATION-OF-CARDIAC-MUSCLE-ADAPTATION	1.85119046766936e-28	0.0227088464936218	2.87915653436615e-24	WARS2_pos	up	AUCell	ATP2B4, FOXO1, LMNA, MLIP, PPARG, SMAD3	0.0227088464936218
GOBP-DETOXIFICATION	1.7827592832751e-103	0.0226942849134358	2.77272551327777e-99	WARS2_pos	up	AUCell	ABCB1, ABCB6, ABCG2, ADH4, ADH5, AIFM2, AKR1A1, AKR1B10, ALB, ALDH1A1, ALOX5AP, APOA4, APOE, APOM, AQP8, ATP7A, ATP7B, BMP7, CAT, CCS, CD36, CLIC2, CP, CYGB, DHFR, DUOX1, DUOX2, EPX, ESD, FABP1, FANCC, FBLN5, GCH1, GPX1, GPX2, GPX3, GPX4, GPX5, GPX6, GPX7, GPX8, GSR, GSTA1, GSTK1, GSTM1, GSTM2, GSTM3, GSTO1, GSTO2, GSTP1, GSTZ1, HBA1, HBA2, HBB, HBD, HBE1, HBG1, HBG2, HBM, HBQ1, HBZ, HP, IPCEF1, …	0.0226942849134358
GOBP-POSITIVE-REGULATION-OF-NECROPTOTIC-PROCESS	5.18899005478871e-33	0.0226914572730748	8.07043623221288e-29	WARS2_pos	up	AUCell	AIFM1, CASP6, PARP1, RIPK1, RIPK3, ZBP1	0.0226914572730748
GOBP-NEGATIVE-REGULATION-OF-STEROID-HORMONE-BIOSYNTHETIC-PROCESS	3.15664678914767e-31	0.0226749444924953	4.90953275116137e-27	WARS2_pos	up	AUCell	ATP1A1, BMP2, BMP5, DKK3, PDE8B, REST	0.0226749444924953
GOCC-CATALYTIC-STEP-1-SPLICEOSOME	1.91211618421415e-29	0.022621717999065	2.97391430130827e-25	WARS2_pos	up	AUCell	CASC3, CWC22, CWC25, EIF4A3, ISY1, MAGOHB, PRPF19, PRPF8, RBM22, RBM8A, SNRNP200	0.022621717999065
GOCC-LAMELLAR-BODY	1.66607373864563e-11	0.0226177647778353	2.59124448571556e-07	WARS2_pos	up	AUCell	ABCA12, ABCA3, CKAP4, CTSH, KLK5, KLK7, KRTDAP, LAMP3, NAPSA, RAB7A, SFTA3, SFTPA1, SFTPA2, SFTPB, SFTPC, SMPD1, SPINK5, TMEM63B	0.0226177647778353
GOCC-PORE-COMPLEX	3.00217014045865e-65	0.0226071479359268	4.66927521945534e-61	WARS2_pos	up	AUCell	ADAM10, BAK1, BAX, BCL2, C5, C6, C7, C8A, C8B, C8G, C9, CD34, PDZD11, PLEKHA7, PPIF, SLC25A31, SLC25A4, SLC25A5, SPG7, TOMM40, TOMM40L, TSPAN33, VDAC1, VDAC2, VDAC3	0.0226071479359268
GOBP-NEGATIVE-REGULATION-OF-STEM-CELL-DIFFERENTIATION	1.50899348367982e-44	0.022542024124342	2.34693756516722e-40	WARS2_pos	up	AUCell	BBS12, CDK12, CDK13, ESRRB, EZH2, GSK3B, HES1, HES5, HNRNPU, HSPA9, JAG1, LBH, N4BP2L2, NELFB, NFE2L2, NOTCH1, PRICKLE1, REST, STAT3, TBX3, TCF15, TRIM6, YAP1, YTHDF2, ZFP36, ZFP36L2	0.022542024124342
GOBP-PURINE-NUCLEOBASE-BIOSYNTHETIC-PROCESS	8.85631997897387e-32	0.0225249616945267	1.37742344632981e-27	WARS2_pos	up	AUCell	ADA, APRT, GART, GMPS, HPRT1, PAICS, PPAT, PRPS1, PRTFDC1, SHMT1	0.0225249616945267
GOBP-REGULATION-OF-MITOCHONDRION-ORGANIZATION	1.43548396829746e-143	0.0224980805471425	2.23260821589304e-139	WARS2_pos	up	AUCell	ACAA2, ADCK1, ADCY10, AKT1, AMBRA1, ATP13A2, AURKA, AVP, BAD, BAK1, BAX, BBC3, BCL2L1, BCL2L11, BCL2L2, BID, BIK, BMF, BNIP3, BNIP3L, BOK, C11orf65, CAMKK2, CERS1, CHCHD10, CLU, CSNK2A2, CTTN, DCN, DDHD1, DDHD2, DNM1L, EIF2AK1, ENDOG, EP300, FAM162A, FBXO7, FBXW7, FIS1, FKBP8, FXN, FZD5, FZD9, GCLC, GHITM, GOLPH3, GPER1, GPX1, GSK3A, GSK3B, HAX1, HDAC6, HGF, HIF1A, HIP1R, HRK, HSPA1A, HTRA2, HTT,…	0.0224980805471425
GOBP-PURINE-DEOXYRIBONUCLEOSIDE-MONOPHOSPHATE-METABOLIC-PROCESS	1.59952444429691e-35	0.0224758459573561	2.48774036821498e-31	WARS2_pos	up	AUCell	ADA, ADK, DCK, DGUOK, GDA, GUK1, NT5C, NT5C1A, NT5C2, PNP, XDH	0.0224758459573561
GOMF-T-CELL-RECEPTOR-BINDING	5.62834520947789e-08	0.0224693054221229	0.000875376530430096	WARS2_pos	up	AUCell	CD3E, CD3G, DOCK2, EPS8L1, HLA-A, HLA-DRA, HLA-DRB1, HLA-E, LCK, MR1, STOML2	0.0224693054221229
GOMF-ALKALI-METAL-ION-BINDING	1.13730458587572e-61	0.0224452527335503	1.7688498224125e-57	WARS2_pos	up	AUCell	ACAT1, ADPRH, ATP1A1, ATP1A2, ATP4A, CAPN3, CPS1, DRG1, HDAC4, IMPA1, KCNA4, KCNJ11, PDXK, PKLR, PKM, SCN8A, SLC34A2, SLC6A4, TDG	0.0224452527335503
GOMF-STRUCTURAL-CONSTITUENT-OF-CYTOSKELETON	2.67025508258852e-109	0.0224291229051684	4.15304772994993e-105	WARS2_pos	up	AUCell	ACTA1, ACTB, ACTBL2, ACTG1, ACTL6B, ACTL7A, ACTL7B, ACTL9, ACTR2, ACTR3, ADD2, ADD3, AGRN, ANK1, ANK2, ANK3, ARPC1B, ARPC2, ARPC3, ARPC4, ARPC5, BFSP1, BFSP2, BICD1, CCDC6, CD2AP, CROCC, CTNNA2, CYLC1, CYLC2, DBNL, DES, DMD, DSP, EPB41, EPB41L3, EPB41L4B, EPB42, GFAP, HIP1, HLA-DRB1, INA, KRT14, KRT15, KRT16, KRT19, KRT2, KRT20, KRT31, KRT5, KRT6A, KRT6B, KRT84, KRT9, LMNA, LMNB1, LMNB2, MSN, NEF…	0.0224291229051684
GOBP-PYRUVATE-TRANSPORT	1.29401242030811e-24	0.0224259021043952	2.01257751730521e-20	WARS2_pos	up	AUCell	MPC1, MPC2, SLC16A1, SLC16A11, SLC16A3, SLC16A7, SLC5A8	0.0224259021043952
GOBP-NEGATIVE-REGULATION-OF-PROTEIN-SUMOYLATION	1.17670545928354e-42	0.0224236104775813	1.8301300008237e-38	WARS2_pos	up	AUCell	CAPN3, CTNNB1, FSCB, GNL3L, HMG20A, HMG20B, MAGEA2, MAGEA2B, PARK7, PIAS3, RELA	0.0224236104775813
GOBP-CENTROMERIC-SISTER-CHROMATID-COHESION	4.15728970879593e-31	0.0224230222909296	6.46583268409031e-27	WARS2_pos	up	AUCell	AXIN2, BOD1, BUB1, BUB1B, CTCF, CTNNB1, MEIKIN, NAA10, NAA50, PPP2R1A	0.0224230222909296
GOBP-CELLULAR-ALDEHYDE-METABOLIC-PROCESS	2.07484907093073e-116	0.0224202648820539	3.22701276001857e-112	WARS2_pos	up	AUCell	ABCA4, ADH4, ADH5, AGXT, AGXT2, AKR1A1, AKR1C1, AKR1C3, AKR7A2, AKR7A3, ALDH1A1, ALDH1A2, ALDH1A3, ALDH2, ALDH3A1, ALDH3A2, ALDH3B1, ALDH3B2, ALDH7A1, ALDH8A1, ALDH9A1, ALDOB, ALPL, BCO1, BCO2, BMP2, BMP5, BMP6, CACNA1H, CLCN2, CYP11B1, CYP11B2, CYP1B1, CYP27C1, DAB2, DHRS4, DHRS4L2, DKK3, EDNRB, ESD, GLO1, GLYCTK, GRHPR, HAGH, HOGA1, HYI, IDH1, IDH2, KDM3A, MGAT4A, PARK7, PCK1, PDXK, PDXP, PNKD,…	0.0224202648820539
GOCC-ER-MEMBRANE-INSERTION-COMPLEX	3.70179322897298e-38	0.0224061002022455	5.75739900902168e-34	WARS2_pos	up	AUCell	BAG6, CCDC47, GET4, NCLN, NOMO1, NOMO2, NOMO3, SGTA, SGTB, TMCO1, TMEM147, UBL4A, WDR83OS	0.0224061002022455
GOBP-AMYLOID-BETA-CLEARANCE-BY-TRANSCYTOSIS	1.42702342202132e-16	0.0223982801835957	2.21944952826976e-12	WARS2_pos	up	AUCell	CLTC, LRP1, LRPAP1, PICALM, RAB11A, RAB11B, RAB5A	0.0223982801835957
GOBP-NEGATIVE-REGULATION-OF-TELOMERE-MAINTENANCE-VIA-TELOMERE-LENGTHENING	8.63207590496542e-64	0.0223830788721273	1.34254676549927e-59	WARS2_pos	up	AUCell	ACD, CTC1, DCP2, ERCC4, EXOSC10, GNL3L, HNRNPA1, HNRNPC, HNRNPU, NAT10, PARP1, PIF1, PINX1, POT1, SLX1A, SLX1B, SLX4, SRC, TEN1, TERF1, TERF2, TINF2, TNKS, TNKS2, TP53, XRN1	0.0223830788721273
GOBP-PLASMA-MEMBRANE-RAFT-ORGANIZATION	3.73263035444471e-23	0.0223793988902352	5.80535999026785e-19	WARS2_pos	up	AUCell	ABCA7, CAV1, CAV2, CAV3, CLN3, COL6A1, COLEC12, EMP2, FA2H, FLOT1, PACSIN2	0.0223793988902352
GOBP-REGULATION-OF-ARACHIDONIC-ACID-SECRETION	1.93061526030696e-30	0.0223709687825096	3.00268591435542e-26	WARS2_pos	up	AUCell	AVPR1B, MIF, NTSR1, PLA2G10, PLA2R1, SSTR4, SYK	0.0223709687825096
GOBP-DOPAMINE-BIOSYNTHETIC-PROCESS	3.64536586787584e-44	0.0223620109644917	5.66963753430729e-40	WARS2_pos	up	AUCell	ALDH2, DAO, DDC, GCH1, GPR37, NR4A2, PARK7, SLC6A3, SNCA, TGFB2, TH, VPS35	0.0223620109644917
GOCC-SIN3-TYPE-COMPLEX	4.18846166993687e-47	0.0223430701123219	6.51431443525281e-43	WARS2_pos	up	AUCell	ARID4A, ARID4B, BRMS1, BRMS1L, CSNK2A1, HDAC1, HDAC2, ING1, ING2, MORF4L1, OGT, PHF12, RBBP4, RBBP7, SAP130, SAP30, SAP30L, SIN3A, SIN3B, SUDS3, TET1	0.0223430701123219
GOMF-TRANSLATION-INITIATION-FACTOR-BINDING	1.28477038784155e-62	0.0223321977741313	1.99820338420996e-58	WARS2_pos	up	AUCell	ANGEL1, C8orf88, DAPL1, DDX3X, EIF2B4, EIF2B5, EIF2S2, EIF3B, EIF3C, EIF3CL, EIF3F, EIF3M, EIF4E, EIF4EBP1, EIF4EBP2, EIF4EBP3, EIF4G1, EIF5, FMR1, GLE1, HHEX, LARP1, LIN28A, NCK1, OTX2, POLR2D, POLR2G, RPS24, SYT11, TBL2, TRIM32, ZPR1	0.0223321977741313
GOBP-GLUTATHIONE-METABOLIC-PROCESS	7.53165219940126e-71	0.0223233843619345	1.17139786657288e-66	WARS2_pos	up	AUCell	ARL6IP5, CHAC1, CHAC2, CTNS, DPEP1, ETHE1, G6PD, GCLC, GCLM, GGT1, GGT5, GGT6, GGT7, GGTLC1, GGTLC2, GGTLC3, GLO1, GLRX2, GPX1, GSR, GSS, GSTA1, GSTA2, GSTA3, GSTA4, GSTA5, GSTK1, GSTM1, GSTM2, GSTM3, GSTM4, GSTM5, GSTO1, GSTO2, GSTP1, GSTT2B, GSTZ1, HAGH, HPGDS, IDH1, MGST2, MMACHC, NAT8, NDP, NFE2L2, OPLAH, PARK7, SLC1A1, SLC1A2, SLC7A11, SOD1, SOD2	0.0223233843619345
GOBP-REGULATION-OF-T-CIRCLE-FORMATION	2.65691321439778e-38	0.0223207611120888	4.13229712235286e-34	WARS2_pos	up	AUCell	ERCC1, RTEL1, SLX1A, SLX1B, SLX4, TERF2, XRCC5	0.0223207611120888
GOBP-VIRION-ASSEMBLY	1.07903278072888e-61	0.0223199595968275	1.67821968386762e-57	WARS2_pos	up	AUCell	APOE, CHMP1A, CHMP1B, CHMP2A, CHMP2B, CHMP3, CHMP4A, CHMP4B, CHMP4C, CHMP5, CHMP6, CHMP7, DDX6, LRSAM1, MITD1, MVB12A, MVB12B, NEDD4, PC, PDCD6IP, RAB1A, RAB1B, RAB43, SPCS1, TBC1D20, TSG101, USP6NL, VPS28, VPS37A, VPS37B, VPS37C, VPS37D, VPS4A, VPS4B	0.0223199595968275
GOBP-CELL-COMMUNICATION-BY-ELECTRICAL-COUPLING	5.08987327070284e-76	0.0223005618408225	7.91627989792412e-72	WARS2_pos	up	AUCell	ANK3, ATP1A1, ATP1A2, ATP1A3, ATP1B1, ATP1B2, CACNA1C, CALM1, CALM2, CALM3, CAMK2D, CASQ2, CAV1, DBN1, GJA1, GJA5, GJB2, GJB6, GJC1, GJC2, GJC3, GJD3, HRC, IRX3, KCNA1, PDE4D, PKP2, PRKACA, RYR2, SLC8A1, SRI, TBX5, TRDN	0.0223005618408225
GOBP-POSITIVE-REGULATION-OF-RELEASE-OF-CYTOCHROME-C-FROM-MITOCHONDRIA	5.99870157004853e-46	0.0222938201954972	9.32978055189648e-42	WARS2_pos	up	AUCell	BAD, BAK1, BAX, BBC3, BCL2L11, BID, BIK, BMF, BNIP3, DNM1L, FAM162A, GPER1, HRK, MFF, MLLT11, MMP9, MOAP1, PDCD5, PINK1, PLAUR, PMAIP1, PYCARD, TNFSF10, TP53	0.0222938201954972
GOCC-MULTIVESICULAR-BODY-MEMBRANE	2.93674414560553e-53	0.0222853917645862	4.56751816966027e-49	WARS2_pos	up	AUCell	ABCA3, ABCB6, ATP13A2, CD300LG, CD63, CHMP1A, CHMP1B, CHMP2A, CHMP2B, CHMP3, CHMP4A, CHMP4B, CHMP4C, CHMP5, CHMP6, CHMP7, GIMAP5, HGS, LAPTM4B, NDFIP2, NSG1, PMEL, RAB27A, RAB27B, SLC9A8, SORL1, TMEM9	0.0222853917645862
GOBP-SPERMINE-METABOLIC-PROCESS	4.30704344677307e-22	0.0222816450981355	6.69874467276615e-18	WARS2_pos	up	AUCell	AMD1, PAOX, SAT2, SMOX, SMS	0.0222816450981355
GOBP-POSITIVE-REGULATION-OF-BINDING	2.12498214131344e-135	0.0222807143480906	3.3049847243848e-131	WARS2_pos	up	AUCell	ABL1, ACD, ADD1, ADD2, AKTIP, ANXA2, APOE, B2M, BAMBI, BDNF, BLK, BMP2, BMP4, CDT1, CEBPG, CLDN5, CLIC2, CLN5, DACT1, DAZAP2, DDRGK1, DDX11, DPH3, DTX3L, EDF1, EGF, EIF3C, EIF3D, EIF3E, EIF4G1, EPB41, EPHA4, FKBP1A, FLOT1, FOXC1, GATA3, GMNN, GPSM1, GSK3B, GTF2B, HAND2, HES1, HFE, HIP1R, HIPK2, HMBOX1, HMGB1, IDE, IFNG, IGF1, KDM4D, LAMTOR5, LRP1, LRRK2, MARK3, MED25, MET, MMP9, NCBP1, NEUROD1, N…	0.0222807143480906
GOBP-REGULATION-OF-VIRAL-PROCESS	2.14570960442813e-92	0.0222744352951099	3.33722214776706e-88	WARS2_pos	up	AUCell	ADAR, ADARB1, AICDA, APCS, APOBEC3A, APOBEC3B, APOBEC3C, APOBEC3D, APOBEC3F, APOBEC3G, APOBEC3H, ATG12, ATG5, AXL, BANF1, BCL2, BST2, BTBD17, CCL5, CD209, CD28, CD4, CD74, CH25H, CIITA, CLEC4G, CNOT7, CSNK2B, CXCL8, CXCR4, DDB1, DDX3X, DDX5, DHX9, DYNLT1, EIF2AK2, FAM111A, FCN1, FCN3, FKBP6, FMR1, FURIN, GBP7, GSN, HACD3, HEXIM1, HLA-DRB1, HMGA2, HMGB1, HS3ST5, IFI16, IFIH1, IFIT1, IFIT5, IFITM1,…	0.0222744352951099
GOBP-COPII-COATED-VESICLE-BUDDING	3.2899214675687e-68	0.0222681239079803	5.1168148585096e-64	WARS2_pos	up	AUCell	CIDEB, CSNK1D, CUL3, INSIG1, KLHL12, MAPK15, MIA3, PDCD6, PEF1, PPP6C, PREB, RAB1A, SAR1A, SAR1B, SCAP, SEC13, SEC16A, SEC16B, SEC23A, SEC23B, SEC24A, SEC24B, SEC24C, SEC24D, SEC31A, SEC31B, SURF4, TBC1D20, TFG, TMED10, TMED2, TRAPPC1, TRAPPC11, TRAPPC12, TRAPPC2, TRAPPC2L, TRAPPC3, TRAPPC4, TRAPPC5, TRAPPC6A, TRAPPC8, VAPA, VAPB	0.0222681239079803
GOBP-NEGATIVE-REGULATION-OF-RESPONSE-TO-OXIDATIVE-STRESS	1.12231016338556e-33	0.0222630250547073	1.74552899711357e-29	WARS2_pos	up	AUCell	ADCYAP1R1, GGT7, KEAP1, MCTP1, NCOA7, OXR1, RBX1, TBC1D24, USP25	0.0222630250547073
GOBP-ANTEROGRADE-DENDRITIC-TRANSPORT	6.20191991915957e-36	0.0222616697958521	9.64584605026888e-32	WARS2_pos	up	AUCell	FLOT2, KIF17, KIF3B, KIF5A, KIF5B, KIF5C, STAU1, STAU2, TRAK2	0.0222616697958521
GOBP-PEPTIDYL-PROLINE-HYDROXYLATION	1.77973369313912e-30	0.0222387371054069	2.76801981293927e-26	WARS2_pos	up	AUCell	CRTAP, EGLN1, EGLN2, EGLN3, OGFOD1, P3H2, P4HA1, P4HA2, P4HA3, P4HB, P4HTM	0.0222387371054069
GOMF-SIGNAL-SEQUENCE-BINDING	9.05828561664067e-99	0.0222306373792247	1.40883516195612e-94	WARS2_pos	up	AUCell	AP2B1, AP2M1, BRAP, CABP1, CEMIP, IPO4, IPO5, KCNIP2, KDELR1, KDELR2, KDELR3, KPNA1, KPNA2, KPNA3, KPNA4, KPNA5, KPNA6, KPNA7, KPNB1, NFKBIA, NPAP1, NUP153, NUP214, NUP58, NUP98, PEX19, PEX5, PEX5L, PEX7, POM121, POM121C, POM121L2, RANBP6, SEC61A1, SEC61A2, SRP14, SRP54, SRP68, TIMM22, TNPO1, TNPO2, TOMM20, TOMM20L, TOMM22, TOMM40L	0.0222306373792247
GOBP-VESICLE-TARGETING-TO-FROM-OR-WITHIN-GOLGI	1.69372374605924e-55	0.0222152954330971	2.63424854224594e-51	WARS2_pos	up	AUCell	AP1AR, ARFGAP2, ARFGAP3, CEP19, CSNK1D, CUL3, GBF1, KLHL12, MAPK15, PDCD6, PEF1, PPP6C, PREB, SAR1A, SAR1B, SEC16A, SEC16B, TFG, TMED10, TMED2, TMED9, TRAPPC1, TRAPPC11, TRAPPC12, TRAPPC2, TRAPPC2L, TRAPPC3, TRAPPC4, TRAPPC5, TRAPPC6A, TRAPPC8, WIPI1	0.0222152954330971
GOBP-NEGATIVE-REGULATION-OF-NITRIC-OXIDE-METABOLIC-PROCESS	3.7031782141677e-26	0.0222126270784639	5.75955307649503e-22	WARS2_pos	up	AUCell	ACP5, ATP2B4, CAV1, DYNLL1, GLA, IL10, KHSRP, PTGIS, RGN, ROCK2, SIRPA, TSPO, ZC3H12A	0.0222126270784639
GOMF-LAMIN-BINDING	5.78195395005528e-41	0.0221982427140038	8.99267297852098e-37	WARS2_pos	up	AUCell	AKAP8L, BNIP3L, IFI27, LBR, MLIP, NARF, PKP1, PLCB1, PPP1CC, PRNP, SUN1, SUN2, SYNE1, TMEM201, TMPO, TOR1AIP1	0.0221982427140038
GOMF-ATPASE-ACTIVATOR-ACTIVITY	2.32340635902417e-49	0.022195078683412	3.61359391019029e-45	WARS2_pos	up	AUCell	AHSA1, ATP1B1, ATP1B2, ATP1B3, ATP4B, ATP6AP1, DNAJA1, DNAJA2, DNAJB1, DNAJB2, DNAJB4, DNAJB6, DNAJC1, DNAJC10, DNAJC15, DNAJC19, DNAJC2, DNAJC24, DNAJC7, FXYD2, GTF2H4, HSCB, MYBPC3, NKRF, TOR1AIP1, TOR1AIP2	0.022195078683412
GOMF-CARDIOLIPIN-BINDING	5.9473497543254e-39	0.0221919952739308	9.24991307290229e-35	WARS2_pos	up	AUCell	ATP8B1, GSDMD, MME, NME4, OPA1, PLEKHN1, RPE65, STOML2, UCP1, UQCC3	0.0221919952739308
GOMF-ADENYL-NUCLEOTIDE-EXCHANGE-FACTOR-ACTIVITY	9.30291512049212e-44	0.0221879212726837	1.44688238869014e-39	WARS2_pos	up	AUCell	BAG1, BAG2, BAG3, BAG4, BAG5, CCAR2, GRPEL1, GRPEL2, HSPA4, HSPA4L, HSPBP1, HSPH1, HYOU1, PFN1, SIL1	0.0221879212726837
GOBP-RRNA-METABOLIC-PROCESS	9.30607310175627e-108	0.0221517401617285	1.44737354951615e-103	WARS2_pos	up	AUCell	ABT1, AK6, ANG, BMS1, BOP1, BRF1, BRIX1, BYSL, C1D, CHD7, DCAF13, DDX10, DDX11, DDX17, DDX18, DDX21, DDX27, DDX47, DDX49, DDX51, DDX52, DDX54, DDX56, DEDD, DEDD2, DHX37, DIMT1, DIS3, DIS3L, DKC1, DROSHA, EBNA1BP2, EIF4A3, EIF6, EMG1, ERCC2, ERCC6, ERI1, ERI2, ERI3, ERN2, ESF1, EXOSC1, EXOSC10, EXOSC2, EXOSC3, EXOSC4, EXOSC5, EXOSC6, EXOSC7, EXOSC8, EXOSC9, FBL, FBLL1, FCF1, FDXACB1, FRG1, FTSJ3, …	0.0221517401617285
GOBP-MITOCHONDRIAL-TRANSMEMBRANE-TRANSPORT	8.74186820315324e-140	0.0221302107940406	1.35962276163642e-135	WARS2_pos	up	AUCell	ABCB7, ABCB8, ADCY10, AFG3L2, AIFM1, BHLHA15, CCDC51, CHCHD4, COL6A1, CPT1A, CPT1B, CPT2, DNAJC15, DNAJC19, DNLZ, GHITM, GRPEL1, GRPEL2, HSPA9, HSPD1, ITPR1, LETM1, MCU, MCUR1, MICU1, MICU2, MICU3, MPC1, MPC2, MRPL18, MRS2, PAM16, PMPCB, PNPT1, PSEN2, ROMO1, SFXN1, SFXN2, SFXN3, SFXN4, SFXN5, SLC25A1, SLC25A12, SLC25A13, SLC25A15, SLC25A16, SLC25A18, SLC25A2, SLC25A20, SLC25A21, SLC25A22, SLC25A2…	0.0221302107940406
GOBP-MATURATION-OF-SSU-RRNA	1.31661311122753e-74	0.0221287386226342	2.04772837189218e-70	WARS2_pos	up	AUCell	ABT1, BMS1, BYSL, DCAF13, DDX52, DHX37, ERCC2, GTF2H5, HEATR1, IMP3, IMP4, KRI1, LSM6, MPHOSPH10, NAT10, NGDN, NOB1, NOL10, NOL11, NOL7, NOP14, NOP9, PWP2, RCL1, RIOK1, RIOK2, RIOK3, RPP40, RPS14, RPS16, RPS19, RPS21, RPS28, RPS8, RRP36, RRS1, RSL1D1, SNU13, SRFBP1, TBL3, TSR1, TSR2, TSR3, UTP20, UTP23, UTP3, UTP4, UTP6, WDR3, WDR43, WDR46	0.0221287386226342
GOBP-REGULATION-OF-INWARD-RECTIFIER-POTASSIUM-CHANNEL-ACTIVITY	2.17545279210102e-15	0.0221092801392778	3.38348172755471e-11	WARS2_pos	up	AUCell	CAV1, ITGB1, KCNE2, TREM2	0.0221092801392778
GOBP-TRANSCRIPTION-BY-RNA-POLYMERASE-III	5.0588352304277e-101	0.0220693631438625	7.8680064338842e-97	WARS2_pos	up	AUCell	AR, BAZ1B, BDP1, BRF1, BRF2, CHD8, CRCP, DDX21, DEK, DHX36, ELL, ERCC6, GTF3A, GTF3C1, GTF3C2, GTF3C3, GTF3C4, GTF3C5, GTF3C6, ICE1, ICE2, INHBA, IVNS1ABP, MAF1, MTOR, MYBBP1A, NAB2, POLR1C, POLR1D, POLR2E, POLR2F, POLR2H, POLR2K, POLR2L, POLR3A, POLR3B, POLR3C, POLR3D, POLR3E, POLR3F, POLR3G, POLR3GL, POLR3H, POLR3K, PRDX5, RPTOR, SETD5, SF3B1, SMARCA5, SNAPC1, SNAPC2, SNAPC3, SNAPC4, SNAPC5, TB…	0.0220693631438625
GOBP-SEQUESTERING-OF-METAL-ION	1.92099758389597e-18	0.0220667765154735	2.98772754223339e-14	WARS2_pos	up	AUCell	BDH2, FTH1, FTHL17, FTL, FTMT, NAGLU, NUCB2, PRM2, S100A8, S100A9, SRI	0.0220667765154735
GOBP-REGULATION-OF-HELICASE-ACTIVITY	6.1997421618124e-32	0.0220594299311866	9.64245898426683e-28	WARS2_pos	up	AUCell	CHTOP, IFIT1, MSH2, MSH3, MSH6, POT1, SIRT1, SSBP1, TP53	0.0220594299311866
GOCC-COPII-COATED-ER-TO-GOLGI-TRANSPORT-VESICLE	8.59520601543923e-36	0.0220551861820724	1.33681239158126e-31	WARS2_pos	up	AUCell	APP, AREG, B2M, CD59, CD74, CIDEB, CNIH1, CNIH2, CNIH3, CNIH4, COL7A1, CTSC, CTSZ, DDHD2, ERGIC1, ERGIC2, ERGIC3, F5, F8, FOLR1, GOLGA2, GOSR2, GRIA1, HLA-A, HLA-B, HLA-C, HLA-DPA1, HLA-DPB1, HLA-DQA1, HLA-DQA2, HLA-DQB1, HLA-DQB2, HLA-DRA, HLA-DRB1, HLA-DRB5, HLA-E, HLA-F, HLA-G, IER3IP1, KLHL12, LMAN1, LMAN1L, LMAN2, LMAN2L, MCFD2, PCSK9, PDCD6, PEF1, SAR1A, SAR1B, SCAP, SEC13, SEC16A, SEC16B, …	0.0220551861820724
GOBP-REGULATION-OF-MITOTIC-CENTROSOME-SEPARATION	2.84811048324928e-38	0.0220439667980915	4.42966623459761e-34	WARS2_pos	up	AUCell	CEP85, CHEK1, KIF11, KIF25, MAP9, NEK2, NSFL1C, RANBP1, UBXN2B	0.0220439667980915
GOBP-RIBOSE-PHOSPHATE-METABOLIC-PROCESS	8.76583415561945e-160	0.0220183412751335	1.36335018622349e-155	WARS2_pos	up	AUCell	AADAT, AASS, ABCC6, ABCD1, ABHD14B, ACACA, ACACB, ACAT1, ACLY, ACOT1, ACOT11, ACOT12, ACOT2, ACOT4, ACOT6, ACOT7, ACOT8, ACOT9, ACSBG1, ACSBG2, ACSF2, ACSF3, ACSL1, ACSL3, ACSL4, ACSL5, ACSL6, ACSM1, ACSM2A, ACSM2B, ACSM3, ACSM4, ACSM5, ACSM6, ACSS1, ACSS2, ACTN3, ADA, ADCY1, ADCY10, ADCY2, ADCY3, ADCY4, ADCY5, ADCY6, ADCY7, ADCY8, ADCY9, ADK, ADPGK, ADSL, AK1, AK2, AK3, AK4, AK5, ALDOA, ALDOB, A…	0.0220183412751335
GOBP-NEGATIVE-REGULATION-OF-PROTEASOMAL-PROTEIN-CATABOLIC-PROCESS	7.00165624503821e-103	0.0220039615005696	1.08896759579079e-98	WARS2_pos	up	AUCell	ALAD, AQP11, BAG5, BAG6, CAMLG, CCAR2, CSNK2A1, CSNK2A2, CSNK2B, DDRGK1, EIF3H, F8A1, F8A2, F8A3, FHIT, GABARAPL2, GIPC1, HFE, HSP90AB1, KLHL40, LAMP3, MAP1A, MTM1, N4BP1, OGT, OPHN1, PANO1, PARK7, PBK, PHF20L1, PRKCG, PSMF1, RPL11, RYBP, SGTA, SHH, SMARCC1, STYX, SVIP, TAF9, TLK2, TRIM39, TTC36, UBXN1, UBXN2A, UCHL5, USP14, USP25, USP26, USP38, USP7, USP9X, WAC	0.0220039615005696
GOBP-POSTSYNAPTIC-CYTOSKELETON-ORGANIZATION	1.3905776296893e-65	0.0220039321010982	2.16276538745577e-61	WARS2_pos	up	AUCell	ACTB, ACTBL2, ACTG1, ACTL9, CPNE6, DBNL, EZR, FARP1, INA, NEFH, NEFL, NOS1AP, POTEE, POTEF, POTEI, POTEJ, RAC3, SRCIN1, WASF2	0.0220039321010982
GOMF-NUCLEOSIDE-MONOPHOSPHATE-KINASE-ACTIVITY	7.83577824242623e-67	0.021991788965695	1.21869859004455e-62	WARS2_pos	up	AUCell	AK1, AK2, AK3, AK4, AK5, AK6, AK7, AK8, AK9, CARD11, CASK, CMPK1, CMPK2, DLG1, DLG2, DTYMK, GUK1, LRGUK, MAGI3, MPP1, TJP2	0.021991788965695
GOBP-NEGATIVE-REGULATION-OF-INTRACELLULAR-TRANSPORT	8.14840867975815e-100	0.0219832778130513	1.26732200196279e-95	WARS2_pos	up	AUCell	ABCA2, ADIPOQ, ANGPT1, APOD, ARFIP1, ARHGAP1, ARHGAP8, BARD1, CABP1, CD36, CDK5, CHP1, CRYAA, CRYAB, DERL2, DERL3, ERLEC1, FERMT1, INSIG1, LRRK2, MAP1B, MDFIC, MRLN, NF1, NUP153, OS9, PARK7, PCSK9, PKIA, PKIG, PLN, RAB23, RANGAP1, SIRT6, SNX12, SNX3, SP100, SUFU, SUMO1, SVIP, TPR, TXN, UBAC2, UBE2G2, UBE2J1, UFM1, VPS35, YOD1	0.0219832778130513
GOBP-HYDROGEN-PEROXIDE-CATABOLIC-PROCESS	7.49903407556844e-52	0.0219823494762855	1.16632476977316e-47	WARS2_pos	up	AUCell	APOA4, CAT, DUOX1, DUOX2, EPX, GPX1, GPX3, HBA1, HBA2, HBB, HBD, HBE1, HBG1, HBG2, HBM, HBQ1, HBZ, HP, LPO, MPO, MT3, NNT, PRDX1, PRDX2, PRDX3, PRDX4, PRDX5, PXDN, PXDNL, SNCA, TPO	0.0219823494762855
GOBP-REGULATION-OF-CHAPERONE-MEDIATED-AUTOPHAGY	8.22232102978955e-19	0.0219758105328914	1.27881758976317e-14	WARS2_pos	up	AUCell	ATP13A2, CTSA, EEF1A1, EEF1A2, GFAP, PLK3, SNCA, SNRNP70	0.0219758105328914
GOBP-POSITIVE-REGULATION-OF-MUSCLE-CELL-APOPTOTIC-PROCESS	2.89447016069751e-71	0.0219717556543477	4.50176944093284e-67	WARS2_pos	up	AUCell	ADCY10, ATF4, ATP2A2, BAG1, BNIP3, CAMK2A, CAMK2D, CAPN2, CDKN2A, E2F3, FOXO1, GATA6, GRP, IFNG, IL12A, IL12B, LTK, MAP3K5, MFN2, PDCD4, PPARG, RBM10, SMAD4, SOD2, STUB1, TIGAR, TP53	0.0219717556543477
GOBP-IMPORT-INTO-THE-MITOCHONDRION	5.4199636381687e-88	0.0219712963920934	8.42966944644378e-84	WARS2_pos	up	AUCell	AFG3L2, DNAJC15, DNAJC19, DNLZ, GRPEL1, GRPEL2, HSPA9, ITPR1, MCU, MCUR1, MICU1, MICU2, MICU3, MRPL18, PAM16, PNPT1, PSEN2, ROMO1, SFXN1, SFXN2, SFXN3, SLC25A23, SLC25A28, SLC25A32, SLC25A33, SLC25A36, SLC25A37, SLC25A38, SLC25A39, SLC30A2, SMDT1, SPG7, TIMM17A, TIMM17B, TIMM21, TIMM23, TIMM23B, TIMM44, TIMM50, TOMM20, TOMM20L, TOMM40, TOMM40L, TOMM7, TST, UCP2, VDAC1	0.0219712963920934
GOBP-ESTABLISHMENT-OF-MITOTIC-SISTER-CHROMATID-COHESION	2.67526327824142e-20	0.0219536890767862	4.16083697664888e-16	WARS2_pos	up	AUCell	NAA50, NIPBL, RAD21, SMC1A, SMC3, STAG1, STAG2	0.0219536890767862
GOBP-NEGATIVE-REGULATION-OF-B-CELL-APOPTOTIC-PROCESS	7.34445905118949e-33	0.0219345286983097	1.1422837162315e-28	WARS2_pos	up	AUCell	ADA, AURKB, BCL10, BCL2, BCL6, CD74, FOXP1, IL2, IRS2, MIF, NOC2L, ORMDL3, PDCD1, SLC39A10	0.0219345286983097
GOBP-LATE-ENDOSOME-TO-VACUOLE-TRANSPORT-VIA-MULTIVESICULAR-BODY-SORTING-PATHWAY	3.06265383586284e-49	0.0219191520291386	4.76334551091747e-45	WARS2_pos	up	AUCell	CHMP4A, CHMP4B, CHMP4C, CHMP5, CHMP6, CHMP7, HGS, LEPROT, LEPROTL1, MVB12A, PTPN23, SNF8, STAM, STAM2, TMEM50A, TMEM50B, TSG101, UBAP1, VPS25, VPS28, VPS36, VPS37A, VPS37B, VPS37C, VPS37D, VTA1	0.0219191520291386
GOBP-NEGATIVE-REGULATION-OF-CALCIUM-ION-TRANSMEMBRANE-TRANSPORT	2.84203156679355e-84	0.0219077647584402	4.420211695834e-80	WARS2_pos	up	AUCell	ADRA2A, ATP1A2, BCL2, BIN1, CALM1, CALM2, CALM3, CASQ2, CBARP, CLIC2, CRHR1, DRD2, DRD3, DRD4, EPO, FKBP1B, FMR1, GNB5, GPR35, GSTM2, GSTO1, NOS1, NTSR1, PKD2, PLN, PPP3CA, PPP3CB, PPP3CC, PPP3R1, PPP3R2, REM1, SESTD1, SLN, SRI, TGFB1, TLR9, TMBIM6, TRDN, UBQLN1, UBR3, UCP2, VDAC1, YWHAE	0.0219077647584402
GOBP-MEIOTIC-CELL-CYCLE-PROCESS-INVOLVED-IN-OOCYTE-MATURATION	5.27169352349294e-30	0.0219053854422941	8.19906493708857e-26	WARS2_pos	up	AUCell	EDN1, EDNRA, NPPC, NPR2, PPP2R1A, YTHDF2	0.0219053854422941
GOBP-MITOTIC-SPINDLE-ASSEMBLY	1.67075747837825e-89	0.0219013188664455	2.5985291061217e-85	WARS2_pos	up	AUCell	AAAS, ARHGEF10, AURKB, AURKC, BCCIP, BIRC5, CCDC61, CCSAP, CDC20, CDCA8, CEP192, CEP97, CHEK2, CHMP1A, CHMP1B, CHMP2A, CHMP2B, CHMP3, CHMP4A, CHMP4B, CHMP4C, CHMP5, CHMP6, CHMP7, CLASP1, CLASP2, DRG1, EML3, FLNA, GOLGA2, HNRNPU, HSPA1A, HSPA1B, INCENP, KIF11, KIF15, KIF23, KIF2A, KIF3B, KIF4A, KIF4B, KIFC1, KIFC2, KPNB1, LSM14A, MAP10, MAP9, MISP, MYBL2, MZT1, NEK2, OFD1, PDCD6IP, PIBF1, PLK1, PO…	0.0219013188664455
GOBP-TONGUE-MORPHOGENESIS	1.55107724698541e-32	0.0218915341564149	2.4123904422364e-28	WARS2_pos	up	AUCell	CTNNB1, CYP26B1, HDAC1, HDAC2, HOXC13, INTU, SIX1, SIX4, TBX1, WDPCP	0.0218915341564149
GOBP-ER-NUCLEUS-SIGNALING-PATHWAY	1.68906917861338e-67	0.021890815956639	2.6270092934974e-63	WARS2_pos	up	AUCell	ABCA7, AGR2, AMFR, ARHGEF10L, ATF4, ATF6, ATF6B, ATG10, ATP2A2, BOK, CCDC47, CREBZF, DDIT3, DDRGK1, EIF2A, EIF2AK3, EIF2S1, ERLIN1, ERLIN2, FBXW7, GSK3B, HSPA5, INSIG1, INSIG2, MBTPS1, MBTPS2, NCK1, NCK2, NFE2L2, PPP1R15A, PPP1R15B, PTPN1, PTPN2, QRICH1, RPAP2, SCAP, SREBF1, SREBF2, TMCO1, TMED2, TMEM33, TP53, WFS1, XBP1, ZBTB7B	0.021890815956639
GOBP-CYTOLYSIS	2.13902194025777e-07	0.0218844202258187	0.00332682082368291	WARS2_pos	up	AUCell	CAMP, GBP1, GBP2, GBP3, GBP5, GBP7, RNASE7	0.0218844202258187
GOBP-MODIFICATION-OF-SYNAPTIC-STRUCTURE	9.64055467782631e-66	0.0218803709991257	1.49939546904233e-61	WARS2_pos	up	AUCell	ABL1, ARHGAP44, BAIAP2, CAMKV, CDC42, CHMP2B, CLN3, CTTNBP2, CYFIP1, DLGAP3, DRD1, EGLN1, EPHA4, FILIP1, GRIPAP1, ITPKA, PFN1, PFN2, RAP1B, REST, RHOA, RHOB, SPTB, STAU1, SYNPO, TIAM1, WASF1, WASF3	0.0218803709991257
GOBP-RESPONSE-TO-L-ASCORBIC-ACID	5.74415036142382e-20	0.02187610416001	8.93387705712247e-16	WARS2_pos	up	AUCell	CAT, IL1A, ITGA2, LEP, SOD2	0.02187610416001
GOBP-STRIATED-MUSCLE-CELL-APOPTOTIC-PROCESS	4.27823966202967e-104	0.0218545969131332	6.65394614635475e-100	WARS2_pos	up	AUCell	ADCY10, AMBRA1, APAF1, ATG5, ATP2A2, BAG3, BMP7, BMPR1A, BNIP3, CAMK2A, CAMK2D, CAPN2, CFLAR, ENG, GATA4, GATA6, GCH1, GNGT1, HAND2, HEY2, HSF1, HSP90AA1, HSPA8, JAK2, KIFAP3, LTK, MAP3K5, MDK, MYOCD, NFE2L2, NKX2-5, NOL3, NUPR1, PAX8, PDPK1, PPP1R10, RGL2, SFRP2, SIRT4, SIRT5, SMAD4, TIGAR, TP53	0.0218545969131332
GOBP-TRANSLATIONAL-ELONGATION	6.4697449341234e-95	0.0218395267468932	1.00623942960421e-90	WARS2_pos	up	AUCell	ABCE1, ABTB1, ALKBH1, ANKZF1, ASCC2, ASCC3, C6orf52, CDK5RAP3, CPEB2, CPEB3, DDRGK1, DIO2, EEF1A1, EEF1A2, EEF1B2, EEF1D, EEF1G, EEF2, EEF2K, EEFSEC, EIF4A3, EIF4E2, EIF5A, EIF5A2, EIF5AL1, ELAC1, GCN1, GFM1, GFM2, GIGYF2, GTPBP1, GTPBP2, HBS1L, KLHDC10, LTN1, METTL18, MRPL44, NEMF, PELO, PTRH1, RCHY1, RNF14, RNF25, RPLP1, RPLP2, SAYSD1, SECISBP2, SECISBP2L, SEPSECS, SRP9, TCF25, TRIP4, TRNAU1AP,…	0.0218395267468932
GOBP-MITOCHONDRIAL-RNA-CATABOLIC-PROCESS	2.65167372674716e-27	0.0218390640407678	4.12414814720986e-23	WARS2_pos	up	AUCell	GRSF1, LRPPRC, PDE12, PNPT1, SLIRP, SUPV3L1	0.0218390640407678
GOMF-NUCLEOSIDE-DIPHOSPHATE-KINASE-ACTIVITY	1.58819036222655e-51	0.0218190954037815	2.47011247037096e-47	WARS2_pos	up	AUCell	AK1, AK4, AK5, AK7, AK8, AK9, CMPK1, CMPK2, DTYMK, NME1, NME2, NME3, NME4, NME5, NME6, NME7, NME9	0.0218190954037815
GOBP-REGULATION-OF-SIGNAL-TRANSDUCTION-BY-P53-CLASS-MEDIATOR	2.01697895745304e-112	0.0218190309854652	3.13700737252672e-108	WARS2_pos	up	AUCell	AKT1, ANKRD1, ARMC10, ATAD5, ATM, ATR, AURKA, AURKB, BCL2, BDKRB2, BOP1, CD44, CD74, CDK5RAP3, CHD5, CHEK1, CHEK2, COPS3, DDX5, DYRK1A, DYRK2, DYRK3, EEF1E1, EIF5A, ELL3, EP300, HEXIM1, HIC1, HIPK2, HIPK4, HNRNPK, ING2, ING4, KAT6A, KDM1A, KDM8, KMT5A, MAP2K6, MAPKAPK5, MDM2, MIF, MLF1, MORN3, MSX1, MTOR, MUC1, MYC, NOP2, NUAK1, PAK1IP1, PLA2R1, PLK3, PMAIP1, PML, PRMT5, PRMT6, PSMD10, PTTG1IP, P…	0.0218190309854652
GOBP-NUCLEOSIDE-MONOPHOSPHATE-PHOSPHORYLATION	2.28166452893941e-43	0.0218120830882903	3.54867284185947e-39	WARS2_pos	up	AUCell	AK1, AK2, AK4, AK5, AK6, AK7, AK8, AK9, CMPK1, CMPK2, DTYMK	0.0218120830882903
GOBP-REGULATION-OF-PROTEIN-LOCALIZATION-TO-NUCLEUS	3.46074624470087e-135	0.0218118769939048	5.38249863438326e-131	WARS2_pos	up	AUCell	AKT1, ANGPT1, APOD, ATP13A2, BAG3, BMP4, BYSL, CABP1, CACNB4, CARD10, CCT2, CCT3, CCT4, CCT5, CCT6A, CCT7, CCT8, CD2AP, CD36, CDH1, CDK1, CDK5RAP3, CHP1, CHP2, CLDN18, CREBBP, CTNNA1, DCLK1, DCLK2, DKC1, DMAP1, DTX3L, ECT2, EDN1, EFCAB7, EIF2AK3, EP300, F2, FBXO4, FERMT1, FERMT2, FLNA, FYN, GLI3, GLIS2, GLUL, GSK3B, HCLS1, HDAC3, HSP90AA1, HYAL2, IFNG, INS, IPO5, IPO7, JAK1, JAK2, JUP, KAT7, LAMT…	0.0218118769939048
GOMF-ALDOSE-REDUCTASE-NADPH-ACTIVITY	5.02496446982166e-12	0.0217896368395489	7.81532723991363e-08	WARS2_pos	up	AUCell	ADH4, AKR1A1, AKR1B1, AKR1B10, AKR1B15, AKR1C1, AKR1C2, AKR1C3, AKR1C4, AKR1D1, AKR1E2, AKR7A2	0.0217896368395489
GOMF-PHOSPHOTRANSFERASE-ACTIVITY-PHOSPHATE-GROUP-AS-ACCEPTOR	1.42194993990274e-87	0.0217331065577142	2.21155874153073e-83	WARS2_pos	up	AUCell	AK1, AK2, AK3, AK4, AK5, AK6, AK7, AK8, AK9, CARD11, CASK, CMPK1, CMPK2, DLG1, DLG2, DTYMK, GUK1, IP6K1, IP6K2, IP6K3, LRGUK, MAGI3, MPP1, NME1, NME2, NME3, NME4, NME5, NME6, NME7, NME9, PMVK, PPIP5K1, PPIP5K2, TJP2, UAP1	0.0217331065577142
GOBP-NEGATIVE-REGULATION-OF-ACTION-POTENTIAL	9.53067945203872e-32	0.0217203782622589	1.48230657517558e-27	WARS2_pos	up	AUCell	BIN1, CHRNB2, CNR1, CNR2, GPR35, SUMO1	0.0217203782622589
GOBP-CHORIO-ALLANTOIC-FUSION	1.13366323152638e-22	0.0217014913736871	1.76318642399299e-18	WARS2_pos	up	AUCell	BMP5, BMP7, DNAJB6, LEF1, WNT7B, ZFP36L1	0.0217014913736871
GOBP-STRESS-GRANULE-ASSEMBLY	1.41311061421632e-56	0.0216932831658679	2.19781093829064e-52	WARS2_pos	up	AUCell	ATG5, ATXN2, ATXN2L, BECN1, BICD1, C9orf72, CAPRIN1, CIRBP, CSDE1, DAZAP2, DDX3X, DDX6, DYNC1H1, EIF2S1, FMR1, G3BP1, G3BP2, GRB7, HSF1, LSM14A, MAPT, OGFOD1, PRKAA1, PRKAA2, PRRC2C, PUM2, RPS23, STYXL1, TIA1, UBAP2L, USP10, YTHDF1, YTHDF2, YTHDF3	0.0216932831658679
GOBP-LATE-ENDOSOME-TO-LYSOSOME-TRANSPORT	1.98473978400523e-44	0.0216906523711616	3.08686578606333e-40	WARS2_pos	up	AUCell	ARL8B, C9orf72, CHMP1A, CHMP1B, CHMP2A, CHMP2B, CHMP3, CHMP4A, CHMP4B, CHMP4C, CHMP5, CHMP6, CHMP7, LRRK2, PLEKHM1, SNAPIN, VPS35, VPS39, VPS41, VPS4A, VPS4B	0.0216906523711616
GOBP-TRAIL-ACTIVATED-APOPTOTIC-SIGNALING-PATHWAY	7.98987417985478e-30	0.0216873132588035	1.24266513119281e-25	WARS2_pos	up	AUCell	ATF3, CASP8, FADD, PARK7, SPI1, TNFRSF10A, TNFRSF10B, TNFRSF10C, ZDHHC3	0.0216873132588035
GOBP-REGULATION-OF-PROTEIN-UBIQUITINATION	7.35720568797291e-132	0.0216700472628291	1.14426620065043e-127	WARS2_pos	up	AUCell	ABL1, ADGRB1, AIMP2, AKT1, AMER1, ANGPT1, ARRB1, ARRB2, ARRDC3, ARRDC4, ATG5, AXIN1, BAG2, BAG5, BCL10, BEX1, BEX2, BEX4, BIRC2, BIRC3, BIRC7, BIRC8, BMI1, BTRC, CAMLG, CAV1, CBLB, CDC14B, CDC20, CDK5, CDK5RAP3, CEP63, CHFR, CHP1, COMMD1, CRY1, CTNNB1, CUL3, DAXX, DCUN1D1, DDX3X, DERL1, DNAJA1, DNAJB2, DTX3L, FAM107A, FANCI, FANCM, FBXO2, FBXO33, FBXO4, FBXO5, FBXW7, FOXF2, FYN, FZR1, GABARAP, GC…	0.0216700472628291
GOBP-REGULATION-OF-VENTRICULAR-CARDIAC-MUSCLE-CELL-ACTION-POTENTIAL	1.92876462262889e-35	0.0216639131805205	2.99980761757471e-31	WARS2_pos	up	AUCell	BIN1, CACNA1C, CAV1, CTNNA3, DLG1, DSC2, DSG2, DSP, JUP, PKP2, RYR2, TRPM4	0.0216639131805205
GOBP-MRNA-CIS-SPLICING-VIA-SPLICEOSOME	1.07202570470089e-52	0.0216583167988003	1.6673215785213e-48	WARS2_pos	up	AUCell	C9orf78, CACTIN, CLNS1A, CWC15, DCPS, DDX23, EIF1, EXOSC10, NCBP2, NCBP2L, PRPF39, PRPF40A, PRPF40B, PRPF4B, PSIP1, RBM17, RBM22, RNU11, SART1, SDE2, SF3A1, SFSWAP, SNRNP200, SNRPC, SRSF1, SRSF12, UPF1, UPF3A, UPF3B, WBP4, WEE2-AS1	0.0216583167988003
GOBP-SEQUESTERING-OF-IRON-ION	3.72411852635998e-16	0.0216452819848923	5.79212154404768e-12	WARS2_pos	up	AUCell	BDH2, FTH1, FTHL17, FTL, FTMT, NAGLU, SRI	0.0216452819848923
GOBP-RNA-EXPORT-FROM-NUCLEUS	1.48995903596949e-98	0.0216391417706917	2.31733328864335e-94	WARS2_pos	up	AUCell	AGFG1, AKAP8L, ALKBH5, ALYREF, C12orf50, CASC3, CHTOP, CPSF6, DDX19A, DDX19B, DDX25, DDX39A, DDX39B, DHX9, EIF4A3, EIF4E, ENY2, FMR1, FYTTD1, GLE1, HHEX, HNRNPA1, HNRNPA2B1, IWS1, KHDRBS1, MAGOH, MAGOHB, MCM3AP, NCBP1, NCBP2, NCBP3, NEAT1, NOL6, NPAP1, NRDE2, NSUN2, NUP107, NUP133, NUP153, NUP155, NUP160, NUP188, NUP214, NUP62, NUP85, NUP88, NUP93, NUP98, NXF1, NXF2, NXF2B, NXF3, NXF5, NXT1, NXT2…	0.0216391417706917
GOBP-LIPOPHAGY	2.20273523760393e-27	0.0216321135382574	3.4259141150454e-23	WARS2_pos	up	AUCell	ADRB2, AUP1, HTT, RAB7A, SESN2, SPTLC1, SPTLC2	0.0216321135382574
GOBP-REGULATION-OF-ESTABLISHMENT-OF-PROTEIN-LOCALIZATION-TO-MITOCHONDRION	6.58132971544857e-81	0.0216093082648989	1.02359421064372e-76	WARS2_pos	up	AUCell	ABLIM3, ADCY10, ARIH2, ATG13, BAG4, BAP1, BNIP3L, C11orf65, CSNK2A2, DNAJA1, FBXW7, FZD5, GSK3A, HAX1, HPS4, HSPA1L, HTRA2, HUWE1, LEPROT, LMAN1, LRRK2, MAPT, MICALL2, NPEPPS, PARL, PDCD5, PINK1, PRKAA1, RAC2, RHOU, RNF31, SAE1, SH3GLB1, SIAH3, SREBF1, SREBF2, TOMM7, UBE2D3, UBE2J2, UBE2L3, UBL4B, UBL5, USP36, VPS11	0.0216093082648989
GOBP-REGULATION-OF-CARDIAC-MUSCLE-CELL-ACTION-POTENTIAL	1.56785949274554e-63	0.0215970506852661	2.43849186906713e-59	WARS2_pos	up	AUCell	AKAP9, ANK2, ATP2A2, BIN1, CACNA1C, CALM1, CALM3, CAMK2D, CAV1, CAV3, CTNNA3, CXADR, DLG1, DSC2, DSG2, DSP, FGF13, GJA5, HCN4, JUP, NOS1AP, PKP2, RANGRF, RYR2, SLC4A3, TBX18, TMEM161B, TRPM4	0.0215970506852661
GOBP-NEGATIVE-REGULATION-OF-REACTIVE-OXYGEN-SPECIES-BIOSYNTHETIC-PROCESS	2.16756566192751e-44	0.0215946494392918	3.37121487399585e-40	WARS2_pos	up	AUCell	ABCB7, ABCD1, ABCD2, ADCY10, CFLAR, CTNS, FYN, INS, MPV17L, PAGE4, PARK7, PPARA, RHOA, SLC18A2, TRAP1	0.0215946494392918
GOBP-MITOCHONDRIAL-PROTEIN-CATABOLIC-PROCESS	3.0789063060033e-26	0.0215830825417711	4.78862297772694e-22	WARS2_pos	up	AUCell	BNIP3, BNIP3L, CLPP, HTRA2, LONP1, PISD, PRKACA, SPATA18, YME1L1	0.0215830825417711
GOBP-AMINO-ACID-SALVAGE	2.10084075952266e-36	0.0215644045968274	3.26743763328559e-32	WARS2_pos	up	AUCell	ADI1, APIP, BHMT, BHMT2, ENOPH1, MRI1, MTAP	0.0215644045968274
GOBP-RESPONSE-TO-INTERFERON-ALPHA	4.33261424091086e-24	0.0215389452512277	6.73851492888866e-20	WARS2_pos	up	AUCell	ADAR, AXL, BST2, EIF2AK2, GAS6, GATA3, IFITM1, IFITM2, IFITM3, IFNAR1, IFNAR2, KLHL20, LAMP3, MX2, PDE12, PYHIN1, TPR	0.0215389452512277
GOBP-ATP-TRANSPORT	1.37113219276999e-63	0.0215350000977033	2.13252189941517e-59	WARS2_pos	up	AUCell	ABCC6, ADCY10, ANKH, CALHM1, CALHM2, CALHM3, CD47, CR1, PANX1, SLC17A9, SLC25A17, SLC25A23, SLC25A24, SLC25A25, SLC25A31, SLC25A4, SLC25A41, SLC25A42, SLC25A5, SLC25A6, SLC35B1	0.0215350000977033
GOBP-ESTABLISHMENT-OR-MAINTENANCE-OF-TRANSMEMBRANE-ELECTROCHEMICAL-GRADIENT	1.31722874365849e-30	0.0215268136105221	2.04868586501205e-26	WARS2_pos	up	AUCell	ATP12A, ATP1A1, ATP1A2, ATP1A3, ATP1A4, ATP1B1, ATP4A, BAK1, BAX, FXYD2, SLC22A1	0.0215268136105221
GOBP-PRO-B-CELL-DIFFERENTIATION	5.56989583116546e-41	0.0215216786176298	8.66285898621164e-37	WARS2_pos	up	AUCell	FLCN, FLT3, FNIP1, HES1, HES5, LIG4, NOTCH1, NUDT21, PRKDC, SOS1, SOS2, SOX4	0.0215216786176298
GOCC-EKC-KEOPS-COMPLEX	1.89334779954751e-22	0.0214905347556325	2.94472383263625e-18	WARS2_pos	up	AUCell	LAGE3, OSGEP, TP53RK, TPRKB	0.0214905347556325
GOCC-NUCLEAR-PERIPHERY	3.02301092939091e-124	0.0214901996749384	4.70168889848169e-120	WARS2_pos	up	AUCell	ACTB, ACTL6A, ACTL6B, AHCTF1, AKAP8, AKAP8L, ALOX5, ANAPC4, ANXA2, ARFGEF1, ARID2, ATF4, ATN1, ATXN1, ATXN3, ATXN7, BASP1, BCL11A, BLM, BRD7, CAD, CASK, CEBPB, CENPF, CENPW, CFL1, CFL2, CHMP1A, CLIC4, CXXC1, DAG1, DCAF7, DGKQ, DNMT3A, DNTT, EBNA1BP2, EIF6, ENC1, ERCC8, FIGN, GFI1, GFI1B, GHRHR, GMCL1, HAT1, HES1, HLCS, HLTF, HNRNPA2B1, HNRNPM, HNRNPU, IFFO1, KAT8, KIF4A, KIF4B, KIN, KRT18, KRT8, …	0.0214901996749384
GOMF-R-SMAD-BINDING	4.15063146919625e-45	0.0214810491853172	6.45547712404093e-41	WARS2_pos	up	AUCell	ANKRD1, AXIN1, DDX5, DROSHA, FOS, FOXH1, JUN, LDLRAD4, MEN1, MYOCD, PARP1, PAX6, PMEPA1, PPARG, PPM1A, RANBP3, RGCC, SMAD2, SMAD3, SMAD4, SMAD6, SMURF1, STUB1, TRIM33, ZC3H3	0.0214810491853172
GOBP-NUCLEOLAR-LARGE-RRNA-TRANSCRIPTION-BY-RNA-POLYMERASE-I	3.08415209814037e-45	0.0214782662214884	4.79678175823772e-41	WARS2_pos	up	AUCell	DDX11, DEDD, ERCC2, ERCC6, GTF2H5, IPPK, MTOR, NCL, NOL11, PIH1D1, POLR1D, POLR1E, POLR2E, PWP1, SIRT7, SMARCA4, SMARCB1, TAF1B, TCOF1	0.0214782662214884
GOBP-POSITIVE-REGULATION-OF-CHROMOSOME-ORGANIZATION	1.13193761461711e-78	0.0214762847481039	1.760502572014e-74	WARS2_pos	up	AUCell	ACD, ACTL6A, ACTR5, ACTR8, ATF7IP, ATF7IP2, ATM, ATR, ATRX, AURKB, BUB1, CCT2, CCT3, CCT4, CCT5, CCT6A, CCT7, CCT8, CDK1, CDK2, CTNNB1, DDX11, DHX36, DKC1, ERCC1, FBXO4, FEN1, GCH1, GNL3, HMBOX1, HNRNPA1, HNRNPA2B1, HNRNPD, INO80, INO80B, INO80C, INO80D, INO80E, KAT5, LIG4, MAD2L1BP, MAP2K7, MAP3K4, MAPK1, MAPK15, MAPK3, MAPKAPK5, MCRS1, MORC2, MPHOSPH8, NABP2, NAF1, NBN, NCAPD2, NCAPD3, NCAPG, N…	0.0214762847481039
GOBP-NUCLEAR-MIGRATION	1.85004419455806e-58	0.021397606360393	2.87737373579614e-54	WARS2_pos	up	AUCell	CDC42, CEP120, CLMN, DCTN1, DOCK7, DYNC1H1, FBXW11, FHOD1, HOOK3, LMNA, LMNB1, LMNB2, NTN1, NUDC, PAFAH1B1, PAX6, PCM1, SLIT1, SUN1, SUN2, SYNE2, SYNE3, TMEM201, TRIM58	0.021397606360393
GOCC-MANNOSYLTRANSFERASE-COMPLEX	9.02303411872142e-22	0.0213957379749878	1.40335249648474e-17	WARS2_pos	up	AUCell	DPM1, DPM2, DPM3, PIGM, PIGV	0.0213957379749878
GOBP-POSITIVE-REGULATION-OF-VASCULAR-WOUND-HEALING	3.21845850203835e-10	0.0213843914009247	5.00566850822025e-06	WARS2_pos	up	AUCell	CXCR4, FOXC2, HTN1, SMOC2, XBP1	0.0213843914009247
GOBP-CLEAVAGE-FURROW-FORMATION	7.13100927131499e-23	0.0213782657688728	1.10908587196762e-18	WARS2_pos	up	AUCell	AURKB, RHOA, SNX18, SNX33, SNX9, SPIRE1, SPIRE2	0.0213782657688728
GOMF-OXIDOREDUCTASE-ACTIVITY-ACTING-ON-A-SULFUR-GROUP-OF-DONORS-OXYGEN-AS-ACCEPTOR	1.73770791639811e-21	0.0213765777616372	2.70265712237397e-17	WARS2_pos	up	AUCell	ERO1A, ERO1B, GFER, P4HB, PCYOX1, PCYOX1L, QSOX1, QSOX2, SELENBP1, SUMF1, SUOX	0.0213765777616372
GOMF-REGULATORY-RNA-BINDING	1.14750447316848e-86	0.0213712850008291	1.78471370711893e-82	WARS2_pos	up	AUCell	AGO1, AGO2, AGO3, AGO4, DDX21, DHX9, DICER1, DND1, DNM3OS, ELAVL1, FMR1, HNRNPA1, HNRNPA2B1, LIN28A, LINC-ROR, MALAT1, MATR3, MBD2, MECP2, NEAT1, PIWIL1, PIWIL2, PIWIL3, PIWIL4, PNPT1, POU5F1, PRKRA, PUM1, PUM2, RBM10, RBM4, RC3H1, SMAD5-AS1, SOCS3, SOX2, SOX4, TARBP2, TEX19, TLR7, TLR9, TRIM71, TUSC8, XIST, YBX1, ZC3H10, ZC3H12A, ZC3H7A, ZC3H7B, ZNF346	0.0213712850008291
GOBP-POSITIVE-REGULATION-OF-PROTEIN-DEPHOSPHORYLATION	6.63221838549744e-72	0.0213702741781655	1.03150892549642e-67	WARS2_pos	up	AUCell	ADORA1, AGTR2, AMBRA1, ANKLE2, CALM1, CALM2, CALM3, CAMTA1, CD300A, CDCA2, CDH5, CNEP1R1, DLC1, FCRL3, GNA12, HSP90AB1, ITGA1, LILRB2, MAGI2, MTOR, NCK1, NCK2, NSMF, PDGFRB, PIN1, PINK1, PPIA, PPP1R12A, PPP1R14D, PPP1R15A, PPP1R15B, PPP1R16B, PPP1R7, PPP2R5A, PPP2R5D, PRKCD, PTBP1, SMPD1, SPPL3, TGFB1	0.0213702741781655
GOMF-GENERAL-TRANSCRIPTION-INITIATION-FACTOR-BINDING	6.57581967716592e-83	0.0213402710436151	1.02273723438962e-78	WARS2_pos	up	AUCell	AHR, AR, ATF4, BCL10, BDP1, BRF1, BRF2, BTAF1, CAND1, CAND2, CTDP1, DR1, DRAP1, EDF1, ERCC1, ERCC4, ESR1, FBL, FOXF2, GTF2A1, GTF2A2, GTF2B, GTF2E2, GTF2F1, HHEX, HNRNPU, HSF1, JUN, MED1, MTOR, NOP58, NR3C1, NR3C2, POLR1E, PSMC5, RELA, RUVBL1, RUVBL2, TAF1, TAF11, TAF12, TAF13, TAF1B, TAF1L, TAF7, TBP, TCF4, THAP7, THRA, TP53, YEATS2, ZBTB43, ZNHIT6	0.0213402710436151
GOBP-REGULATION-OF-PEPTIDASE-ACTIVITY	2.45436923433504e-134	0.0213388808255579	3.81728047016129e-130	WARS2_pos	up	AUCell	A2ML1, ACER2, ACVR1C, AGER, AHSG, AIFM1, AIM2, AKT1, ANP32B, ANXA8, ANXA8L1, APAF1, APH1A, APH1B, AQP1, ARL6IP1, ARL6IP5, ASPH, ATP13A2, ATP2A3, AVP, BAD, BAK1, BAX, BBC3, BCL10, BCL2, BCL2A1, BCL2L1, BCL2L10, BCL2L12, BCL2L13, BCL2L2, BID, BIN1, BIRC2, BIRC3, BLID, BOK, CAAP1, CARD16, CARD18, CARD8, CARD9, CASC2, CASP1, CASP10, CASP2, CASP8, CASP8AP2, CASP9, CAST, CAV1, CD44, CDKN2D, CLDN3, CLDN…	0.0213388808255579
GOBP-MIRNA-CATABOLIC-PROCESS	4.13044135728492e-30	0.021338627172862	6.42407544298523e-26	WARS2_pos	up	AUCell	DIS3L2, DNM3OS, LIN28A, LIN28B, MALAT1, NEAT1, PARN, PNPT1, SND1, XIST, ZC3H12A, ZSWIM8	0.021338627172862
GOBP-INSULIN-PROCESSING	2.4499547528701e-26	0.0213072708256273	3.81041462713886e-22	WARS2_pos	up	AUCell	CPE, ERO1B, P4HB, PCSK1, PCSK2, SLC30A5, SLC30A8, YIPF5	0.0213072708256273
GOBP-RESPONSE-TO-RAPAMYCIN	1.22297905359397e-21	0.0212952667663673	1.9020993220547e-17	WARS2_pos	up	AUCell	FOXP3, GOLPH3, HNRNPD, LARP1, LIPA	0.0212952667663673
GOBP-POSITIVE-REGULATION-OF-VIRAL-LIFE-CYCLE	1.0207367823692e-33	0.0212932576177844	1.58755191761882e-29	WARS2_pos	up	AUCell	AXL, CD209, CD4, CD74, CLEC4G, FMR1, FURIN, HLA-DRB1, HMGB1, KPNA2, KPNA6, LGALS1, LGALS9, P4HB, SMPD1, TMPRSS2, TMPRSS4, TRIM11, TRIM21, TRIM38, TSG101, TYRO3, VPS37B, VPS4A	0.0212932576177844
GOMF-3-HYDROXYACYL-COA-DEHYDROGENASE-ACTIVITY	6.63590000203163e-23	0.0212853190797751	1.03208152731598e-18	WARS2_pos	up	AUCell	EHHADH, HADH, HADHA, HADHB, HSD17B10, HSD17B4	0.0212853190797751
GOBP-POSITIVE-REGULATION-OF-T-HELPER-1-CELL-DIFFERENTIATION	1.01428423656508e-13	0.0212744105699798	1.57751627312967e-09	WARS2_pos	up	AUCell	ANXA1, CCL19, CD80, HLX, RIPK2, SOCS5	0.0212744105699798
GOBP-CYTOKINETIC-PROCESS	2.08377292464265e-71	0.021266206744933	3.24089202969672e-67	WARS2_pos	up	AUCell	ALKBH4, ANLN, ANXA11, ARF1, ARF6, AURKB, BIN3, CEP55, CHMP1A, CHMP1B, CHMP2A, CHMP2B, CHMP3, CHMP4A, CHMP4B, CHMP4C, CHMP5, CHMP6, CHMP7, CNTROB, ECT2, EXOC7, IQGAP1, IQGAP2, IQGAP3, KIF20A, KIF20B, KLHDC8B, MITD1, MYH9, NUP62, PDCD6IP, PLEC, RAB11A, RAB11FIP3, RACGAP1, RHOA, RTKN, SNX18, SNX33, SNX9, SPAST, SPIRE1, SPIRE2, VPS4A, VPS4B	0.021266206744933
GOBP-BIOLOGICAL-PROCESS-INVOLVED-IN-INTERACTION-WITH-HOST	6.59428391404598e-118	0.0212567203511842	1.02560897715157e-113	WARS2_pos	up	AUCell	ACE2, AGTR1, AKT1, ANPEP, APCS, ARL8B, AVP, AVPR1B, AXL, BECN1, BPIFA1, BSG, CAV1, CAV2, CBL, CCR5, CD209, CD4, CD46, CD55, CD74, CD80, CD81, CD86, CDHR3, CDK1, CH25H, CHMP1A, CHMP1B, CHMP2A, CHMP2B, CHMP3, CHMP4A, CHMP4B, CHMP4C, CHMP5, CHMP6, CHMP7, CIITA, CLDN1, CLDN6, CLDN9, CLEC4G, CLEC4M, CLEC5A, CR1, CR2, CTSB, CTSL, CXADR, CXCL8, CXCR4, DAG1, DDB1, DPP4, DYNLT1, EFNB2, EFNB3, EGFR, EPHA2,…	0.0212567203511842
GOBP-RESPONSE-TO-SALT-STRESS	4.29825509725229e-52	0.0212538151448253	6.68507615275648e-48	WARS2_pos	up	AUCell	AKR1B1, AQP1, BAX, BDKRB2, CAPN3, EFHD1, EPO, FBP1, HSP90AA1, KMO, LETM1, MICU1, PAPPA2, PCK1, PTK2B, SLC12A6, SLC25A23, TH, TNF, TP53, TRPV4, XRCC5, XRCC6, ZFP36L1	0.0212538151448253
GOMF-CIS-TRANS-ISOMERASE-ACTIVITY	2.24031757081145e-70	0.0212347305237232	3.48436591788305e-66	WARS2_pos	up	AUCell	AIP, AIPL1, CWC27, DEGS1, FKBP10, FKBP11, FKBP14, FKBP15, FKBP1A, FKBP1B, FKBP1C, FKBP2, FKBP3, FKBP4, FKBP5, FKBP6, FKBP7, FKBP8, FKBP9, GSTZ1, NKTR, PIN1, PIN4, PPIA, PPIAL4A, PPIAL4C, PPIAL4D, PPIAL4E, PPIAL4F, PPIAL4G, PPIB, PPIC, PPID, PPIE, PPIF, PPIG, PPIH, PPIL1, PPIL2, PPIL3, PPIL4, PPIL6, PPWD1, RANBP2, RPE65	0.0212347305237232
GOBP-POSITIVE-REGULATION-OF-NUCLEOTIDE-BIOSYNTHETIC-PROCESS	4.6866159439968e-48	0.0212101947129539	7.28909377769822e-44	WARS2_pos	up	AUCell	ADCY10, ENO1, GUCA1A, IL4, NOS1, NOS2, NOS3, PID1, PINK1, PPARA, TMSB4X, TREM2, VCP	0.0212101947129539
GOBP-REGULATION-OF-PLASMA-CELL-DIFFERENTIATION	1.02342095530201e-24	0.0212033098398739	1.59172661178121e-20	WARS2_pos	up	AUCell	BCL6, CR1, DDRGK1, IL10, IL2, XBP1	0.0212033098398739
GOMF-QUINONE-BINDING	3.24381476637925e-38	0.0211970169537427	5.04510510614965e-34	WARS2_pos	up	AUCell	AOC1, AOC2, AOC3, CBR4, COQ10A, COQ10B, ETFDH, MT-ND4, NDUFS2, NDUFS7, SDHB, SDHD, TP53I3, VKORC1, VKORC1L1	0.0211970169537427
GOBP-NUCLEAR-TRANSCRIBED-MRNA-CATABOLIC-PROCESS-DEADENYLATION-INDEPENDENT-DECAY	3.70076733014091e-15	0.0211949968636855	5.75580342856815e-11	WARS2_pos	up	AUCell	DCP1A, DCP1B, EDC3, EDC4, PNRC2, ZFP36, ZFP36L1	0.0211949968636855
GOBP-VIRAL-BUDDING	7.31051925432087e-48	0.0211788098898831	1.13700505962452e-43	WARS2_pos	up	AUCell	CHMP1A, CHMP1B, CHMP2A, CHMP2B, CHMP3, CHMP4A, CHMP4B, CHMP4C, CHMP5, CHMP6, CHMP7, LRSAM1, MITD1, MVB12A, MVB12B, NEDD4, PDCD6IP, TSG101, VPS28, VPS37A, VPS37B, VPS37C, VPS37D, VPS4A, VPS4B	0.0211788098898831
GOMF-ATPASE-COUPLED-ION-TRANSMEMBRANE-TRANSPORTER-ACTIVITY	1.74494831384596e-38	0.0211693979120082	2.71391811252462e-34	WARS2_pos	up	AUCell	ATP6V0A1, ATP6V0A2, ATP6V0A4, ATP6V0B, ATP6V0C, ATP6V0D1, ATP6V0D2, ATP6V0E1, ATP6V0E2, ATP6V1A, ATP6V1B1, ATP6V1B2, ATP6V1C1, ATP6V1C2, ATP6V1D, ATP6V1E1, ATP6V1E2, ATP6V1F, ATP6V1G1, ATP6V1G2, ATP6V1G3, ATP6V1H, TCIRG1	0.0211693979120082
GOBP-POSITIVE-REGULATION-OF-PROTEOLYSIS	4.39110660776157e-154	0.0211422761969343	6.82948810705157e-150	WARS2_pos	up	AUCell	ACER2, ACVR1C, ADAM8, ADAM9, ADRA2A, AGBL4, AGER, AGTPBP1, AIFM1, AIM2, AKT1, ANGPTL8, ANP32B, ANXA2, APAF1, APH1A, APH1B, APOE, ARL6IP5, ASPH, ASTL, ATP2A3, ATXN3, AURKA, AURKAIP1, AXIN1, AXIN2, BAD, BAG2, BAG6, BAK1, BAX, BBC3, BBS7, BCAP31, BCL10, BCL2, BCL2A1, BCL2L1, BCL2L10, BCL2L13, BCL2L2, BID, BLID, BOK, BTRC, CAPN3, CARD8, CARD9, CASC2, CASP1, CASP10, CASP2, CASP8, CASP8AP2, CASP9, CAV1…	0.0211422761969343
GOBP-REGULATION-OF-SPINDLE-ORGANIZATION	5.31607899459654e-71	0.0211402193730676	8.268097660296e-67	WARS2_pos	up	AUCell	ANKRD53, BORA, CCSAP, CENPJ, CEP97, CHMP1A, CHMP1B, CHMP2A, CHMP2B, CHMP3, CHMP4A, CHMP4B, CHMP4C, CHMP5, CHMP6, CHMP7, CLTC, DCTN1, DRG1, DYNC1H1, EML3, FSD1, GNAI1, GPSM2, HNRNPU, HSPA1A, HSPA1B, MAP9, MAPK15, NUMA1, NUP62, PARP3, PDCD6IP, PKD1, PLK1, PSRC1, RAE1, RNF4, SASS6, SENP6, SPAG5, STIL, TACC3, TPR, TPX2, VPS4B	0.0211402193730676
GOBP-REGULATION-OF-SYSTEMIC-ARTERIAL-BLOOD-PRESSURE-BY-ENDOTHELIN	3.80007116735038e-16	0.0211320516519198	5.91025068658005e-12	WARS2_pos	up	AUCell	ECE1, EDN1, EDN2, EDN3, NOS3, RHOA	0.0211320516519198
GOBP-POSITIVE-REGULATION-OF-ERYTHROCYTE-DIFFERENTIATION	3.49592435987305e-29	0.0211156191100395	5.43721115691056e-25	WARS2_pos	up	AUCell	ABCB10, ACVR1B, ACVR2A, ANKRD54, ARNT, BRD1, ETS1, FAM210B, FOXO3, GATA1, GATA2, HIF1A, HMGB2, HSPA1A, HSPA1B, INHBA, INPP5D, ISG15, MAPK11, MAPK14, MED1, NCKAP1L, PRKDC, PRMT1, SMAP1, STAT1, STAT3, STAT5B, TAL1, ZNF16	0.0211156191100395
GOBP-TRYPTOPHAN-CATABOLIC-PROCESS-TO-KYNURENINE	5.7588245734234e-16	0.0210892447632581	8.95669985904541e-12	WARS2_pos	up	AUCell	AFMID, IDO1, IDO2, KYNU, TDO2	0.0210892447632581
GOCC-LATERAL-PLASMA-MEMBRANE	5.5170494566068e-64	0.0210882022216841	8.58066701986055e-60	WARS2_pos	up	AUCell	ABCC1, ANK3, ANXA1, APC, ARL2, ATP1A1, ATP1B1, ATP1B2, ATP6V1B1, AXIN1, BVES, C1QTNF5, CDH1, CEACAM1, CLDN1, CLDN12, CLDN15, CLDN18, CLDN3, CLDN4, CLDN5, CLDN7, CORO1C, CTNNB1, DLG1, DMD, DRD2, DSG1, DSG2, DVL1, DVL2, EPCAM, ERBB3, FGF13, FZD3, GJA1, GJB1, GJB2, GNA12, GPSM2, IQGAP1, IQGAP3, KCNB1, MARK2, MPP7, MTCL1, MYO1A, MYO1C, NKD2, NSG1, NUMA1, PKD1, PPP2R1A, PTPRO, RAB13, SCN5A, SLC12A2, S…	0.0210882022216841
GOBP-CELLULAR-RESPONSE-TO-GLUCOSE-STARVATION	1.059744669069e-71	0.0210705619766857	1.64822088380302e-67	WARS2_pos	up	AUCell	ASNS, ATF4, ATG14, BCL2, BECN1, BHLHA15, CPEB4, EIF2AK3, FOXO3, HNRNPA1, HSPA5, IFI16, ITFG2, KAT5, KPTN, MTMR3, MYBBP1A, NFE2L2, NUAK2, PICK1, PIK3C3, PIK3R4, PLIN2, PLIN3, PMAIP1, PRKAA1, PRKAA2, RRP8, SESN1, SESN2, SESN3, SH3GLB1, SIRT1, SLC2A1, SLC7A5, SUV39H1, SZT2, TBL2, TP53, UPP1, XBP1, YWHAG, YWHAZ, ZC3H12A	0.0210705619766857
GOBP-LATE-ENDOSOME-TO-VACUOLE-TRANSPORT	9.47216095236596e-59	0.0210532614365759	1.47320519292148e-54	WARS2_pos	up	AUCell	BECN1, BECN2, CHMP1A, CHMP1B, CHMP2A, CHMP2B, CHMP3, CHMP4A, CHMP4B, CHMP4C, CHMP5, CHMP6, CHMP7, HGS, LEPROT, LEPROTL1, MVB12A, PIK3R4, PTPN23, SNF8, STAM, STAM2, TMEM50A, TMEM50B, TSG101, UBAP1, VPS25, VPS28, VPS36, VPS37A, VPS37B, VPS37C, VPS37D, VPS4A, VPS4B, VTA1	0.0210532614365759
GOBP-REGULATION-OF-CARDIAC-MUSCLE-CONTRACTION-BY-CALCIUM-ION-SIGNALING	1.97516013291033e-59	0.0210445120498457	3.07196655471544e-55	WARS2_pos	up	AUCell	ANK2, ATP1A2, ATP1B1, ATP2A2, CACNA1C, CALM1, CALM2, CALM3, CAMK2D, CASQ2, CLIC2, DMD, FKBP1B, GSTM2, GSTO1, HRC, NOS1, PLN, PRKACA, RYR2, SLC8A1, SLC9A1, TMEM38A, TMEM38B, TNNI3	0.0210445120498457
GOBP-REGULATION-OF-TRANSCRIPTION-OF-NUCLEOLAR-LARGE-RRNA-BY-RNA-POLYMERASE-I	1.39489268385155e-28	0.0210222061918405	2.16947659119432e-24	WARS2_pos	up	AUCell	DDX11, DEDD, IPPK, MTOR, NCL, NOL11, PIH1D1, PWP1, SIRT7, SMARCA4, SMARCB1	0.0210222061918405
GOCC-GOLGI-TRANS-CISTERNA	1.81899985249473e-23	0.0210027913695191	2.82909047058506e-19	WARS2_pos	up	AUCell	B4GALT1, GCC1, HID1, SGMS1, ST3GAL1, ST6GAL1, TMEM59, YIPF1, YIPF2, YIPF6	0.0210027913695191
GOBP-CELLULAR-RESPONSE-TO-HYDROPEROXIDE	1.13376702330209e-33	0.0209445079051416	1.76334785134174e-29	WARS2_pos	up	AUCell	CD36, DAPK1, MGST1, OXR1, PRKCD, PRKD1, SIN3A, TMIGD1, TP53INP1	0.0209445079051416
GOBP-POSITIVE-REGULATION-OF-CYSTEINE-TYPE-ENDOPEPTIDASE-ACTIVITY	2.9545762112546e-117	0.0209387192552975	4.59525238136428e-113	WARS2_pos	up	AUCell	ACER2, ACVR1C, AIFM1, AIM2, ANP32B, APAF1, ARL6IP5, ASPH, ATP2A3, BAD, BAK1, BAX, BBC3, BCL10, BCL2, BCL2A1, BCL2L1, BCL2L10, BCL2L13, BCL2L2, BID, BLID, BOK, CARD8, CARD9, CASC2, CASP1, CASP10, CASP2, CASP8, CASP8AP2, CASP9, CLEC7A, COL4A3, CRADD, CTSD, CYCS, CYFIP2, DAP, DAPK1, DDX3X, DIABLO, DLC1, EGLN3, EIF2AK3, F2R, F3, FADD, FAM162A, FAS, FASLG, FOXL2, FYN, GPER1, GRAMD4, GRIN2A, GRIN2B, GS…	0.0209387192552975
GOMF-STRUCTURAL-CONSTITUENT-OF-MUSCLE	7.19476433594842e-77	0.0208834381351307	1.11900169717006e-72	WARS2_pos	up	AUCell	ACTN2, ACTN3, ANKRD2, ASPH, CAPN3, CSRP1, CSRP2, CSRP3, DAG1, DMD, JPH1, KRT19, MYBPC1, MYBPC2, MYBPC3, MYBPH, MYH11, MYH8, MYL1, MYL2, MYL3, MYL5, MYL6, MYL6B, MYL9, MYOM1, MYOM2, MYOT, NEB, NEBL, NEXN, OBSCN, PLEC, SMTN, SORBS2, SYNM, TCAP, TPM1, TPM2, TPM4, TTN	0.0208834381351307
GOBP-HEPOXILIN-METABOLIC-PROCESS	2.06251926921514e-29	0.020857698917183	3.2078362194103e-25	WARS2_pos	up	AUCell	ALOX12, ALOX12B, ALOX15, ALOX15B, ALOXE3, GSTM1, GSTM2, GSTP1	0.020857698917183
GOBP-REGULATION-OF-LAMELLIPODIUM-ORGANIZATION	3.29688834213e-59	0.020852731463054	5.12765043851479e-55	WARS2_pos	up	AUCell	ABI2, ABI3, ACTR2, ACTR3, AKIRIN1, ARHGEF7, ARPC2, ARPIN, ATP7A, AUTS2, AVIL, BIN3, BRK1, CAPZB, CD44, CDC42, CLRN1, CORO1B, CORO1C, CYFIP1, DMTN, ENPP2, EPHA2, FER, FRMD7, FSCN1, HRG, HSP90AA1, KANK1, MSTN, MTOR, NCKAP1, OCLN, PDPN, PIK3CA, PIK3R1, PLCE1, PLXNB3, RAC1, RAC2, RREB1, SLIT2, SRC, TWF1, TWF2, VIL1, WAS, WASF2, WNT1	0.020852731463054
GOBP-FRUCTOSE-6-PHOSPHATE-METABOLIC-PROCESS	3.40384145221804e-31	0.0208370921194752	5.29399461063471e-27	WARS2_pos	up	AUCell	FBP1, FBP2, GFPT1, GFPT2, HK1, HK2, HK3, MPI, PFKL, PFKM, PFKP, TALDO1	0.0208370921194752
GOCC-ENDOLYSOSOME	2.70413080428402e-46	0.0208358531333271	4.20573463990293e-42	WARS2_pos	up	AUCell	ABCB6, AP2A1, AP2A2, AP2B1, AP2M1, AP2S1, ATG16L1, CLEC16A, CLTA, CLTC, CTSB, CTSK, CTSL, CTSS, LDLR, LGMN, PCSK9, PRKCD, RNF167, SLC15A4, SLC48A1, SMPD1, TLR3, TLR7, TLR8, TLR9, TPCN1, TPCN2	0.0208358531333271
GOBP-CELLULAR-RESPONSE-TO-TOPOLOGICALLY-INCORRECT-PROTEIN	3.01670150499558e-100	0.0208345349231242	4.69187585071963e-96	WARS2_pos	up	AUCell	ABCA7, ABCB10, AGR2, AKIRIN2, AMFR, ATF3, ATF4, ATF6, ATF6B, ATXN3, BAG3, BAK1, BAX, BCL2L11, BFAR, BHLHA15, BOK, CAV1, CCND1, CDK5RAP3, COPS5, CREB3, CREB3L1, CREBZF, CTH, CUL3, DAB2IP, DAXX, DDIT3, DDRGK1, DERL1, DERL2, DERL3, DNAJB12, DNAJB14, DNAJB9, DNAJC10, DNAJC18, EIF2AK2, EIF2AK3, EIF2S1, ERLEC1, ERMP1, ERN1, ERN2, ERO1A, FGF21, FICD, HDAC6, HERPUD1, HERPUD2, HSF1, HSPA1A, HSPA5, HSPB8, …	0.0208345349231242
GOBP-ENDOSOMAL-LUMEN-ACIDIFICATION	1.23107971964278e-26	0.0208314827879795	1.91469828796041e-22	WARS2_pos	up	AUCell	AQP11, ATP6AP1, ATP6AP2, ATP6V0A1, ATP6V0B, ATP6V0C, ATP6V1A, ATP6V1D, ATP6V1F, ATP6V1H, CLCN3, FASLG, RNASEK, TMEM9	0.0208314827879795
GOBP-PROTEIN-INSERTION-INTO-ER-MEMBRANE	2.71181788541569e-44	0.0208221865001562	4.21769035718702e-40	WARS2_pos	up	AUCell	BAG6, CAMLG, CCDC47, EMC1, EMC10, EMC2, EMC3, EMC4, EMC6, EMC7, EMC8, EMC9, GET4, MMGT1, NCLN, NOMO1, NOMO2, NOMO3, SEC61A1, SGTA, TMCO1, TMEM147, TRAM1, TRAM1L1, TRAM2, UBL4A, WDR83OS, WNK1	0.0208221865001562
GOBP-REGULATION-OF-LIPOPROTEIN-PARTICLE-CLEARANCE	3.41016499531165e-45	0.0208064404085874	5.30382961720821e-41	WARS2_pos	up	AUCell	ABCC8, ANXA2, APOC1, APOC2, APOC3, CNPY2, CSK, FGF21, GPIHBP1, GPLD1, HNRNPK, IL19, KHSRP, LDLR, LDLRAP1, LIPG, LRPAP1, MYLIP, NR1H4, PCSK9, TREM2	0.0208064404085874
[truncated: 8,730 more rows]
